# Supplementary material for: Crystal structure and Hirshfeld surface analysis of the anionic tetra­kis-complex of lanthanum(III) NMe4LaL 4 with the CAPh-ligand dimeth­yl (2,2,2-tri­chloro­acet­yl)phospho­ramidate
Source: Acta Crystallogr E Crystallogr Commun. 2021 Nov 16;77(Pt 12):1307–10. doi: 10.1107/S2056989021011750 (PMC8647743; doi:10.1107/S2056989021011750)
Supplement: Supplementary file 1 [file e-77-01307-sup1.cif]

##############################################################################
#                                                                            #
# This CIF contains the data in a paper accepted for publication in          #
# Acta Crystallographica Section E. It conforms to the requirements of       #
# Notes for Authors for Acta Crystallographica Section E, and has been       #
# peer reviewed under the auspices of the IUCr Commission on Journals.       #
#                                                                            #
# Full details of the Crystallographic Information File format               #
# are given in the paper "The Crystallographic Information File (CIF):       #
# a New Standard Archive File for Crystallography" by S. R. Hall, F. H.      #
# Allen and I. D. Brown [Acta Cryst. (1991), A47, 655-685].                  #
#                                                                            #
# The current version of the core CIF dictionary is obtainable from          #
# ftp://ftp.iucr.org/pub/cif_core.dic.                                       #
#                                                                            #
# Software is freely available for graphical display of the structure(s)     #
# in this CIF. For information consult the CIF software page                 #
# http://www.iucr.org/resources/cif/software.                                #
#                                                                            #
# This file may be used for bona fide research purposes within the           #
# scientific community so long as proper attribution is given to the journal # 
# article from which it was obtained.                                        #
#                                                                            #
##############################################################################
data_I
_audit_creation_method
;
Olex2 1.3
(compiled 2020.11.12 svn.r5f609507 for OlexSys, GUI svn.r6403)
;
_journal_date_recd_electronic     2021-10-13
_journal_date_accepted     2021-11-05
_journal_name_full     'Acta Crystallographica, Section E'
_journal_year     2021
_journal_volume     77
_journal_issue     12
_journal_page_first     0
_journal_page_last     0
_journal_paper_category     GM
_journal_paper_doi     10.1107/S2056989021011750
_journal_coeditor_code     MW2180
_publ_contact_author_name     'Maksym Seredyuk'
_publ_contact_author_address
;
Department of Chemistry,Taras Shevchenko National University of Kyiv,
Volodymyrska Street 64, Kyiv 01601, Ukraine
;
_publ_contact_author_email     'mlseredyuk@gmail.com'
_publ_contact_author_fax     ?
_publ_contact_author_phone     '+380683600426'
_publ_section_title
;
Crystal structure and Hirshfeld surface analysis of the anionic tetrakis-complex
of lanthanum(III) NMe~4~La<i>L</i>~4~ with the CAPh-ligand
dimethyl (2,2,2-trichloroacetyl)phosphoramidate
;
_publ_section_title_footnote     .
loop_
    _publ_author_name
    _publ_author_footnote
    _publ_author_address
    'Struhatska, Mariia B.' .
;
Department of Chemistry,Taras Shevchenko National University of Kyiv,
VolodymyrskaStreet64, Kyiv 01601,
Ukraine
;
    'Kariaka, Nataliia S.' .
;
Department of Chemistry,Taras Shevchenko National University of Kyiv,
VolodymyrskaStreet64, Kyiv 01601,
Ukraine
;
    'Amirkhanov, Vladimir M.' .
;
Department of Chemistry,Taras Shevchenko National University of Kyiv,
VolodymyrskaStreet64, Kyiv 01601,
Ukraine
;
    'Dyakonenko, Viktoriya V.' .
;
SSI "Institute for Single Crystals" of National Academy of Sciences of Ukraine,
Nauky ave. 60, 61001 Kharkiv,
Ukraine
;
    'Seredyuk, Maksym' .
;
Department of Chemistry,Taras Shevchenko National University of Kyiv,
VolodymyrskaStreet64, Kyiv 01601,
Ukraine
;
_publ_section_synopsis
;
A crystal structure of the anionic tetrakis-complex of lanthanum(III)
NMe~4~La<i>L</i>~4~ with the CAPh-ligand dimethyl
(2,2,2-trichloroacetyl)phosphoramidate is reported and discussed.
;
_chemical_name_systematic
;
Tetramethylammonium
tetrakis{2,2,2-trichloro-1-[(dimethoxyphosphoryl)imino]ethanolato}lanthanum(III)
;
_chemical_name_common     ?
_chemical_formula_moiety     'C4 H12 N +, C16 H24 Cl12 La N4 O16 P4 -'
_chemical_formula_sum     'C20 H36 Cl12 La N5 O16 P4'
_chemical_formula_iupac     '(C4 H12 N) [La (C4 H6 Cl3 N1 O4 P1)4]'
_chemical_formula_weight     1290.73
_chemical_melting_point     ?
_space_group_crystal_system     monoclinic
_space_group_name_H-M_alt     'P 1 2/n 1'
_space_group_name_Hall     '-P 2yac'
loop_
    _space_group_symop_operation_xyz
    'x, y, z'
    '-x+1/2, y, -z+1/2'
    '-x, -y, -z'
    'x-1/2, -y, z-1/2'
_cell_length_a     12.1452(4)
_cell_length_b     10.2003(4)
_cell_length_c     21.2846(7)
_cell_angle_alpha     90
_cell_angle_beta     94.521(3)
_cell_angle_gamma     90
_cell_volume     2628.64(15)
_cell_formula_units_Z     2
_cell_measurement_reflns_used     3067
_cell_measurement_theta_min     3.1590
_cell_measurement_theta_max     23.6250
_cell_measurement_temperature     294
_exptl_crystal_description     block
_exptl_crystal_colour     colourless
_exptl_crystal_size_max     0.6
_exptl_crystal_size_mid     0.4
_exptl_crystal_size_min     0.2
_exptl_crystal_density_diffrn     1.631
_exptl_crystal_density_meas     ?
_exptl_crystal_density_method     ?
_exptl_crystal_F_000     1280
_exptl_absorpt_coefficient_mu     1.601
_exptl_absorpt_correction_type     multi-scan
_exptl_absorpt_process_details
;
(CrysAlisPro; Agilent, 2014)
;
_exptl_absorpt_correction_T_min     0.69434
_exptl_absorpt_correction_T_max     1.00000
_diffrn_ambient_temperature     294
_diffrn_source     'Enhance (Mo) X-ray Source'
_diffrn_radiation_type     'Mo K\a'
_diffrn_radiation_wavelength     0.71073
_diffrn_radiation_monochromator     graphite
_diffrn_measurement_device_type     'Agilent Technologies Xcalibur, Sapphire3'
_diffrn_measurement_device     'four-circle diffractometer'
_diffrn_measurement_method     '\w scans'
_diffrn_detector     'CCD plate'
_diffrn_detector_area_resol_mean     16.1827
_diffrn_reflns_number     22447
_diffrn_reflns_av_R_equivalents     0.0698
_diffrn_reflns_av_unetI/netI     0.0747
_diffrn_reflns_theta_min     3.162
_diffrn_reflns_theta_max     27.498
_diffrn_reflns_theta_full     26.000
_diffrn_measured_fraction_theta_max     0.998
_diffrn_measured_fraction_theta_full     0.998
_diffrn_reflns_limit_h_min     -15
_diffrn_reflns_limit_h_max     15
_diffrn_reflns_limit_k_min     -13
_diffrn_reflns_limit_k_max     12
_diffrn_reflns_limit_l_min     -25
_diffrn_reflns_limit_l_max     27
_diffrn_radiation_probe     x-ray
_refine_special_details     ?
_reflns_number_total     6050
_reflns_number_gt     4597
_reflns_threshold_expression     'I > 2\s(I)'
_refine_ls_structure_factor_coef     Fsqd
_refine_ls_matrix_type     full
_refine_ls_R_factor_all     0.0816
_refine_ls_R_factor_gt     0.0580
_refine_ls_wR_factor_gt     0.1219
_refine_ls_wR_factor_ref     0.1338
_refine_ls_goodness_of_fit_ref     1.010
_refine_ls_restrained_S_all     1.070
_refine_ls_number_reflns     6050
_refine_ls_number_parameters     296
_refine_ls_number_restraints     73
_refine_ls_hydrogen_treatment     constr
_refine_ls_weighting_scheme     calc
_refine_ls_weighting_details
              'w=1/[\s^2^(Fo^2^)+(0.0570P)^2^+0.0726P] where P=(Fo^2^+2Fc^2^)/3'
_atom_sites_solution_hydrogens     geom
_atom_sites_solution_primary     direct
_atom_sites_solution_secondary     ?
_refine_ls_shift/su_max     0.000
_refine_ls_shift/su_mean     0.000
_refine_diff_density_max     0.919
_refine_diff_density_min     -0.911
_refine_ls_extinction_method     none
_refine_ls_extinction_coef     .
loop_
    _atom_type_symbol
    _atom_type_description
    _atom_type_scat_dispersion_real
    _atom_type_scat_dispersion_imag
    _atom_type_scat_source
    'C' 'C' 0.0033 0.0016
                         'International Tables Vol C Tables 4.2.6.8 and 6.1.1.4'
    'H' 'H' 0.0000 0.0000
                         'International Tables Vol C Tables 4.2.6.8 and 6.1.1.4'
    'Cl' 'Cl' 0.1484 0.1585
                         'International Tables Vol C Tables 4.2.6.8 and 6.1.1.4'
    'La' 'La' -0.2871 2.4523
                         'International Tables Vol C Tables 4.2.6.8 and 6.1.1.4'
    'N' 'N' 0.0061 0.0033
                         'International Tables Vol C Tables 4.2.6.8 and 6.1.1.4'
    'O' 'O' 0.0106 0.0060
                         'International Tables Vol C Tables 4.2.6.8 and 6.1.1.4'
    'P' 'P' 0.1023 0.0942
                         'International Tables Vol C Tables 4.2.6.8 and 6.1.1.4'
_computing_data_collection
;
CrysAlisPro (Agilent, 2014)
;
_computing_cell_refinement
;
CrysAlisPro (Agilent, 2014)
;
_computing_data_reduction
;
CrysAlisPro (Agilent, 2014)
;
_computing_structure_solution
;
ShelXT (Sheldrick, 2015a)
;
_computing_structure_refinement
;
<i>SHELXL2018/3</i> (Sheldrick, 2015b)
;
_computing_molecular_graphics
;
<i>OLEX2</i> (Dolomanov <i>et al.</i>,  2009)
;
_computing_publication_material
;
<i>OLEX2</i> (Dolomanov <i>et al.</i>,  2009)
;
loop_
    _atom_site_type_symbol
    _atom_site_label
    _atom_site_fract_x
    _atom_site_fract_y
    _atom_site_fract_z
    _atom_site_U_iso_or_equiv
    _atom_site_adp_type
    _atom_site_calc_flag
    _atom_site_occupancy
    _atom_site_disorder_assembly
    _atom_site_disorder_group
    La La1 0.250000 0.21428(4) 0.750000 0.03981(13) Uani d 1 . .
    Cl Cl1A 0.3621(6) 0.4311(8) 0.5516(5) 0.161(4) Uani d 0.5 A 1
    Cl Cl1B 0.3145(7) 0.4844(6) 0.5495(4) 0.144(3) Uani d 0.5 A 2
    Cl Cl2A 0.1378(7) 0.4598(8) 0.5184(4) 0.192(4) Uani d 0.5 A 1
    Cl Cl2B 0.1311(6) 0.3878(10) 0.4787(4) 0.198(4) Uani d 0.5 A 2
    Cl Cl3A 0.2545(8) 0.2694(7) 0.4592(2) 0.173(4) Uani d 0.5 A 1
    Cl Cl3B 0.3288(8) 0.2511(8) 0.4835(4) 0.189(4) Uani d 0.5 A 2
    Cl Cl4 0.45286(16) -0.0370(2) 0.58761(10) 0.1269(9) Uani d 1 . .
    Cl Cl5 0.63096(17) -0.0478(2) 0.68243(11) 0.1275(8) Uani d 1 . .
    Cl Cl6 0.63761(15) 0.1310(2) 0.57995(9) 0.1166(7) Uani d 1 . .
    P P1 0.12224(10) 0.04178(13) 0.61305(6) 0.0523(3) Uani d 1 . .
    P P2 0.51080(11) 0.38211(15) 0.72817(7) 0.0647(4) Uani d 1 . .
    O O1 0.2329(3) 0.3040(3) 0.63703(15) 0.0652(10) Uani d 1 . .
    O O2 0.1564(3) 0.0524(3) 0.68093(14) 0.0552(8) Uani d 1 . .
    O O3 -0.0061(3) 0.0420(4) 0.60037(19) 0.0790(11) Uani d 1 . .
    O O4 0.1617(3) -0.0966(3) 0.59196(15) 0.0657(9) Uani d 1 . .
    O O5 0.4069(3) 0.1198(3) 0.69257(18) 0.0656(10) Uani d 1 . .
    O O6 0.4008(3) 0.3734(3) 0.75292(16) 0.0596(9) Uani d 1 . .
    O O7 0.5136(4) 0.5137(4) 0.6907(2) 0.0980(14) Uani d 1 . .
    O O8 0.6052(4) 0.4070(6) 0.7800(2) 0.1051(15) Uani d 1 . .
    N N1 0.1613(4) 0.1495(4) 0.56501(18) 0.0629(11) Uani d 1 . .
    N N2 0.5497(3) 0.2658(5) 0.6845(2) 0.0689(13) Uani d 1 . .
    C C1 0.2094(4) 0.2568(5) 0.5840(2) 0.0564(13) Uani d 1 . .
    C C2 0.2429(3) 0.3432(4) 0.52989(18) 0.0770(17) Uani d 1 . .
    C C3 -0.0712(5) -0.0440(9) 0.6346(4) 0.134(3) Uani d 1 . .
    H H3A -0.056390 -0.133010 0.623339 0.201 Uiso calc 1 . .
    H H3B -0.148061 -0.025051 0.624583 0.201 Uiso calc 1 . .
    H H3C -0.053309 -0.031932 0.678933 0.201 Uiso calc 1 . .
    C C4 0.1430(7) -0.1401(7) 0.5277(3) 0.106(2) Uani d 1 . .
    H H4A 0.176063 -0.079196 0.500412 0.159 Uiso calc 1 . .
    H H4B 0.064984 -0.144940 0.516385 0.159 Uiso calc 1 . .
    H H4C 0.175366 -0.225158 0.523438 0.159 Uiso calc 1 . .
    C C5 0.4942(4) 0.1588(5) 0.6742(2) 0.0566(12) Uani d 1 . .
    C C6 0.5510(4) 0.0575(6) 0.6321(3) 0.0686(15) Uani d 1 . .
    C C7 0.6023(7) 0.5480(8) 0.6526(5) 0.153(4) Uani d 1 . .
    H H7A 0.611203 0.480202 0.622176 0.230 Uiso calc 1 . .
    H H7B 0.669571 0.557443 0.679135 0.230 Uiso calc 1 . .
    H H7C 0.585323 0.629264 0.631261 0.230 Uiso calc 1 . .
    C C8 0.6282(9) 0.3183(11) 0.8254(6) 0.193(5) Uani d 1 . .
    H H8A 0.607447 0.232728 0.809925 0.289 Uiso calc 1 . .
    H H8B 0.587835 0.338915 0.861107 0.289 Uiso calc 1 . .
    H H8C 0.705986 0.319673 0.837739 0.289 Uiso calc 1 . .
    N N3 0.250000 0.7094(6) 0.750000 0.0726(18) Uani d 1 . .
    C C9 0.2854(6) 0.6266(6) 0.8055(3) 0.103(2) Uani d 1 . .
    H H9A 0.346838 0.573073 0.795873 0.154 Uiso calc 1 . .
    H H9B 0.225194 0.571408 0.815623 0.154 Uiso calc 1 . .
    H H9C 0.306877 0.681805 0.840903 0.154 Uiso calc 1 . .
    C C10 0.3433(5) 0.7929(6) 0.7331(4) 0.098(2) Uani d 1 . .
    H H10A 0.322433 0.839259 0.694795 0.148 Uiso calc 1 . .
    H H10B 0.406334 0.738757 0.727330 0.148 Uiso calc 1 . .
    H H10C 0.361400 0.854619 0.766399 0.148 Uiso calc 1 . .
loop_
    _atom_site_aniso_label
    _atom_site_aniso_U_11
    _atom_site_aniso_U_22
    _atom_site_aniso_U_33
    _atom_site_aniso_U_12
    _atom_site_aniso_U_13
    _atom_site_aniso_U_23
    La1 0.0393(2) 0.0445(2) 0.0364(2) 0.000 0.00772(15) 0.000
    Cl1A 0.155(5) 0.215(8) 0.110(4) -0.118(6) -0.006(4) 0.053(6)
    Cl1B 0.275(9) 0.089(3) 0.070(3) -0.080(5) 0.027(5) 0.002(3)
    Cl2A 0.251(8) 0.159(6) 0.163(6) 0.071(6) 0.005(5) 0.103(5)
    Cl2B 0.185(6) 0.237(9) 0.158(6) -0.055(6) -0.075(5) 0.138(6)
    Cl3A 0.343(11) 0.137(5) 0.049(2) -0.122(6) 0.069(4) -0.026(3)
    Cl3B 0.271(9) 0.138(5) 0.183(7) 0.040(6) 0.173(7) 0.041(5)
    Cl4 0.0931(12) 0.178(2) 0.1139(15) -0.0351(13) 0.0339(12) -0.0808(15)
    Cl5 0.1168(15) 0.1399(18) 0.1283(17) 0.0669(14) 0.0249(13) 0.0000(14)
    Cl6 0.1028(13) 0.1584(19) 0.0973(13) -0.0220(12) 0.0623(11) -0.0242(13)
    P1 0.0515(7) 0.0621(8) 0.0423(7) -0.0098(6) -0.0031(6) 0.0026(6)
    P2 0.0508(7) 0.0657(9) 0.0790(10) -0.0134(6) 0.0141(7) -0.0072(8)
    O1 0.099(3) 0.061(2) 0.0360(18) -0.0053(19) 0.0088(19) -0.0010(16)
    O2 0.067(2) 0.058(2) 0.0399(17) -0.0198(16) -0.0003(16) 0.0034(15)
    O3 0.052(2) 0.099(3) 0.084(3) -0.005(2) -0.007(2) 0.010(2)
    O4 0.081(2) 0.067(2) 0.0484(19) 0.0014(19) 0.0001(18) -0.0004(17)
    O5 0.059(2) 0.062(2) 0.082(3) -0.0047(17) 0.0393(19) -0.0126(19)
    O6 0.0552(19) 0.056(2) 0.069(2) -0.0110(16) 0.0149(17) -0.0134(17)
    O7 0.105(3) 0.070(3) 0.126(4) -0.009(2) 0.050(3) 0.010(3)
    O8 0.072(3) 0.131(4) 0.111(4) -0.033(3) -0.003(3) -0.023(3)
    N1 0.077(3) 0.069(3) 0.042(2) -0.019(2) -0.005(2) 0.007(2)
    N2 0.049(2) 0.078(3) 0.082(3) -0.010(2) 0.022(2) -0.014(3)
    C1 0.064(3) 0.062(3) 0.043(3) 0.007(3) 0.010(2) 0.013(2)
    C2 0.109(5) 0.073(4) 0.048(3) -0.009(4) 0.004(3) 0.012(3)
    C3 0.063(4) 0.194(9) 0.143(7) -0.033(5) 0.006(5) 0.043(7)
    C4 0.154(7) 0.105(6) 0.057(4) 0.012(5) 0.005(4) -0.018(4)
    C5 0.049(3) 0.076(4) 0.047(3) 0.003(3) 0.016(2) -0.004(3)
    C6 0.053(3) 0.094(4) 0.062(3) 0.000(3) 0.019(3) -0.012(3)
    C7 0.148(8) 0.114(7) 0.212(11) -0.012(6) 0.101(8) 0.048(7)
    C8 0.168(9) 0.215(11) 0.183(10) -0.071(8) -0.057(8) 0.081(9)
    N3 0.095(5) 0.044(3) 0.078(4) 0.000 0.004(4) 0.000
    C9 0.162(7) 0.071(4) 0.071(4) 0.034(5) -0.016(4) -0.008(3)
    C10 0.100(5) 0.073(4) 0.127(6) -0.009(4) 0.035(5) -0.027(4)
_geom_special_details
;
 All esds (except the esd in the dihedral angle between two l.s. planes)
 are estimated using the full covariance matrix.  The cell esds are taken
 into account individually in the estimation of esds in distances, angles
 and torsion angles; correlations between esds in cell parameters are only
 used when they are defined by crystal symmetry.  An approximate (isotropic)
 treatment of cell esds is used for estimating esds involving l.s. planes.
;
loop_
    _geom_bond_atom_site_label_1
    _geom_bond_atom_site_label_2
    _geom_bond_site_symmetry_2
    _geom_bond_distance
    _geom_bond_publ_flag
    La1 O1 . 2.566(3) ?
    La1 O1 2_556 2.566(3) ?
    La1 O2 . 2.432(3) ?
    La1 O2 2_556 2.432(3) ?
    La1 O5 2_556 2.534(3) ?
    La1 O5 . 2.534(3) ?
    La1 O6 . 2.445(3) ?
    La1 O6 2_556 2.445(3) ?
    Cl1A C2 . 1.735(5) ?
    Cl1B C2 . 1.716(5) ?
    Cl2A C2 . 1.747(4) ?
    Cl2B C2 . 1.733(4) ?
    Cl3A C2 . 1.698(4) ?
    Cl3B C2 . 1.764(4) ?
    Cl4 C6 . 1.751(6) ?
    Cl5 C6 . 1.756(6) ?
    Cl6 C6 . 1.756(5) ?
    P1 O2 . 1.475(3) ?
    P1 O3 . 1.561(4) ?
    P1 O4 . 1.568(4) ?
    P1 N1 . 1.598(4) ?
    P2 O6 . 1.476(3) ?
    P2 O7 . 1.563(4) ?
    P2 O8 . 1.548(5) ?
    P2 N2 . 1.602(5) ?
    O1 C1 . 1.240(6) ?
    O3 C3 . 1.419(7) ?
    O4 C4 . 1.439(6) ?
    O5 C5 . 1.225(5) ?
    O7 C7 . 1.442(7) ?
    O8 C8 . 1.337(9) ?
    N1 C1 . 1.291(6) ?
    N2 C5 . 1.292(6) ?
    C1 C2 . 1.531(6) ?
    C3 H3A . 0.9600 ?
    C3 H3B . 0.9600 ?
    C3 H3C . 0.9600 ?
    C4 H4A . 0.9600 ?
    C4 H4B . 0.9600 ?
    C4 H4C . 0.9600 ?
    C5 C6 . 1.564(7) ?
    C7 H7A . 0.9600 ?
    C7 H7B . 0.9600 ?
    C7 H7C . 0.9600 ?
    C8 H8A . 0.9600 ?
    C8 H8B . 0.9600 ?
    C8 H8C . 0.9600 ?
    N3 C9 . 1.488(6) ?
    N3 C9 2_556 1.488(6) ?
    N3 C10 2_556 1.484(6) ?
    N3 C10 . 1.484(7) ?
    C9 H9A . 0.9600 ?
    C9 H9B . 0.9600 ?
    C9 H9C . 0.9600 ?
    C10 H10A . 0.9600 ?
    C10 H10B . 0.9600 ?
    C10 H10C . 0.9600 ?
loop_
    _geom_angle_atom_site_label_1
    _geom_angle_atom_site_label_2
    _geom_angle_atom_site_label_3
    _geom_angle_site_symmetry_1
    _geom_angle_site_symmetry_3
    _geom_angle
    _geom_angle_publ_flag
    O1 La1 O1 2_556 . 138.20(15) ?
    O2 La1 O1 2_556 2_556 71.11(10) ?
    O2 La1 O1 2_556 . 143.90(11) ?
    O2 La1 O1 . 2_556 143.90(11) ?
    O2 La1 O1 . . 71.11(10) ?
    O2 La1 O2 2_556 . 94.48(15) ?
    O2 La1 O5 2_556 . 72.55(11) ?
    O2 La1 O5 2_556 2_556 77.50(11) ?
    O2 La1 O5 . 2_556 72.55(11) ?
    O2 La1 O5 . . 77.50(11) ?
    O2 La1 O6 . . 141.22(11) ?
    O2 La1 O6 . 2_556 97.00(12) ?
    O2 La1 O6 2_556 . 97.00(12) ?
    O2 La1 O6 2_556 2_556 141.22(11) ?
    O5 La1 O1 . 2_556 125.40(12) ?
    O5 La1 O1 . . 72.06(12) ?
    O5 La1 O1 2_556 2_556 72.06(12) ?
    O5 La1 O1 2_556 . 125.40(12) ?
    O5 La1 O5 2_556 . 135.31(15) ?
    O6 La1 O1 2_556 2_556 78.01(12) ?
    O6 La1 O1 . 2_556 74.58(12) ?
    O6 La1 O1 2_556 . 74.58(12) ?
    O6 La1 O1 . . 78.01(12) ?
    O6 La1 O5 . 2_556 146.17(12) ?
    O6 La1 O5 2_556 . 146.17(12) ?
    O6 La1 O5 . . 70.98(11) ?
    O6 La1 O5 2_556 2_556 70.98(11) ?
    O6 La1 O6 . 2_556 96.81(16) ?
    O2 P1 O3 . . 111.7(2) ?
    O2 P1 O4 . . 106.12(19) ?
    O2 P1 N1 . . 120.1(2) ?
    O3 P1 O4 . . 106.0(2) ?
    O3 P1 N1 . . 103.4(2) ?
    O4 P1 N1 . . 108.8(2) ?
    O6 P2 O7 . . 106.9(2) ?
    O6 P2 O8 . . 113.3(2) ?
    O6 P2 N2 . . 118.6(2) ?
    O7 P2 N2 . . 108.7(3) ?
    O8 P2 O7 . . 100.2(3) ?
    O8 P2 N2 . . 107.4(3) ?
    C1 O1 La1 . . 135.3(3) ?
    P1 O2 La1 . . 136.36(18) ?
    C3 O3 P1 . . 120.0(4) ?
    C4 O4 P1 . . 121.4(4) ?
    C5 O5 La1 . . 137.2(3) ?
    P2 O6 La1 . . 136.72(19) ?
    C7 O7 P2 . . 122.8(4) ?
    C8 O8 P2 . . 120.3(6) ?
    C1 N1 P1 . . 122.2(3) ?
    C5 N2 P2 . . 123.4(4) ?
    O1 C1 N1 . . 132.9(5) ?
    O1 C1 C2 . . 113.9(4) ?
    N1 C1 C2 . . 113.2(4) ?
    Cl1A C2 Cl2A . . 105.7(5) ?
    Cl1B C2 Cl2B . . 106.9(5) ?
    Cl1B C2 Cl3B . . 105.8(5) ?
    Cl2B C2 Cl3B . . 104.9(5) ?
    Cl3A C2 Cl1A . . 109.8(5) ?
    Cl3A C2 Cl2A . . 106.8(5) ?
    C1 C2 Cl1A . . 111.3(4) ?
    C1 C2 Cl1B . . 117.3(4) ?
    C1 C2 Cl2A . . 105.2(4) ?
    C1 C2 Cl2B . . 112.5(4) ?
    C1 C2 Cl3A . . 117.2(4) ?
    C1 C2 Cl3B . . 108.6(4) ?
    O3 C3 H3A . . 109.5 ?
    O3 C3 H3B . . 109.5 ?
    O3 C3 H3C . . 109.5 ?
    H3A C3 H3B . . 109.5 ?
    H3A C3 H3C . . 109.5 ?
    H3B C3 H3C . . 109.5 ?
    O4 C4 H4A . . 109.5 ?
    O4 C4 H4B . . 109.5 ?
    O4 C4 H4C . . 109.5 ?
    H4A C4 H4B . . 109.5 ?
    H4A C4 H4C . . 109.5 ?
    H4B C4 H4C . . 109.5 ?
    O5 C5 N2 . . 132.3(5) ?
    O5 C5 C6 . . 113.6(5) ?
    N2 C5 C6 . . 114.0(4) ?
    Cl4 C6 Cl5 . . 108.3(3) ?
    Cl4 C6 Cl6 . . 108.0(3) ?
    Cl5 C6 Cl6 . . 108.5(3) ?
    C5 C6 Cl4 . . 111.2(3) ?
    C5 C6 Cl5 . . 107.6(4) ?
    C5 C6 Cl6 . . 113.2(4) ?
    O7 C7 H7A . . 109.5 ?
    O7 C7 H7B . . 109.5 ?
    O7 C7 H7C . . 109.5 ?
    H7A C7 H7B . . 109.5 ?
    H7A C7 H7C . . 109.5 ?
    H7B C7 H7C . . 109.5 ?
    O8 C8 H8A . . 109.5 ?
    O8 C8 H8B . . 109.5 ?
    O8 C8 H8C . . 109.5 ?
    H8A C8 H8B . . 109.5 ?
    H8A C8 H8C . . 109.5 ?
    H8B C8 H8C . . 109.5 ?
    C9 N3 C9 2_556 . 110.8(6) ?
    C10 N3 C9 . 2_556 108.2(4) ?
    C10 N3 C9 . . 109.9(4) ?
    C10 N3 C9 2_556 2_556 109.9(4) ?
    C10 N3 C9 2_556 . 108.2(4) ?
    C10 N3 C10 2_556 . 110.0(6) ?
    N3 C9 H9A . . 109.5 ?
    N3 C9 H9B . . 109.5 ?
    N3 C9 H9C . . 109.5 ?
    H9A C9 H9B . . 109.5 ?
    H9A C9 H9C . . 109.5 ?
    H9B C9 H9C . . 109.5 ?
    N3 C10 H10A . . 109.5 ?
    N3 C10 H10B . . 109.5 ?
    N3 C10 H10C . . 109.5 ?
    H10A C10 H10B . . 109.5 ?
    H10A C10 H10C . . 109.5 ?
    H10B C10 H10C . . 109.5 ?
loop_
    _geom_torsion_atom_site_label_1
    _geom_torsion_atom_site_label_2
    _geom_torsion_atom_site_label_3
    _geom_torsion_atom_site_label_4
    _geom_torsion_site_symmetry_1
    _geom_torsion_site_symmetry_2
    _geom_torsion_site_symmetry_3
    _geom_torsion_site_symmetry_4
    _geom_torsion
    _geom_torsion_publ_flag
    La1 O1 C1 N1 . . . . 17.5(10) ?
    La1 O1 C1 C2 . . . . -163.2(3) ?
    La1 O5 C5 N2 . . . . 10.5(10) ?
    La1 O5 C5 C6 . . . . -171.8(3) ?
    P1 N1 C1 O1 . . . . -2.6(9) ?
    P1 N1 C1 C2 . . . . 178.1(3) ?
    P2 N2 C5 O5 . . . . -0.1(9) ?
    P2 N2 C5 C6 . . . . -177.8(4) ?
    O1 C1 C2 Cl1A . . . . 32.5(6) ?
    O1 C1 C2 Cl1B . . . . 4.1(7) ?
    O1 C1 C2 Cl2A . . . . -81.5(6) ?
    O1 C1 C2 Cl2B . . . . -120.5(6) ?
    O1 C1 C2 Cl3A . . . . 160.0(5) ?
    O1 C1 C2 Cl3B . . . . 123.9(6) ?
    O2 P1 O3 C3 . . . . -50.1(6) ?
    O2 P1 O4 C4 . . . . -179.4(5) ?
    O2 P1 N1 C1 . . . . -10.0(6) ?
    O3 P1 O2 La1 . . . . -112.9(3) ?
    O3 P1 O4 C4 . . . . 61.8(5) ?
    O3 P1 N1 C1 . . . . 115.2(5) ?
    O4 P1 O2 La1 . . . . 132.1(3) ?
    O4 P1 O3 C3 . . . . 65.0(6) ?
    O4 P1 N1 C1 . . . . -132.4(4) ?
    O5 C5 C6 Cl4 . . . . 32.5(6) ?
    O5 C5 C6 Cl5 . . . . -85.9(5) ?
    O5 C5 C6 Cl6 . . . . 154.3(4) ?
    O6 P2 O7 C7 . . . . -171.5(6) ?
    O6 P2 O8 C8 . . . . 63.4(8) ?
    O6 P2 N2 C5 . . . . -6.4(6) ?
    O7 P2 O6 La1 . . . . 126.7(3) ?
    O7 P2 O8 C8 . . . . 176.9(8) ?
    O7 P2 N2 C5 . . . . -128.7(5) ?
    O8 P2 O6 La1 . . . . -123.8(3) ?
    O8 P2 O7 C7 . . . . 70.2(7) ?
    O8 P2 N2 C5 . . . . 123.6(5) ?
    N1 P1 O2 La1 . . . . 8.3(4) ?
    N1 P1 O3 C3 . . . . 179.4(5) ?
    N1 P1 O4 C4 . . . . -48.8(5) ?
    N1 C1 C2 Cl1A . . . . -148.0(5) ?
    N1 C1 C2 Cl1B . . . . -176.4(5) ?
    N1 C1 C2 Cl2A . . . . 98.0(6) ?
    N1 C1 C2 Cl2B . . . . 59.0(7) ?
    N1 C1 C2 Cl3A . . . . -20.5(7) ?
    N1 C1 C2 Cl3B . . . . -56.6(6) ?
    N2 P2 O6 La1 . . . . 3.5(4) ?
    N2 P2 O7 C7 . . . . -42.3(7) ?
    N2 P2 O8 C8 . . . . -69.6(8) ?
    N2 C5 C6 Cl4 . . . . -149.4(4) ?
    N2 C5 C6 Cl5 . . . . 92.3(5) ?
    N2 C5 C6 Cl6 . . . . -27.5(6) ?
loop_
    _geom_hbond_atom_site_label_D
    _geom_hbond_atom_site_label_H
    _geom_hbond_atom_site_label_A
    _geom_hbond_site_symmetry_A
    _geom_hbond_distance_DH
    _geom_hbond_distance_HA
    _geom_hbond_distance_DA
    _geom_hbond_angle_DHA
    _geom_hbond_publ_flag
    C9 H9A O6 . 0.96 2.35 3.184(7) 145 y
    C10 H10C O2 2_566 0.96 2.33 3.218(8) 154 y
_shelx_space_group_comment
;
The symmetry employed for this shelxl refinement is uniquely defined
by the following loop, which should always be used as a source of
symmetry information in preference to the above space-group names.
They are only intended as comments.
;
_shelx_estimated_absorpt_T_min     ?
_shelx_estimated_absorpt_T_max     ?
_shelx_hkl_file
;
 -17   0  -4    9.20    7.31
 -17   0  -3   30.76   26.95
 -17   0  -2   30.96   25.05
 -17   0  -1   12.59   16.27
 -17   0   0   29.46   25.79
 -17   0   1   34.44   24.33
 -17   0   2   16.12   18.10
 -17   1  -4   36.63   24.84
 -17  -1  -4   14.49   11.01
 -17  -1  -3   15.15   17.83
 -17   1  -3   25.20   25.03
 -17  -1  -2   16.56   16.68
 -17   1  -2    6.63   15.77
 -17   1  -1    7.07   13.91
 -17  -1  -1    8.42   12.48
 -17   1   0   31.16   24.63
 -17  -1   0    8.08    7.57
 -17   1   1   -2.80   13.95
 -17  -1   1   -5.56   11.70
 -17  -1   2    6.84   12.92
 -17   1   2    3.87    8.82
 -17   1   3    8.60   12.75
 -17  -2  -4    9.75   16.52
 -17  -2  -3   19.74   20.13
 -17   2  -3   38.38   29.08
 -17  -2  -2    6.63   10.13
 -17   2  -2   -0.36    6.91
 -17   2  -1   25.04   22.12
 -17  -2  -1   12.27   16.41
 -17   2   0   35.38   29.11
 -17  -2   0   14.28   18.50
 -17  -2   1   10.76   14.76
 -17   2   1   36.46   25.01
 -17   2   2   24.78   20.26
 -17   2   3   -7.77    7.88
 -17   2   4    3.55    9.89
 -17  -3  -4   17.49   16.92
 -17  -3  -3   -9.71    7.95
 -17  -3  -2   16.21   17.32
 -17  -3  -1    5.45   11.83
 -17   3  -1   24.90   23.09
 -17  -3   0   29.81   25.58
 -17   3   0  -10.41   17.96
 -17   3   1    2.04   10.72
 -17   3   2   30.30   21.94
 -17   3   3   26.25   20.55
 -17   3   4   24.39   19.43
 -17   3   5   15.64   16.04
 -17  -4  -3    9.42   14.75
 -17  -4  -2   10.07   12.15
 -17  -4  -1    6.97   14.86
 -17   4   1   -3.15   10.70
 -17   4   2   -9.91   14.46
 -17   4   3    3.96    7.83
 -17   4   4   10.88   12.12
 -17   4   5   13.76   14.90
 -16   0  -8   46.27   27.30
 -16   0  -7    4.65   12.85
 -16   0  -6   86.58   38.67
 -16   0  -5   22.22   22.49
 -16   0  -4   20.88   21.84
 -16   0  -3    3.32   13.39
 -16   0  -2   32.46   21.82
 -16   0  -1   14.34   19.20
 -16   0   0   62.35   30.91
 -16   0   1  -10.95    9.52
 -16   0   2   56.54   27.05
 -16   0   3   36.22   26.83
 -16   0   4    7.15   13.83
 -16   1  -8   17.19   21.59
 -16  -1  -8   14.71   20.05
 -16   1  -7   51.73   29.82
 -16  -1  -7   22.82   16.27
 -16   1  -6   29.35   26.24
 -16  -1  -6    8.50   18.21
 -16  -1  -5   23.50   16.98
 -16   1  -5   54.01   32.45
 -16   1  -4   -7.22   11.65
 -16  -1  -4   12.56   19.65
 -16   1  -3   18.80   18.65
 -16  -1  -3   44.41   28.03
 -16  -1  -2   32.68   24.82
 -16   1  -2   34.77   29.06
 -16   1  -1   24.64   22.45
 -16  -1  -1   36.54   24.59
 -16   1   0   15.11   18.70
 -16  -1   0   17.99   22.80
 -16  -1   1   11.67   11.85
 -16   1   1   45.05   25.90
 -16  -1   2   -8.69    4.70
 -16   1   2    2.22   11.69
 -16   1   3   46.68   27.23
 -16  -1   3   19.85   14.90
 -16   1   4   10.81   16.92
 -16   1   5    8.17    9.70
 -16  -2  -8   21.08   25.35
 -16   2  -8   -8.68   14.98
 -16   2  -7   33.34   29.65
 -16  -2  -7   23.82   24.07
 -16  -2  -6   25.39   22.76
 -16   2  -6   19.61   23.63
 -16   2  -5   43.70   27.65
 -16  -2  -5    8.06   17.42
 -16   2  -4   49.37   30.50
 -16  -2  -4   34.72   30.45
 -16  -2  -3   21.05   22.24
 -16   2  -3   10.98   16.36
 -16   2  -2   15.15   17.97
 -16  -2  -2   14.19   15.39
 -16   2  -1    2.01    8.72
 -16  -2  -1   16.26   19.99
 -16   2   0   33.30   22.68
 -16  -2   0    2.69   10.03
 -16  -2   1    6.13   16.64
 -16   2   1   34.30   25.81
 -16  -2   2   28.68   21.74
 -16   2   2   34.32   23.72
 -16   2   3   -1.21    5.66
 -16   2   4   44.10   24.44
 -16   2   5   25.48   17.48
 -16  -3  -7   13.40   18.08
 -16  -3  -6   13.00   17.61
 -16   3  -6    2.75   16.93
 -16  -3  -5    9.68   15.32
 -16   3  -5   20.90   22.03
 -16   3  -4    8.45    6.74
 -16  -3  -4   11.02   15.93
 -16  -3  -3   16.96   17.86
 -16   3  -3   27.25   14.14
 -16   3  -2   19.37   17.84
 -16  -3  -2    8.59   13.14
 -16   3  -1   19.64   15.69
 -16  -3  -1   12.37   12.89
 -16   3   0    2.12    9.87
 -16  -3   0   -3.80    4.48
 -16  -3   1   15.95   13.71
 -16   3   1  -21.06   21.77
 -16   3   2    0.79   13.30
 -16   3   3   -1.53   12.03
 -16   3   4   15.60   13.50
 -16   3   5   32.45   21.90
 -16   3   6    6.46    8.62
 -16  -4  -7    2.21    5.20
 -16  -4  -6   31.93   24.96
 -16  -4  -5   17.61   21.41
 -16   4  -5   14.14   13.38
 -16  -4  -4   21.69   20.35
 -16   4  -4   -0.02    7.39
 -16  -4  -3   13.16   14.97
 -16   4  -3   18.92   17.10
 -16  -4  -2    8.97   13.79
 -16   4  -2   -1.77    5.76
 -16   4  -1   11.47   16.33
 -16  -4  -1   28.20   19.92
 -16   4   0   10.21    9.59
 -16  -4   0   13.71   15.22
 -16   4   1   -5.50   15.27
 -16   4   2  -18.73   18.07
 -16   4   3   -3.10   14.50
 -16   4   4    2.06    9.63
 -16   4   5   17.68   15.18
 -16   4   6   15.32   15.77
 -16   4   7   -0.39    9.07
 -16  -5  -5   14.98   16.22
 -16  -5  -4   -0.83    9.43
 -16  -5  -3   25.03   42.51
 -16   5  -2   -1.10    9.96
 -16  -5  -2   -2.22   10.56
 -16  -5  -1    0.92    8.80
 -16   5  -1   -4.38    9.70
 -16   5   0    8.79   15.71
 -16   5   1   12.55   15.99
 -16   5   2  -11.14   12.87
 -16   5   3    6.66    9.86
 -16   5   4   29.63   22.65
 -16   5   5   13.69   14.76
 -16   5   6   28.37   19.74
 -16   5   7   20.24   18.36
 -16  -6  -4    4.19   11.77
 -16  -6  -3    9.46   15.76
 -16  -6  -2   11.23   15.34
 -16   6   2   27.64   22.27
 -16   6   3   33.80   24.66
 -16   6   4    0.93    7.88
 -16   6   5    1.32    7.15
 -16   6   6   -1.73   12.87
 -16   6   7   14.84   15.81
 -16   6   8    4.73    9.32
 -15   0 -12   24.03   21.09
 -15   0 -11   -3.03   13.45
 -15   0 -10    5.26   10.70
 -15   0  -9   34.39   24.83
 -15   0  -8   13.77   15.08
 -15   0  -7   53.65   35.87
 -15   0  -6    6.18   11.16
 -15   0  -5   44.76   28.89
 -15   0  -4   36.71   27.17
 -15   0  -3   60.75   33.45
 -15   0  -2    9.00   20.25
 -15   0  -1   88.09   37.24
 -15   0   0   19.34   22.97
 -15   0   1   31.88   20.71
 -15   0   2   17.54   19.40
 -15   0   3   44.67   24.05
 -15   0   4    6.36   10.82
 -15   0   5  126.99   35.56
 -15   1 -12   10.47   16.11
 -15  -1 -12   16.86   18.26
 -15   1 -11   37.24   27.81
 -15  -1 -11   -3.12   15.07
 -15  -1 -10   33.21   25.23
 -15   1 -10   40.81   27.86
 -15   1  -9   44.10   30.20
 -15  -1  -9   10.12   10.89
 -15   1  -8   40.76   26.18
 -15  -1  -8   25.42   22.71
 -15   1  -7   25.28   25.84
 -15  -1  -7   11.11   17.38
 -15   1  -6   36.28   22.61
 -15  -1  -6   40.56   25.41
 -15   1  -5   35.62   28.04
 -15  -1  -5    4.07   10.76
 -15   1  -4   22.34   16.12
 -15  -1  -4    9.80   15.76
 -15   1  -3   19.98   20.39
 -15  -1  -3    5.18   11.34
 -15   1  -2   51.34   32.81
 -15  -1  -2   25.23   18.68
 -15   1  -1    7.08   16.19
 -15  -1  -1   34.80   24.60
 -15  -1   0   65.91   29.73
 -15   1   0   47.86   21.75
 -15  -1   1   26.96   20.85
 -15   1   1    5.14   19.70
 -15   1   2   67.15   28.49
 -15  -1   2   56.02   27.45
 -15   1   3   21.94   18.16
 -15  -1   3   19.18   18.01
 -15   1   4   70.95   29.95
 -15  -1   4   64.77   27.68
 -15   1   5    6.56    7.85
 -15   1   6   87.47   30.02
 -15  -2 -11   26.01   21.07
 -15   2 -11   62.76   35.15
 -15   2 -10   20.30   15.35
 -15  -2 -10    9.34   16.43
 -15   2  -9   34.03   23.29
 -15  -2  -9   25.57   19.78
 -15  -2  -8   15.71   22.49
 -15   2  -8   19.78   17.07
 -15   2  -7   27.63   22.76
 -15  -2  -7   41.89   27.18
 -15   2  -6   26.62   25.76
 -15  -2  -6   19.66   21.73
 -15  -2  -5   57.70   32.58
 -15   2  -5   46.49   27.67
 -15   2  -4   10.32   19.29
 -15  -2  -4  -10.73   14.52
 -15  -2  -3   44.69   27.15
 -15   2  -3   60.06   29.63
 -15  -2  -2   -5.43    6.64
 -15   2  -2   16.44   16.42
 -15  -2  -1   -0.01    6.18
 -15   2  -1   17.49   19.40
 -15   2   0   11.70    8.73
 -15  -2   0   26.04   23.52
 -15   2   1   15.91   10.64
 -15  -2   1   -2.19   11.50
 -15  -2   2   -1.50    9.45
 -15   2   2   17.67   24.61
 -15   2   3   59.40   25.37
 -15  -2   3   39.30   20.31
 -15   2   4   -5.49    6.72
 -15  -2   4   -2.02    6.60
 -15   2   5    7.37   10.85
 -15   2   6   26.76   16.08
 -15   2   7   -0.56    9.70
 -15   3 -11   56.15   31.76
 -15  -3 -11   22.29   27.22
 -15   3 -10   28.71   23.94
 -15  -3 -10   94.74   42.42
 -15   3  -9   22.83   20.60
 -15  -3  -9   10.57   18.75
 -15   3  -8    6.83   10.73
 -15  -3  -8   21.06   16.00
 -15  -3  -7    4.67   17.18
 -15   3  -7   -6.66   18.38
 -15  -3  -6   29.47   20.26
 -15   3  -6   32.68   23.42
 -15   3  -5  -23.91   23.43
 -15  -3  -5   36.39   27.65
 -15   3  -4   38.50   23.32
 -15  -3  -4    7.29   11.58
 -15  -3  -3    0.84    7.35
 -15   3  -3   15.63   16.36
 -15   3  -2   21.32   21.70
 -15  -3  -2   16.58   20.33
 -15   3  -1   -0.05    8.55
 -15  -3  -1   18.35   17.46
 -15   3   0   13.17   15.68
 -15  -3   0   27.29   19.73
 -15  -3   1   13.18   10.84
 -15   3   1    0.10    8.08
 -15  -3   2   22.30   12.94
 -15   3   2   10.01    6.10
 -15   3   3    1.34    8.84
 -15  -3   3   27.81   18.56
 -15   3   4   25.95   17.34
 -15   3   5    3.75   10.67
 -15   3   6   -0.75   11.11
 -15   3   7    3.13    7.15
 -15   3   8   -0.35   13.41
 -15  -4 -10   -4.80   13.62
 -15   4  -9   19.16   19.72
 -15  -4  -9   25.86   20.77
 -15  -4  -8   13.80   19.34
 -15   4  -8   -7.07   12.04
 -15  -4  -7   31.46   25.92
 -15   4  -7   19.44   23.29
 -15   4  -6   12.08   16.38
 -15  -4  -6   24.40   20.65
 -15   4  -5    2.63    9.16
 -15  -4  -5    3.63   12.41
 -15   4  -4   14.26   14.87
 -15  -4  -4   39.63   25.91
 -15   4  -3    7.25   10.71
 -15  -4  -3   -2.94   10.65
 -15   4  -2    6.01    6.76
 -15  -4  -2    1.40   13.11
 -15  -4  -1   45.60   27.99
 -15   4  -1   28.99   18.84
 -15   4   0  -25.05   22.04
 -15  -4   0   29.78   20.11
 -15  -4   1   10.78   11.29
 -15   4   1  -22.54   20.05
 -15  -4   2   58.10   25.56
 -15   4   2   38.36   23.85
 -15   4   3   16.79   14.21
 -15   4   4   41.03   23.30
 -15   4   5   10.10   17.08
 -15   4   6   24.02   18.49
 -15   4   7   15.44   18.21
 -15   4   8   21.19   16.46
 -15  -5  -9   25.13   26.59
 -15   5  -8   40.15   27.16
 -15  -5  -8   -4.61   12.59
 -15   5  -7   -5.42   15.02
 -15  -5  -7   -2.80    9.87
 -15   5  -6   11.18    7.89
 -15  -5  -6   -7.27   11.21
 -15   5  -5   20.80   15.97
 -15  -5  -5   -1.68    8.87
 -15   5  -4    2.87    7.37
 -15  -5  -4   -6.97   13.64
 -15   5  -3   -0.16   14.29
 -15  -5  -3   21.94   16.55
 -15  -5  -2   10.52   14.63
 -15   5  -2    7.61   15.23
 -15   5  -1   48.99   26.16
 -15  -5  -1   32.72   19.58
 -15  -5   0    8.43    7.63
 -15   5   0   20.06   18.41
 -15   5   1   50.97   28.91
 -15  -5   1   31.75   18.64
 -15   5   2   30.87   23.95
 -15   5   3   39.88   24.87
 -15   5   4   30.41   20.72
 -15   5   5   59.53   28.28
 -15   5   6   15.07   12.35
 -15   5   7   43.73   25.29
 -15   5   8   11.64   12.92
 -15   5   9   23.04   14.42
 -15  -6  -7   15.10   20.57
 -15  -6  -6   18.67   20.43
 -15   6  -5  -31.33   26.56
 -15  -6  -5    2.12    7.56
 -15   6  -4   20.04   18.71
 -15  -6  -4   21.04   18.71
 -15  -6  -3   12.78   17.73
 -15   6  -3    9.98   16.95
 -15  -6  -2   45.13   25.88
 -15   6  -2   60.14   31.72
 -15  -6  -1   -4.99    5.66
 -15   6  -1    6.37   14.73
 -15   6   0   54.55   28.96
 -15   6   1   23.02   21.22
 -15   6   2   50.81   29.44
 -15   6   3    5.75   10.92
 -15   6   4   44.28   26.50
 -15   6   5   18.22   16.91
 -15   6   6   37.08   21.00
 -15   6   7    2.71    9.57
 -15   6   8   17.97   16.33
 -15   6   9   15.09   15.37
 -15  -7  -5   10.60   12.76
 -15  -7  -4    1.15    6.41
 -15  -7  -3   18.75   17.08
 -15  -7  -2    1.37    4.22
 -15   7  -1   11.61   15.92
 -15   7   0   20.36   18.79
 -15   7   1   13.05   14.08
 -15   7   2   11.86   14.27
 -15   7   3    3.90   11.29
 -15   7   4    0.78   12.19
 -15   7   5   22.56   19.39
 -15   7   6    4.27    5.04
 -15   7   7   20.85   17.13
 -15   7   7    0.43    8.91
 -15   7   8   -5.14    8.53
 -15   7   8    4.61   10.32
 -15   7   9    4.68   12.84
 -15   7   9   25.48   19.09
 -15   7  10  -11.11   16.55
 -15   7  10   17.55   16.88
 -15   7  11   -5.43   11.89
 -15  -8  -3    8.37   11.31
 -15  -8  -3   27.12   19.01
 -15  -8  -2    6.71   11.17
 -15   8   8   -5.98   13.05
 -15   8   9    4.37    7.86
 -14   0 -15    5.25   11.58
 -14   0 -14   31.85   17.64
 -14   0 -13   35.59   25.73
 -14   0 -12   28.94   23.27
 -14   0 -11   19.56   19.40
 -14   0 -10   83.28   37.19
 -14   0  -9   32.07   31.71
 -14   0  -8   83.79   37.85
 -14   0  -7   27.82   26.06
 -14   0  -6   30.28   24.52
 -14   0  -5    3.59   12.92
 -14   0  -4   94.33   35.52
 -14   0  -3   19.80   18.76
 -14   0  -2  102.10   36.11
 -14   0  -1    0.31   14.22
 -14   0   0   61.03   30.83
 -14   0   1    2.26   11.78
 -14   0   2   24.69   16.60
 -14   0   3   37.68   22.31
 -14   0   4   69.01   28.06
 -14   0   5   21.84   16.96
 -14   0   6   94.12   30.26
 -14   0   7   16.54   16.19
 -14   1 -15   24.08   28.37
 -14  -1 -15   71.06   35.27
 -14  -1 -14   12.22   19.76
 -14   1 -14   34.84   23.56
 -14  -1 -13   29.00   17.94
 -14   1 -13    8.42   19.90
 -14   1 -12   12.08   19.73
 -14  -1 -12   25.38   19.68
 -14  -1 -11   23.22   25.01
 -14   1 -11   10.59   25.22
 -14  -1 -10   38.30   26.73
 -14   1 -10   52.07   31.00
 -14   1  -9   62.11   32.41
 -14  -1  -9   45.80   24.27
 -14   1  -8   29.62   28.32
 -14  -1  -8   19.14   21.84
 -14   1  -7   33.03   21.30
 -14  -1  -7   37.91   22.71
 -14   1  -6   18.93   10.94
 -14  -1  -6    7.32   15.22
 -14   1  -5   47.67   27.79
 -14  -1  -5   34.69   22.84
 -14  -1  -4   30.19   21.18
 -14   1  -4   16.93   19.86
 -14  -1  -3  114.93   40.48
 -14   1  -3   91.25   35.44
 -14   1  -2   13.79   11.90
 -14  -1  -2   51.38   27.35
 -14  -1  -1   81.61   34.35
 -14   1  -1   57.23   27.41
 -14   1   0  -12.51   13.43
 -14  -1   0   17.91   18.35
 -14   1   1   33.16   20.05
 -14  -1   1   31.50   26.03
 -14  -1   2    7.10   15.89
 -14   1   2   10.34   17.46
 -14   1   3   48.64   22.35
 -14  -1   3   93.14   29.79
 -14   1   4    5.09   13.28
 -14  -1   4   10.12   12.88
 -14   1   5   68.93   25.18
 -14  -1   5   79.06   28.94
 -14   1   6   14.93   12.71
 -14  -1   6   26.48   16.79
 -14   1   7   59.22   21.96
 -14   2 -15   40.23   29.57
 -14  -2 -14   42.18   31.98
 -14   2 -14  102.03   46.68
 -14   2 -13    5.14   18.38
 -14  -2 -13    5.49   12.74
 -14  -2 -12   34.10   22.83
 -14   2 -12   16.15   22.19
 -14   2 -11   21.51   18.72
 -14  -2 -11   17.17   19.11
 -14   2 -10   42.93   26.92
 -14  -2 -10   32.00   25.14
 -14   2  -9   60.13   32.01
 -14  -2  -9   54.03   30.04
 -14  -2  -8   36.64   19.99
 -14   2  -8   18.19   20.76
 -14   2  -7   14.41   17.18
 -14  -2  -7   19.73   22.07
 -14   2  -6   56.26   24.88
 -14  -2  -6   41.12   26.68
 -14  -2  -5   37.98   29.43
 -14   2  -5   15.82   13.73
 -14   2  -4   49.89   25.87
 -14  -2  -4   48.05   26.48
 -14  -2  -3   36.45   20.20
 -14   2  -3   19.28   11.33
 -14   2  -2   18.72   14.56
 -14  -2  -2   37.79   21.93
 -14   2  -1   28.30   16.72
 -14  -2  -1   41.78   23.69
 -14   2   0   48.53   24.86
 -14  -2   0   51.38   22.87
 -14  -2   1   11.18   16.65
 -14   2   1   -6.23   10.15
 -14  -2   2   43.96   20.46
 -14   2   2   82.83   27.38
 -14   2   3    1.83    6.23
 -14  -2   3   25.09   17.19
 -14  -2   4   36.00   18.57
 -14   2   4   35.96   17.04
 -14   2   5    2.17    6.30
 -14  -2   5    9.17   10.51
 -14   2   6   26.24   15.45
 -14   2   7    0.46    7.40
 -14   2   8   33.70   16.30
 -14  -3 -14   25.77   22.89
 -14   3 -14   22.28   22.60
 -14  -3 -13   32.57   26.39
 -14   3 -13   68.06   39.97
 -14   3 -12   32.46   25.93
 -14  -3 -12   27.62   24.06
 -14   3 -11   33.06   22.43
 -14  -3 -11   30.87   26.08
 -14  -3 -10   45.20   26.56
 -14   3 -10    8.97   21.37
 -14   3  -9    6.57   15.09
 -14  -3  -9   14.63   15.46
 -14  -3  -8   39.29   27.58
 -14   3  -8    8.45   14.48
 -14  -3  -7   64.23   33.74
 -14   3  -7   15.37   16.16
 -14   3  -6   52.29   27.24
 -14  -3  -6   59.27   30.74
 -14   3  -5   76.63   29.63
 -14  -3  -5  107.95   37.69
 -14   3  -4   41.94   21.62
 -14  -3  -4   20.15   18.65
 -14  -3  -3   32.00   22.61
 -14   3  -3   11.85    8.45
 -14   3  -2   -6.66   15.33
 -14  -3  -2    7.66   14.50
 -14   3  -1   -2.25   11.66
 -14  -3  -1   47.44   24.08
 -14   3   0   37.45   20.75
 -14  -3   0   46.00   27.84
 -14   3   1   57.51   21.57
 -14  -3   1   65.74   29.41
 -14  -3   2   44.26   22.83
 -14   3   2   36.47   15.50
 -14  -3   3   34.49   19.72
 -14   3   3   16.71   14.72
 -14  -3   4   12.83   14.04
 -14   3   4   23.59   15.68
 -14   3   5   15.43   14.79
 -14   3   6   12.21   16.34
 -14   3   7   22.17   15.02
 -14   3   8   19.10   14.77
 -14   3   9   40.67   23.02
 -14   3  21  -14.45   15.80
 -14  -4 -13   19.53   23.29
 -14   4 -13   30.62   25.33
 -14  -4 -12    1.44   16.73
 -14   4 -12   18.72   15.21
 -14   4 -11   17.24   15.02
 -14  -4 -11   33.23   31.28
 -14  -4 -10   80.39   35.44
 -14   4 -10   19.56   16.79
 -14   4  -9   -6.80    8.83
 -14  -4  -9  -12.26   16.42
 -14   4  -8   25.82   20.14
 -14  -4  -8   31.12   25.45
 -14   4  -7   22.78   20.40
 -14  -4  -7   35.80   23.08
 -14   4  -6   27.69   20.49
 -14  -4  -6   15.69   18.80
 -14  -4  -5   57.81   24.64
 -14   4  -5   83.22   32.57
 -14  -4  -4   31.52   25.16
 -14   4  -4   34.82   23.15
 -14   4  -3    9.13    7.15
 -14  -4  -3   25.97   15.99
 -14  -4  -2   56.93   28.04
 -14   4  -2   31.27   20.25
 -14   4  -1   22.17   10.98
 -14  -4  -1   24.98   20.62
 -14  -4   0    3.87    5.91
 -14   4   0   34.00   27.42
 -14   4   1   79.63   32.99
 -14  -4   1   34.13   20.03
 -14  -4   2   18.04   14.37
 -14   4   2   12.51   18.57
 -14  -4   3    9.33   10.08
 -14   4   3   24.52   21.38
 -14   4   4   12.63   12.29
 -14   4   5   13.92   13.53
 -14   4   6   45.78   22.51
 -14   4   7   41.95   22.59
 -14   4   8    5.74   11.28
 -14   4   9   54.16   24.33
 -14   4  10    2.15   11.14
 -14   4  19    1.87    5.63
 -14   4  20   -3.23   11.07
 -14  -5 -12   10.29   21.65
 -14   5 -12   29.20   22.63
 -14  -5 -11    6.98    8.60
 -14   5 -11   -4.63   13.14
 -14  -5 -10    9.00   13.42
 -14   5 -10   19.83   16.27
 -14   5  -9   17.31   12.89
 -14  -5  -9   16.82   19.10
 -14   5  -8   19.83   14.34
 -14  -5  -8   38.88   24.56
 -14  -5  -7   -2.03   15.90
 -14   5  -7   -5.77    9.74
 -14  -5  -6    8.84    9.22
 -14   5  -6   -7.20   15.56
 -14   5  -5  -17.16   24.62
 -14  -5  -5   11.23   16.70
 -14  -5  -4   27.85   18.75
 -14   5  -4   36.44   24.89
 -14   5  -3   48.47   26.35
 -14  -5  -3   21.05   17.40
 -14  -5  -2   15.87    9.70
 -14   5  -2   35.17   19.88
 -14   5  -1   41.07   25.51
 -14  -5  -1   12.20   14.58
 -14  -5   0    8.41    9.97
 -14   5   0   41.97   25.64
 -14   5   1   -1.74    5.74
 -14  -5   1   11.86   16.73
 -14   5   2   25.61   19.26
 -14  -5   2   15.36   15.61
 -14   5   3   20.36   18.55
 -14   5   4   87.67   32.45
 -14   5   5   20.80   18.14
 -14   5   6   90.27   31.14
 -14   5   7    8.82   14.78
 -14   5   8   42.46   20.65
 -14   5   9    7.76   12.75
 -14   5  10   18.00   15.34
 -14   5  18   51.76   32.02
 -14   5  19   29.28   24.75
 -14  -6 -10   22.87   23.90
 -14   6 -10   -3.48   12.42
 -14   6  -9   48.86   28.39
 -14  -6  -9   35.80   26.06
 -14  -6  -8   20.73   25.29
 -14   6  -8    0.39   11.10
 -14   6  -7  -16.71   18.85
 -14  -6  -7   21.42   22.97
 -14  -6  -6   22.58   19.03
 -14   6  -6   17.05   20.67
 -14   6  -5   27.57   22.64
 -14  -6  -5   23.53   21.78
 -14  -6  -4   21.16   22.29
 -14   6  -4   -1.48   11.38
 -14   6  -3   44.13   29.25
 -14  -6  -3   30.16   24.05
 -14   6  -2   -0.42    6.02
 -14  -6  -2   26.32   23.00
 -14   6  -1   53.77   26.77
 -14  -6  -1   33.48   22.89
 -14  -6   0    8.75   13.10
 -14   6   0   16.96   13.88
 -14  -6   1   35.51   20.15
 -14   6   1   22.55   20.13
 -14   6   2    6.39   13.56
 -14   6   3   58.87   30.05
 -14   6   4   -8.00   11.22
 -14   6   4   10.81   12.40
 -14   6   5   95.76   34.41
 -14   6   5   71.53   27.98
 -14   6   6    7.27    8.43
 -14   6   6    7.41   13.03
 -14   6   7   53.34   26.50
 -14   6   7   48.85   23.45
 -14   6   8    9.34   13.32
 -14   6   8   -3.32    5.48
 -14   6   9   11.33   13.93
 -14   6   9    9.69    9.19
 -14   6  10   33.73   34.46
 -14   6  10   -6.77    7.90
 -14   6  11   58.41   29.88
 -14   6  11   28.80   17.94
 -14   6  12   -7.45    7.19
 -14   6  13   36.98   23.19
 -14   6  14   17.29   12.35
 -14   6  15   23.08   16.18
 -14   6  17   88.75   44.14
 -14   6  18   24.62   23.62
 -14  -7  -8   26.28   22.20
 -14  -7  -7   22.98   24.36
 -14   7  -7   13.11   15.14
 -14  -7  -6   19.25   22.03
 -14   7  -6   33.69   23.71
 -14  -7  -5   13.07   16.79
 -14   7  -5    7.33   15.06
 -14  -7  -4   12.93   14.17
 -14   7  -4    2.78   14.20
 -14   7  -3   11.56   16.81
 -14  -7  -3    2.13   10.43
 -14   7  -2   34.11   25.40
 -14  -7  -2   13.90   12.77
 -14   7  -1   40.46   25.26
 -14  -7  -1   14.06   17.48
 -14   7   0   51.77   29.76
 -14  -7   0   33.44   18.60
 -14  -7   0   58.95   24.12
 -14   7   1    6.19   20.45
 -14   7   2   17.45   15.77
 -14   7   3   15.89   18.46
 -14   7   4   28.15   18.66
 -14   7   5   11.41   12.45
 -14   7   5    7.94    7.38
 -14   7   6   60.13   28.93
 -14   7   6   42.09   24.09
 -14   7   7    5.12    4.98
 -14   7   7    8.00   10.92
 -14   7   8   32.43   21.50
 -14   7   8   38.44   21.43
 -14   7   9   22.99   17.51
 -14   7   9  112.14   33.19
 -14   7  10    2.59   11.70
 -14   7  10   -5.57   12.89
 -14   7  11    4.24    5.54
 -14   7  11    5.39   13.34
 -14   7  12   28.03   20.84
 -14   7  13   -9.83   14.17
 -14  -8  -6    5.42   10.28
 -14  -8  -5   31.18   22.10
 -14  -8  -4    8.31   12.73
 -14  -8  -4   28.46   22.50
 -14  -8  -3    5.02   11.91
 -14   8  -3   23.28   18.81
 -14  -8  -3   36.72   21.52
 -14  -8  -2    3.03    9.20
 -14   8  -2   16.99   21.20
 -14  -8  -2   35.92   20.12
 -14  -8  -1    6.08    9.31
 -14   8  -1   36.44   22.89
 -14  -8  -1   27.35   17.44
 -14   8   0   12.80   16.56
 -14  -8   0   10.31   12.11
 -14   8   1   17.10   19.22
 -14   8   2   14.21   15.49
 -14   8   3   13.24   11.31
 -14   8   4    0.68    5.99
 -14   8   5   29.86   23.76
 -14   8   6   20.35   21.83
 -14   8   6   11.90   12.18
 -14   8   7   -6.13    7.88
 -14   8   7    5.18   11.05
 -14   8   8   -2.20    8.88
 -14   8   8   -2.21    9.05
 -14   8   9   14.11   18.17
 -14   8   9   -1.74    4.85
 -14   8  10   -2.52    6.25
 -14   8  10    3.27   14.12
 -14   8  11    3.35    7.10
 -14   8  11   24.39   18.73
 -14   8  12   -5.96   11.33
 -14  -9  -4   -2.44    8.94
 -14  -9  -3  -11.18   11.75
 -14  -9  -3   -0.91    8.40
 -14  -9  -2   10.53   14.33
 -14  -9  -1   12.84   13.40
 -14   9   7  -13.40   18.85
 -14   9   8   -7.67   18.78
 -14   9   9   11.96   14.03
 -13   0 -18   21.55   18.48
 -13   0 -17   18.19   18.75
 -13   0 -16    5.35   18.52
 -13   0 -15   49.76   26.44
 -13   0 -14  -11.04   13.12
 -13   0 -13   39.02   21.64
 -13   0 -12    7.81   18.75
 -13   0 -11  159.12   48.88
 -13   0 -10   17.96   28.30
 -13   0  -9   90.52   37.68
 -13   0  -8   20.81   21.61
 -13   0  -7   20.06   22.04
 -13   0  -6    8.48   19.03
 -13   0  -5   54.74   31.56
 -13   0  -4   24.15   17.22
 -13   0  -3  111.77   37.07
 -13   0  -2   -2.67    8.57
 -13   0  -1   97.45   33.89
 -13   0   0    4.26   15.48
 -13   0   1   68.02   27.03
 -13   0   2   -0.69    5.19
 -13   0   3   68.59   24.62
 -13   0   4    7.92   13.94
 -13   0   5   40.39   18.08
 -13   0   6    1.44    5.95
 -13   0   7   13.69   11.30
 -13   0   8    5.98    9.30
 -13   0  15   46.94   19.43
 -13   0  16   11.94    8.01
 -13   0  17   88.49   29.33
 -13   0  18    6.36   15.58
 -13   0  19   71.88   27.88
 -13   0  20   15.46   18.19
 -13   0  21   28.06   19.37
 -13   0  22    8.15   12.55
 -13   0  23   27.92   18.58
 -13   1 -18   15.18   21.40
 -13  -1 -17   10.35   14.14
 -13   1 -17    0.61   12.72
 -13  -1 -16   26.01   22.39
 -13   1 -16   67.34   35.83
 -13   1 -15   32.76   25.02
 -13  -1 -15   21.96   20.06
 -13  -1 -14   52.34   28.23
 -13   1 -14   83.04   38.70
 -13   1 -13   39.87   28.00
 -13  -1 -13   -5.89   15.07
 -13   1 -12   42.17   29.19
 -13  -1 -12   34.61   26.15
 -13  -1 -11    7.54   13.99
 -13   1 -11    5.72   18.31
 -13  -1 -10   92.05   40.85
 -13   1 -10   63.66   30.92
 -13  -1  -9    9.37   22.33
 -13   1  -9   74.52   35.40
 -13  -1  -8   55.02   30.85
 -13   1  -8  101.51   38.98
 -13  -1  -7    4.60   11.23
 -13   1  -7    2.73   11.70
 -13   1  -6   60.76   25.78
 -13  -1  -6   46.86   28.12
 -13  -1  -5   35.13   25.85
 -13   1  -5    0.06   13.36
 -13   1  -4   56.01   24.67
 -13  -1  -4   62.22   28.63
 -13   1  -3   22.27   18.77
 -13  -1  -3   29.16   20.99
 -13  -1  -2   96.46   34.26
 -13   1  -2   73.24   29.15
 -13  -1  -1   67.12   31.13
 -13   1  -1   31.99   15.76
 -13   1   0  104.62   31.80
 -13  -1   0  136.46   39.59
 -13  -1   1   73.70   31.04
 -13   1   1   41.83   18.89
 -13   1   2   54.60   20.25
 -13  -1   2   65.59   27.44
 -13  -1   3   51.42   23.86
 -13   1   3   40.79   19.23
 -13  -1   4   50.25   21.90
 -13   1   4   55.21   20.50
 -13  -1   5   18.70   12.86
 -13   1   5   13.20   11.30
 -13   1   6   49.27   19.51
 -13  -1   6   45.23   20.75
 -13  -1   7   25.97   18.10
 -13   1   7    3.80   10.08
 -13   1   8   29.35   15.71
 -13   1   9   10.80   10.65
 -13   1  14   14.85    6.88
 -13   1  15   -2.91    8.14
 -13   1  16   45.22   17.00
 -13   1  17  -16.31   17.48
 -13  -1  17   15.16   13.80
 -13   1  18   41.80   18.64
 -13  -1  18   82.54   28.85
 -13  -1  19    7.14    8.63
 -13   1  19    0.81    6.79
 -13   1  20    2.69    7.71
 -13  -1  20   13.33   14.33
 -13  -1  21    2.38    8.79
 -13   1  21  -17.64   16.36
 -13  -1  22   23.29   18.28
 -13   1  22   19.77   13.68
 -13   1  23    9.37   10.57
 -13  -1  23    0.28    4.55
 -13  -1  24   14.73   13.95
 -13  -2 -17   22.70   22.29
 -13   2 -17   16.64   21.15
 -13  -2 -16    9.16   16.83
 -13   2 -16   14.34   17.52
 -13   2 -15   16.35   12.61
 -13  -2 -15    6.21    7.80
 -13   2 -14   -2.86   13.39
 -13  -2 -14    2.96   12.96
 -13  -2 -13   53.54   31.31
 -13   2 -13   56.82   28.02
 -13  -2 -12   42.35   37.22
 -13   2 -12    2.35   12.78
 -13   2 -11    8.52   14.53
 -13  -2 -11   25.04   22.49
 -13   2 -10   20.36   18.51
 -13  -2 -10   24.58   24.84
 -13  -2  -9   30.67   23.84
 -13   2  -9   29.12   23.63
 -13  -2  -8    8.02   17.94
 -13   2  -8   12.08   15.51
 -13  -2  -7   90.64   32.82
 -13   2  -7   82.56   31.12
 -13   2  -6   29.45   21.30
 -13  -2  -6   -1.43   10.52
 -13  -2  -5   49.36   26.03
 -13   2  -5   51.99   24.80
 -13   2  -4   13.74   15.79
 -13  -2  -4    8.59   12.84
 -13   2  -3   37.54   20.41
 -13  -2  -3   29.04   16.28
 -13   2  -2   20.80   14.68
 -13  -2  -2   71.07   31.06
 -13   2  -1   86.02   29.39
 -13  -2  -1  117.84   35.68
 -13  -2   0   78.74   29.69
 -13   2   0   46.72   20.28
 -13   2   1  123.66   34.04
 -13  -2   1   88.82   31.63
 -13   2   2   11.34   10.40
 -13  -2   2   10.66   14.64
 -13  -2   3   73.43   27.11
 -13   2   3   35.67   14.77
 -13   2   4   38.13   15.58
 -13  -2   4   34.40   18.17
 -13  -2   5   88.69   27.30
 -13   2   5   66.43   22.84
 -13  -2   6   74.15   24.62
 -13   2   6   91.46   27.61
 -13   2   7  118.48   31.33
 -13   2   8   18.50   16.12
 -13   2   9   82.10   25.48
 -13   2  12   85.54   26.59
 -13   2  13   55.69   25.16
 -13   2  14    0.60   10.76
 -13   2  15   39.21   20.73
 -13   2  16    3.64    7.44
 -13   2  17   21.93   15.70
 -13   2  18   17.32   11.28
 -13  -2  19    6.67    4.24
 -13   2  19   24.52   15.23
 -13   2  20  -18.86   19.05
 -13  -2  20    7.96   11.61
 -13   2  21   13.85   15.21
 -13  -2  21   22.71   17.03
 -13   2  22  -16.30   18.27
 -13  -2  22    4.03   10.76
 -13  -2  23   15.81   14.52
 -13   2  23    8.42    5.93
 -13   3 -17   29.14   28.25
 -13   3 -16   33.79   29.11
 -13  -3 -16   -2.34    7.07
 -13  -3 -15   22.06   18.72
 -13   3 -15   33.13   24.31
 -13   3 -14   27.90   26.14
 -13  -3 -14   53.63   29.17
 -13  -3 -13   17.66   18.96
 -13   3 -13   27.35   19.92
 -13   3 -12   24.03   25.55
 -13  -3 -12    6.26   13.49
 -13   3 -11   -2.96   13.55
 -13  -3 -11   17.18   18.27
 -13   3 -10    9.85    7.35
 -13  -3 -10    4.39   19.26
 -13  -3  -9   14.03   11.88
 -13   3  -9   -9.33   17.75
 -13   3  -8   41.95   24.68
 -13  -3  -8   11.01   10.48
 -13  -3  -7   35.98   22.71
 -13   3  -7   25.21   17.20
 -13  -3  -6   43.16   22.22
 -13   3  -6   35.34   18.85
 -13  -3  -5   33.09   23.26
 -13   3  -5   54.97   20.44
 -13   3  -4   23.33   15.41
 -13  -3  -4   50.90   26.00
 -13   3  -3   19.02   13.82
 -13  -3  -3    0.82   10.63
 -13   3  -2   18.26   12.99
 -13  -3  -2   51.01   27.40
 -13   3  -1   31.02   15.08
 -13  -3  -1   60.11   22.63
 -13   3   0  101.27   31.02
 -13  -3   0  104.29   33.53
 -13  -3   1   54.16   24.62
 -13   3   1   79.24   29.74
 -13  -3   2  185.22   40.16
 -13   3   2  238.01   47.59
 -13  -3   3    5.21    6.24
 -13   3   3   26.21   20.47
 -13  -3   4   63.27   21.74
 -13   3   4   63.43   26.31
 -13   3   5   57.46   24.51
 -13  -3   5   59.48   21.62
 -13   3   6   57.01   24.23
 -13   3   7   82.34   27.92
 -13   3   8  136.81   33.65
 -13   3   9   39.97   19.56
 -13   3  10   59.44   22.43
 -13   3  11   85.27   32.22
 -13   3  12   42.29   25.43
 -13   3  13   49.24   24.48
 -13   3  14   88.06   31.35
 -13   3  15   30.69   20.50
 -13   3  16   54.71   26.43
 -13   3  17   23.11   19.57
 -13   3  18   30.44   23.74
 -13   3  19    1.73    9.97
 -13   3  20    5.61   10.13
 -13   3  21   -5.60   13.04
 -13   3  22   -3.99   11.34
 -13   4 -16   17.13   25.15
 -13   4 -15    1.28   14.76
 -13  -4 -15  -17.44   20.47
 -13   4 -14   50.55   30.75
 -13  -4 -14   33.56   22.88
 -13   4 -13   -2.64   17.03
 -13  -4 -13   -0.97    6.33
 -13  -4 -12    6.39   12.94
 -13   4 -12   16.86   13.97
 -13  -4 -11   19.23   21.66
 -13   4 -11   -6.74    6.55
 -13  -4 -10   -1.16   13.54
 -13   4 -10  -19.30   20.01
 -13  -4  -9   22.24   19.87
 -13   4  -9    3.17    9.48
 -13  -4  -8    9.65    8.91
 -13   4  -8    5.35   15.63
 -13   4  -7  -10.45    7.50
 -13  -4  -7   -8.73   15.34
 -13   4  -6   48.65   21.01
 -13  -4  -6   51.16   23.76
 -13  -4  -5   -7.93    8.77
 -13   4  -5    5.20   13.46
 -13   4  -4   44.85   20.73
 -13  -4  -4   37.72   24.01
 -13  -4  -3   31.81   16.85
 -13   4  -3  130.09   40.23
 -13   4  -2   38.55   27.43
 -13  -4  -2   28.17   22.95
 -13  -4  -1   13.63   10.67
 -13   4  -1    9.34    9.02
 -13   4   0   77.51   29.01
 -13  -4   0   65.04   25.47
 -13   4   1   28.69   18.61
 -13  -4   1   44.25   22.81
 -13  -4   2   51.96   20.84
 -13   4   2   83.21   29.23
 -13  -4   3  115.02   31.60
 -13   4   3  135.01   37.06
 -13   4   4   18.19   16.12
 -13  -4   4   20.86   14.29
 -13   4   5   60.47   24.69
 -13   4   6   12.52   12.49
 -13   4   7   21.44   15.37
 -13   4   8   66.75   25.90
 -13   4   9   73.74   26.71
 -13   4  10   21.94   13.30
 -13   4  11    2.94    7.74
 -13   4  14   93.72   37.92
 -13   4  15   69.24   32.62
 -13   4  16   59.20   28.40
 -13   4  17   32.57   27.05
 -13   4  18   20.64   23.05
 -13   4  19   32.11   23.03
 -13   4  20   14.11   16.94
 -13   4  21   20.35   23.71
 -13   4  22   19.26   18.62
 -13   5 -15   15.70   19.67
 -13   5 -14    9.49    7.19
 -13  -5 -14   -6.49   13.53
 -13   5 -13   -5.11   11.31
 -13  -5 -13   25.20   24.35
 -13  -5 -12    2.81   13.71
 -13   5 -12  -12.93   17.17
 -13  -5 -11   59.77   31.77
 -13   5 -11   17.50   17.19
 -13  -5 -10   32.82   22.02
 -13   5 -10   -3.37    7.21
 -13  -5  -9   37.61   22.19
 -13   5  -9   33.77   20.37
 -13  -5  -8    2.94    9.20
 -13   5  -8  -11.64   21.05
 -13  -5  -7   15.32   14.00
 -13   5  -7    0.17   11.09
 -13   5  -6   10.75   15.57
 -13  -5  -6    2.39    8.69
 -13   5  -5   88.03   33.59
 -13  -5  -5   33.11   16.85
 -13   5  -4   18.72   19.49
 -13  -5  -4    4.10    6.39
 -13   5  -3   95.86   32.62
 -13  -5  -3   85.44   30.26
 -13   5  -2   53.83   26.73
 -13  -5  -2   63.30   29.37
 -13  -5  -1   17.14   14.42
 -13   5  -1   -5.03    9.34
 -13   5   0   16.83   19.13
 -13  -5   0    8.70   11.85
 -13   5   1   26.49   20.03
 -13  -5   1   10.93   10.79
 -13   5   1   -1.86    9.24
 -13   5   2   -2.14    8.72
 -13  -5   2   -5.21    8.37
 -13   5   2   10.95   13.27
 -13   5   3   40.12   21.41
 -13  -5   3   10.29    7.99
 -13   5   3   37.48   16.42
 -13   5   4   68.64   25.80
 -13   5   4   57.20   25.11
 -13   5   5    5.69   10.52
 -13   5   5    4.19    9.27
 -13   5   6   24.55   15.76
 -13   5   6   12.08   10.72
 -13   5   7   10.06   12.96
 -13   5   7   10.19   10.42
 -13   5   8   15.81   10.70
 -13   5   8   13.65   16.43
 -13   5   9   33.00   18.17
 -13   5   9   20.40   13.16
 -13   5  10   12.73   17.86
 -13   5  10    7.48   11.33
 -13   5  11   21.39   14.46
 -13   5  11   20.45   14.87
 -13   5  12  -10.69   17.59
 -13   5  13   25.02   18.86
 -13   5  14    2.39    8.25
 -13   5  15    8.53    8.78
 -13   5  16   60.54   32.05
 -13   5  16  -19.61   21.37
 -13   5  17   67.93   37.59
 -13   5  18   38.79   29.74
 -13   5  19   53.94   33.06
 -13   5  20   26.91   25.47
 -13   5  21   18.15   21.43
 -13  -6 -13   28.17   26.30
 -13   6 -13   11.79   17.90
 -13  -6 -12   24.12   25.00
 -13   6 -12   12.26   17.64
 -13  -6 -11   34.40   28.93
 -13   6 -11   18.84   10.10
 -13  -6 -10   65.96   32.84
 -13   6 -10   36.11   20.24
 -13  -6  -9   60.03   35.33
 -13   6  -9  -20.26   16.77
 -13  -6  -8   63.06   30.97
 -13   6  -8   95.37   36.62
 -13  -6  -7   43.24   27.57
 -13   6  -7   10.74   24.08
 -13  -6  -6   23.00   21.16
 -13   6  -6   42.41   23.11
 -13  -6  -5   34.35   24.52
 -13   6  -5   20.11   20.89
 -13  -6  -4   75.67   31.45
 -13   6  -4   61.10   31.05
 -13   6  -3   21.96   19.76
 -13  -6  -3   23.69   23.29
 -13   6  -2   56.89   26.56
 -13  -6  -2   34.55   20.20
 -13  -6  -1   35.44   23.91
 -13   6  -1   14.72   21.25
 -13   6   0    2.56   11.79
 -13  -6   0   23.00   19.55
 -13  -6   1    5.69    9.57
 -13   6   1    9.53   15.15
 -13   6   2   13.92    8.69
 -13   6   2   18.73   16.36
 -13  -6   2   11.52   14.10
 -13   6   3   11.97   14.56
 -13   6   3    4.84   12.09
 -13   6   4   39.68   21.25
 -13   6   4   22.46   11.99
 -13   6   5   -2.93   11.54
 -13   6   5    4.69   10.79
 -13   6   6   40.44   21.44
 -13   6   6   25.24   21.42
 -13   6   7   -3.13   10.20
 -13   6   7    0.35    7.46
 -13   6   8   47.38   27.18
 -13   6   8   23.35   15.39
 -13   6   9   -8.98   13.14
 -13   6   9    0.65    6.99
 -13   6  10   42.76   22.56
 -13   6  10   35.11   23.19
 -13   6  11    6.85    7.84
 -13   6  11   -3.93    9.26
 -13   6  12   31.42   19.73
 -13   6  12   67.85   33.80
 -13   6  13   -0.25   13.96
 -13   6  14   17.97   17.33
 -13   6  15   -7.11    7.03
 -13   6  16   21.30   19.49
 -13   6  17   -7.80   22.22
 -13   6  19   52.38   33.95
 -13   7 -11   12.20   17.07
 -13  -7 -11    6.39   11.83
 -13   7 -10    8.12    6.07
 -13  -7 -10   11.42   10.68
 -13   7  -9   62.47   33.87
 -13  -7  -9   57.29   34.12
 -13   7  -8   51.98   29.33
 -13  -7  -8   24.41   21.60
 -13  -7  -7   12.48   18.87
 -13   7  -7   37.68   24.18
 -13   7  -6    8.85   19.90
 -13  -7  -6    0.97    9.82
 -13  -7  -5   42.69   23.57
 -13   7  -5   41.01   28.99
 -13  -7  -4   11.20   16.55
 -13   7  -4   17.04   16.31
 -13   7  -3   35.75   24.38
 -13  -7  -3   39.11   23.39
 -13   7  -2    7.17   11.86
 -13  -7  -2   -0.39    6.47
 -13  -7  -1   24.74   18.09
 -13   7  -1   25.75   15.48
 -13  -7   0   11.43    7.55
 -13   7   0    6.03    8.75
 -13  -7   0   26.82   19.39
 -13  -7   1   48.94   22.98
 -13  -7   1   30.79   16.95
 -13   7   1   36.00   24.45
 -13   7   2   -2.93    7.45
 -13  -7   2   16.86   14.54
 -13   7   3   37.06   22.50
 -13   7   3   38.99   18.96
 -13   7   4   15.57   19.68
 -13   7   4    8.48   11.74
 -13   7   5   27.27   22.69
 -13   7   5   40.32   23.09
 -13   7   6    1.91    7.41
 -13   7   6   -3.29   14.34
 -13   7   7   39.37   22.50
 -13   7   7   39.02   22.36
 -13   7   8   -3.06   10.85
 -13   7   8   -2.82   11.42
 -13   7   9   27.56   17.58
 -13   7   9   27.88   24.60
 -13   7  10    0.37   11.70
 -13   7  10   20.59   20.22
 -13   7  11   -1.22   12.56
 -13   7  11    1.20   13.46
 -13   7  12   16.30   20.16
 -13   7  12    9.12   12.08
 -13   7  13  118.60   39.85
 -13   7  14   16.95   17.18
 -13   7  15   17.01   15.33
 -13  -8  -9   -4.75    6.62
 -13   8  -8   20.59   24.24
 -13  -8  -8   44.48   27.60
 -13  -8  -7    9.92   14.68
 -13   8  -7   16.41   19.08
 -13   8  -6   37.72   24.88
 -13  -8  -6   34.78   22.01
 -13   8  -5    7.82   16.00
 -13  -8  -5   13.72   17.41
 -13  -8  -4   14.35   17.12
 -13  -8  -4   60.13   29.13
 -13   8  -4   27.81   20.02
 -13  -8  -3    4.02    7.65
 -13   8  -3   11.10   15.99
 -13  -8  -3   41.84   23.73
 -13  -8  -2   54.44   25.06
 -13  -8  -2   32.22   19.04
 -13   8  -2   26.28   22.67
 -13  -8  -1    6.42   14.26
 -13  -8  -1    8.89   11.96
 -13   8  -1    4.52   12.13
 -13  -8   0   14.45   11.53
 -13   8   0   49.86   25.90
 -13  -8   0   47.35   22.79
 -13  -8   1   27.94   16.80
 -13   8   1    5.65   11.04
 -13   8   2   33.35   20.56
 -13   8   3    6.27    5.33
 -13   8   3   29.27   22.54
 -13   8   4   28.68   19.32
 -13   8   4   28.55   22.36
 -13   8   5   -1.52    8.64
 -13   8   5   16.01   16.32
 -13   8   6   32.94   22.13
 -13   8   6   28.39   18.73
 -13   8   7  -12.47   16.17
 -13   8   7   -4.94   18.67
 -13   8   8   23.51   14.81
 -13   8   8   16.91   16.91
 -13   8   9  -15.58   15.46
 -13   8   9  -19.77   15.79
 -13   8  10   -4.68   12.25
 -13   8  10   13.88   15.07
 -13   8  11  -27.59   22.54
 -13   8  11    0.38   12.04
 -13   8  12   63.53   33.98
 -13   8  12  -17.77   17.60
 -13   8  13   -4.01   17.00
 -13   8  13  -19.20   17.94
 -13  -9  -7    1.52   13.62
 -13  -9  -6   11.19   12.61
 -13  -9  -6   48.39   28.09
 -13  -9  -5  -10.35   18.13
 -13  -9  -5   37.97   23.72
 -13  -9  -4   19.69   17.96
 -13  -9  -4    1.86    5.89
 -13  -9  -3    0.97    5.84
 -13   9  -3   20.75   22.33
 -13  -9  -3   30.22   20.49
 -13  -9  -2    8.79   13.94
 -13  -9  -2   -5.47   11.85
 -13   9  -2    1.04    8.13
 -13   9  -1   17.56   18.49
 -13  -9  -1    0.71    6.05
 -13  -9  -1   19.80   15.75
 -13  -9   0    6.53    9.65
 -13   9   0    3.96   12.91
 -13  -9   1    8.10    7.36
 -13   9   1    4.07   12.04
 -13   9   2   21.71   21.11
 -13   9   3   -5.07   10.89
 -13   9   4  -21.38   21.15
 -13   9   4   16.34   17.28
 -13   9   5   17.81   15.12
 -13   9   5   43.60   28.76
 -13   9   6   13.24   18.13
 -13   9   6    2.34    8.14
 -13   9   7   19.96   20.83
 -13   9   7   -3.19    8.64
 -13   9   8    6.48   15.21
 -13   9   8    4.86   10.09
 -13   9   9   32.41   24.04
 -13   9   9   -0.74   10.08
 -13   9  10   17.78   20.30
 -13   9  11   24.02   25.92
 -13 -10  -4   -1.73    8.44
 -13 -10  -3  -22.76   18.73
 -13 -10  -2   12.76   13.09
 -13 -10  -1    6.13   10.42
 -13 -10   0   -1.57    5.98
 -13  10   5   10.00   16.86
 -13  10   6    6.94   12.70
 -13  10   7    0.41    7.62
 -13  10   8   15.26   17.99
 -12   0 -20   40.16   27.26
 -12   0 -19   33.70   28.77
 -12   0 -18   36.22   25.98
 -12   0 -17   27.15   16.68
 -12   0 -16   28.50   25.06
 -12   0 -15   21.37   18.96
 -12   0 -14   57.52   28.77
 -12   0 -13  -13.91   15.45
 -12   0 -12  134.12   40.88
 -12   0 -11   35.09   27.36
 -12   0 -10  223.35   50.99
 -12   0  -9   36.53   27.33
 -12   0  -8   88.62   31.04
 -12   0  -7   29.79   23.26
 -12   0  -6  111.04   34.86
 -12   0  -5   14.56   17.49
 -12   0  -4  313.79   57.26
 -12   0  -3   28.67   20.10
 -12   0  -2  234.24   45.70
 -12   0  -1    9.52   14.56
 -12   0   0  164.57   38.99
 -12   0   1    4.82   15.49
 -12   0   2  415.37   56.61
 -12   0   3   -3.07    5.12
 -12   0   4  410.05   53.80
 -12   0   5    5.51   11.01
 -12   0   6  101.83   25.79
 -12   0   7    7.82   11.82
 -12   0   8   90.28   23.84
 -12   0   9  -15.87   11.71
 -12   0   9   -2.11    4.19
 -12   0  10   73.20   20.31
 -12   0  11  -10.09   11.38
 -12   0  12   20.75   11.05
 -12   0  13    2.57    8.46
 -12   0  14   42.83   16.26
 -12   0  15  -20.06   17.24
 -12   0  16    1.15   11.68
 -12   0  17  -16.09   16.51
 -12   0  18   38.54   20.01
 -12   0  19  -19.75   18.74
 -12   0  20   97.88   29.57
 -12   0  21   10.56   14.72
 -12   0  22   23.55   18.42
 -12   0  23   12.75   14.42
 -12   0  24   11.24   13.34
 -12  -1 -20   36.02   26.42
 -12   1 -20    7.20   12.04
 -12  -1 -19    4.31   18.23
 -12   1 -19    9.74   13.97
 -12   1 -18   12.33   15.92
 -12  -1 -18   31.03   25.80
 -12  -1 -17   21.24   25.32
 -12   1 -17   29.23   28.33
 -12   1 -16   -4.76   16.98
 -12  -1 -16    6.58   15.65
 -12  -1 -15   56.98   28.28
 -12   1 -15   70.85   33.14
 -12   1 -14   17.62   17.12
 -12  -1 -14   20.40   23.82
 -12   1 -13   73.97   33.46
 -12  -1 -13   51.81   28.83
 -12   1 -12   14.07   17.84
 -12  -1 -12   -9.34   16.28
 -12  -1 -11   93.83   38.69
 -12   1 -11  173.59   46.47
 -12  -1 -10   30.05   20.05
 -12   1 -10   32.38   24.30
 -12   1  -9  103.57   35.50
 -12  -1  -9  122.38   36.78
 -12  -1  -8   11.36   18.57
 -12   1  -8    0.75    9.57
 -12   1  -7   61.22   26.06
 -12  -1  -7   94.11   32.47
 -12  -1  -6   11.86   15.61
 -12   1  -6   11.76   18.76
 -12   1  -5  114.40   33.38
 -12  -1  -5  169.84   42.35
 -12   1  -4   17.02   16.76
 -12  -1  -4   -0.18   14.74
 -12   1  -3  186.75   39.43
 -12  -1  -3  158.08   40.22
 -12  -1  -2   10.41   14.35
 -12   1  -2   -1.16    7.18
 -12  -1  -1  144.85   36.72
 -12   1  -1  112.78   30.70
 -12  -1   0   12.69   17.03
 -12   1   0    8.48    5.97
 -12   1   1  231.29   41.51
 -12  -1   1  258.43   48.14
 -12   1   2   10.06    9.68
 -12  -1   2   23.24   16.98
 -12  -1   3  278.45   46.00
 -12   1   3  248.91   42.21
 -12  -1   4   66.86   22.86
 -12   1   4   14.51    6.10
 -12  -1   5  106.72   28.11
 -12   1   5  106.63   25.55
 -12   1   6   -6.41   12.14
 -12  -1   6   15.78   15.64
 -12   1   7   75.21   22.71
 -12  -1   7   96.37   24.92
 -12   1   8   -1.85    6.21
 -12  -1   8   12.81   12.62
 -12   1   8   -2.34    6.28
 -12   1   9   67.45   19.22
 -12   1   9   81.14   22.47
 -12   1  10    7.34    8.31
 -12   1  10    5.92    6.00
 -12  -1  10    6.41    9.96
 -12  -1  11   54.76   19.20
 -12   1  11   26.16   13.18
 -12   1  12    9.91   11.63
 -12  -1  12   51.98   22.51
 -12  -1  13   80.55   25.69
 -12   1  13   62.93   21.72
 -12   1  14   11.10   10.69
 -12  -1  14   18.95   13.78
 -12   1  15   65.90   22.56
 -12  -1  15   75.34   25.68
 -12   1  16   -5.05    8.71
 -12  -1  16   15.04   16.59
 -12   1  17    4.30    7.81
 -12  -1  17   22.06   16.55
 -12   1  18    1.48   10.23
 -12  -1  18   26.81   17.97
 -12  -1  19   66.95   27.04
 -12   1  19   53.55   22.83
 -12   1  20   21.58   14.08
 -12  -1  20   20.63   15.14
 -12  -1  21   49.75   24.35
 -12   1  21   31.62   16.09
 -12   1  22  -28.90   21.33
 -12  -1  22    6.88   11.03
 -12   1  23  -20.71   20.67
 -12  -1  23    3.25    7.22
 -12  -1  24    3.32    6.87
 -12   1  24  -14.23   19.99
 -12   2 -20    2.66    8.72
 -12   2 -19   19.90   21.33
 -12  -2 -19   13.85   21.11
 -12   2 -18   32.43   28.04
 -12  -2 -18    4.67   10.03
 -12   2 -17   34.69   25.22
 -12  -2 -17   15.16   24.39
 -12   2 -16   80.27   40.24
 -12  -2 -16   66.41   31.46
 -12   2 -15   13.02   12.46
 -12  -2 -15   14.90   18.84
 -12   2 -14   56.67   33.64
 -12  -2 -14   58.33   32.22
 -12   2 -13   37.51   25.61
 -12  -2 -13   48.66   28.95
 -12  -2 -12   29.57   19.83
 -12   2 -12   19.36   21.96
 -12   2 -11   34.58   21.18
 -12  -2 -11   24.02   19.94
 -12  -2 -10   42.68   24.84
 -12   2 -10   70.55   29.40
 -12   2  -9    5.02   16.69
 -12  -2  -9    4.70   13.63
 -12   2  -8  130.79   37.08
 -12  -2  -8  120.96   41.40
 -12   2  -7   -0.69    9.55
 -12  -2  -7   28.82   18.50
 -12   2  -6  110.68   30.36
 -12  -2  -6  125.01   38.61
 -12  -2  -5   15.33   10.03
 -12   2  -5   11.77   14.05
 -12   2  -4   42.11   18.82
 -12  -2  -4   53.02   22.23
 -12  -2  -3   27.73   19.35
 -12   2  -3    4.64    6.77
 -12   2  -2   50.28   19.01
 -12  -2  -2   54.40   24.19
 -12   2  -1    0.22   13.46
 -12  -2  -1   -3.24    8.76
 -12   2   0  134.01   31.52
 -12  -2   0  190.29   43.17
 -12  -2   1   41.88   21.68
 -12   2   1   17.75   11.90
 -12   2   2   99.04   27.96
 -12  -2   2  107.29   30.33
 -12  -2   3   61.92   25.81
 -12   2   3   78.09   25.87
 -12   2   4   56.31   21.05
 -12  -2   4   21.75   13.27
 -12   2   5   18.01   14.14
 -12  -2   5   -0.27    7.70
 -12   2   6  114.77   28.70
 -12   2   6  132.62   30.40
 -12  -2   6  133.19   29.54
 -12   2   7   40.28   21.47
 -12   2   7   39.45   21.51
 -12  -2   7   17.03   12.76
 -12   2   8  176.34   35.62
 -12   2   8  210.06   38.19
 -12   2   9   38.05   20.73
 -12   2   9    9.63   10.25
 -12   2  10   63.95   19.76
 -12   2  10   89.34   27.53
 -12  -2  11   17.66   13.28
 -12   2  11   46.61   22.91
 -12   2  12   92.98   27.78
 -12  -2  12   64.81   21.60
 -12  -2  13  101.02   27.43
 -12   2  13  105.59   31.11
 -12  -2  14   68.56   23.69
 -12   2  14   93.43   31.80
 -12   2  15   70.01   27.92
 -12  -2  15   47.56   21.45
 -12  -2  16   59.23   24.17
 -12   2  16   61.92   25.90
 -12   2  17   29.55   18.44
 -12  -2  17   12.24   12.47
 -12  -2  18   45.06   24.23
 -12   2  18   34.03   21.12
 -12   2  19   41.27   23.32
 -12  -2  19   40.90   20.92
 -12   2  20   17.57   13.27
 -12  -2  20   26.09   19.83
 -12  -2  21    8.05    8.91
 -12   2  21   19.90   14.41
 -12  -2  22   24.65   16.51
 -12   2  22   22.66   13.60
 -12  -2  23    7.80   12.15
 -12   2  23   -0.14    8.15
 -12  -2  24   16.32   16.18
 -12   2  24   12.71   13.54
 -12   3 -19   25.00   19.63
 -12  -3 -19   34.31   24.12
 -12  -3 -18   14.32   14.51
 -12   3 -18   44.17   27.69
 -12   3 -17   19.18   22.55
 -12  -3 -17   -6.78   14.02
 -12   3 -16   25.54   22.02
 -12  -3 -16   27.32   18.62
 -12   3 -15   -7.58   10.76
 -12  -3 -15   11.78   16.74
 -12   3 -14   41.34   25.07
 -12  -3 -14   23.78   19.10
 -12  -3 -13   -2.98   14.54
 -12   3 -13    2.34   13.13
 -12  -3 -12    6.35   19.63
 -12   3 -12    8.62    6.04
 -12  -3 -11   -2.42    9.56
 -12   3 -11   24.47   21.21
 -12  -3 -10    7.67   16.69
 -12   3 -10  -10.98    6.45
 -12   3  -9   74.84   29.58
 -12  -3  -9   62.09   29.22
 -12  -3  -8   12.91   17.99
 -12   3  -8   13.69   15.40
 -12   3  -7   82.02   28.74
 -12  -3  -7   94.58   35.41
 -12  -3  -6   54.79   29.40
 -12   3  -6   16.66   15.51
 -12   3  -5   23.58   10.92
 -12  -3  -5   24.56   16.48
 -12  -3  -4    7.44   10.65
 -12   3  -4   -6.72   14.43
 -12   3  -3   12.32   11.17
 -12  -3  -3   30.11   16.65
 -12  -3  -2   23.34   18.77
 -12   3  -2   39.14   20.28
 -12   3  -1   22.01   16.57
 -12  -3  -1   32.06   16.51
 -12  -3   0   68.98   25.14
 -12   3   0  111.68   32.25
 -12  -3   1   27.26   18.81
 -12   3   1   20.64   18.11
 -12  -3   2   62.70   23.14
 -12   3   2   22.54   17.05
 -12  -3   3   15.50   16.76
 -12   3   3   17.81   12.03
 -12   3   4   10.61   14.78
 -12  -3   4   19.29   15.89
 -12   3   5   77.04   26.18
 -12  -3   5   40.35   14.73
 -12   3   6   63.75   23.89
 -12  -3   6   41.05   17.16
 -12   3   7  130.58   31.95
 -12   3   8   82.28   26.30
 -12   3   9  186.34   36.74
 -12   3  10   15.96   12.15
 -12   3  11   58.37   21.04
 -12   3  12  102.44   34.01
 -12   3  13   64.71   29.73
 -12  -3  13   24.11   14.68
 -12  -3  14  102.36   27.93
 -12   3  14  152.22   43.44
 -12  -3  15   92.98   29.01
 -12   3  15  104.89   35.54
 -12   3  16   59.42   30.64
 -12  -3  16   28.90   17.72
 -12  -3  17   53.14   21.97
 -12   3  17   80.85   31.63
 -12  -3  18   11.25   10.59
 -12   3  18   55.19   27.98
 -12  -3  19   18.82   17.83
 -12   3  19   22.60   20.55
 -12  -3  20   15.11   13.05
 -12   3  20   11.03   17.17
 -12   3  21   17.70   15.43
 -12  -3  21   10.40   11.92
 -12  -3  22   -3.49    5.33
 -12   3  22   24.36   21.74
 -12   3  23   39.73   25.68
 -12  -3  23   44.45   25.96
 -12  -3  24   -3.57    9.06
 -12   4 -19    5.12   14.97
 -12  -4 -18  -12.08   14.38
 -12   4 -18   34.57   26.61
 -12   4 -17   21.30   24.18
 -12  -4 -17   33.56   26.79
 -12  -4 -16   21.86   17.68
 -12   4 -16   23.43   21.96
 -12   4 -15   35.36   26.51
 -12  -4 -15   61.00   27.75
 -12   4 -14   17.69   14.06
 -12  -4 -14  -17.89   17.11
 -12  -4 -13   -2.78   10.17
 -12   4 -13   33.31   21.98
 -12  -4 -12   13.50    9.08
 -12   4 -12   19.37   19.05
 -12   4 -11   23.17   16.66
 -12  -4 -11   44.40   26.64
 -12  -4 -10    0.19    5.82
 -12   4 -10    3.99    7.99
 -12  -4  -9   56.79   30.18
 -12   4  -9   53.81   25.14
 -12  -4  -8   23.15   16.33
 -12   4  -8   -8.19   14.75
 -12  -4  -7   54.88   26.69
 -12   4  -7   31.71   14.69
 -12  -4  -6   -1.59    7.20
 -12   4  -6   16.45   11.03
 -12  -4  -5   13.40   11.74
 -12   4  -5   37.25   25.51
 -12  -4  -4   17.88   12.99
 -12   4  -4   32.03   20.09
 -12   4  -3   68.47   25.89
 -12  -4  -3   44.33   22.14
 -12  -4  -2   25.59    9.49
 -12   4  -2   33.95   23.91
 -12  -4  -1   93.52   29.12
 -12   4  -1  106.57   31.62
 -12  -4   0   20.01   17.56
 -12   4   0    9.53   12.32
 -12  -4   1   42.21   18.27
 -12   4   1   48.15   17.10
 -12   4   1   44.07   19.84
 -12  -4   2    7.37    8.93
 -12   4   2    6.90   13.92
 -12   4   2   -6.76   13.98
 -12   4   3   54.49   24.22
 -12  -4   3   52.11   22.30
 -12   4   3   39.28   17.88
 -12  -4   4  101.98   26.76
 -12   4   4   85.73   27.53
 -12   4   4   57.60   21.35
 -12   4   5   64.96   23.07
 -12  -4   5   68.58   22.09
 -12   4   5   31.54   10.00
 -12   4   6   12.92    7.71
 -12   4   6   37.62   18.87
 -12   4   7   94.73   30.60
 -12   4   7  129.49   33.19
 -12   4   8   32.98   17.40
 -12   4   8   36.72   18.07
 -12   4   9  117.93   30.68
 -12   4   9  115.38   34.08
 -12   4  10  111.35   34.68
 -12   4  10  126.60   31.14
 -12   4  11   20.24   12.51
 -12   4  11   13.38    8.87
 -12   4  12   53.96   20.54
 -12   4  12   35.39   21.10
 -12   4  13   33.54   21.26
 -12   4  14   22.07   19.48
 -12   4  15   80.56   27.73
 -12  -4  15   58.73   21.64
 -12   4  16   39.06   17.91
 -12  -4  16   40.76   17.87
 -12  -4  17    9.73   12.01
 -12   4  17   65.18   32.59
 -12   4  18   46.75   30.53
 -12  -4  18   18.70   14.35
 -12   4  19   20.64   18.99
 -12  -4  19    3.00   10.62
 -12   4  20   37.96   26.47
 -12  -4  20   13.83   13.38
 -12  -4  21   -0.73    7.59
 -12   4  21   35.79   26.42
 -12  -4  22    8.08    9.51
 -12   4  22   50.79   29.76
 -12  -4  23   -2.01   10.36
 -12   4  23   31.61   24.26
 -12   5 -18   -2.99    9.80
 -12  -5 -17   23.59   23.88
 -12   5 -17   -8.38   13.63
 -12  -5 -16   55.50   32.66
 -12   5 -16    9.66   13.78
 -12   5 -15   -5.72   15.63
 -12  -5 -15   34.94   24.03
 -12  -5 -14   28.03   26.93
 -12   5 -14   60.69   30.90
 -12   5 -13   -8.45    7.68
 -12  -5 -13   18.00   22.08
 -12   5 -12   45.35   28.64
 -12  -5 -12   34.54   24.31
 -12  -5 -11   22.80   20.30
 -12   5 -11    9.86   18.56
 -12   5 -10   72.41   31.93
 -12  -5 -10   82.52   35.37
 -12  -5  -9    7.72    7.68
 -12   5  -9  -46.92   23.39
 -12  -5  -8   75.66   33.90
 -12   5  -8   72.54   28.39
 -12  -5  -7    4.44   13.83
 -12   5  -7   24.06   19.79
 -12  -5  -6   40.87   21.68
 -12   5  -6   40.47   23.38
 -12  -5  -5   -6.79   12.03
 -12   5  -5   17.32   15.40
 -12   5  -4   82.25   32.78
 -12  -5  -4   55.11   24.36
 -12   5  -3   22.43   21.15
 -12  -5  -3   22.79   18.26
 -12  -5  -2  123.02   36.08
 -12   5  -2  163.10   40.83
 -12   5  -1   -9.59    7.47
 -12   5  -1    1.47    9.15
 -12  -5  -1    3.01    8.28
 -12   5   0   77.81   29.44
 -12   5   0   71.67   23.24
 -12  -5   0   64.13   24.94
 -12   5   1    2.96    6.96
 -12  -5   1   -0.05    8.25
 -12   5   1    3.10    5.20
 -12  -5   2   96.03   27.05
 -12   5   2   69.95   26.11
 -12   5   2   68.83   24.18
 -12   5   3   37.31   15.58
 -12  -5   3   52.58   22.35
 -12   5   3   46.06   21.02
 -12   5   4  136.67   35.81
 -12  -5   4  128.88   29.36
 -12   5   4  137.15   35.43
 -12   5   5   45.96   21.69
 -12   5   5   47.84   21.49
 -12   5   6   49.08   21.50
 -12   5   6   53.26   23.55
 -12   5   7    7.77    5.75
 -12   5   7   -8.10    9.77
 -12   5   8   39.35   18.66
 -12   5   8   55.93   28.03
 -12   5   9   -8.60   16.18
 -12   5   9   17.77   12.94
 -12   5  10   25.13   19.40
 -12   5  10   54.41   22.31
 -12   5  11   61.09   27.69
 -12   5  11   46.20   17.83
 -12   5  12   48.06   20.39
 -12   5  12   67.14   27.99
 -12   5  13   24.08   12.71
 -12   5  13   15.15   16.41
 -12   5  14    9.19   11.70
 -12   5  15   -6.14   13.32
 -12   5  16   49.71   29.69
 -12  -5  17    4.99    7.43
 -12   5  17    5.28   18.85
 -12  -5  18    6.64   10.87
 -12   5  18   -1.48    9.73
 -12  -5  19   16.01   10.95
 -12   5  19    7.85   10.13
 -12  -5  20    8.38   11.01
 -12   5  20  -29.43   23.29
 -12  -5  21    4.04   10.30
 -12   5  21   16.09   22.31
 -12  -5  22    9.86   12.28
 -12   5  22   37.15   26.25
 -12  -5  23    5.63    4.33
 -12   6 -17    9.91   16.89
 -12   6 -16   11.07    9.58
 -12  -6 -15   44.27   30.20
 -12   6 -15   27.37   20.20
 -12  -6 -14    8.34   14.44
 -12   6 -14  -14.51   17.62
 -12   6 -13   41.43   25.45
 -12  -6 -13   72.47   34.88
 -12   6 -12    7.77    9.68
 -12  -6 -12   10.21   20.77
 -12   6 -11   60.83   29.87
 -12  -6 -11   72.27   36.39
 -12  -6 -10   16.26   18.43
 -12   6 -10   -8.43   14.26
 -12  -6  -9   38.35   27.87
 -12   6  -9   49.46   29.40
 -12  -6  -8   25.58   24.99
 -12   6  -8   17.63   16.50
 -12   6  -7   60.19   28.90
 -12  -6  -7   62.78   31.35
 -12  -6  -6   -2.05    9.29
 -12   6  -6    9.62   18.71
 -12  -6  -5  131.88   40.01
 -12   6  -5  122.07   39.18
 -12  -6  -4   23.39   24.86
 -12   6  -4   20.57   21.30
 -12  -6  -3  130.57   36.61
 -12   6  -3  145.85   38.77
 -12   6  -2   19.47   15.79
 -12  -6  -2   25.70   18.98
 -12   6  -1  105.60   33.98
 -12  -6  -1   97.57   31.34
 -12   6   0   -6.04    9.01
 -12  -6   0    5.31   12.36
 -12   6   0    9.51   16.09
 -12   6   1   78.38   28.13
 -12   6   1   84.46   28.10
 -12  -6   1   68.85   24.90
 -12   6   2    1.30    7.44
 -12  -6   2    5.04    8.61
 -12   6   2    1.74    4.50
 -12  -6   3   89.78   24.36
 -12  -6   3   77.96   24.05
 -12   6   3   65.47   29.09
 -12   6   3   67.17   24.72
 -12   6   4    3.56    9.26
 -12   6   4  -11.93   14.92
 -12  -6   4   23.85   14.44
 -12   6   5   66.77   28.14
 -12   6   5   52.26   19.94
 -12   6   6    9.64    3.98
 -12   6   6   12.02   10.18
 -12   6   7   -9.18   13.86
 -12   6   7   19.27   13.58
 -12   6   8   19.61   10.76
 -12   6   8   17.47   12.11
 -12   6   9   14.46   10.42
 -12   6   9  -25.79   22.96
 -12   6  10   -3.30   14.40
 -12   6  10    0.28    5.93
 -12   6  11   81.87   27.83
 -12   6  11  143.72   43.67
 -12   6  12    3.85    7.35
 -12   6  12   10.03   16.70
 -12   6  13   64.19   31.76
 -12   6  14   19.64   21.06
 -12   6  15   10.20   17.91
 -12   6  16    9.64   10.39
 -12   6  17   16.64   21.43
 -12   6  18    5.23   13.04
 -12   6  19   17.93   19.33
 -12   6  20   96.38   47.73
 -12  -6  21   -2.64    4.76
 -12  -6  22    0.18    4.67
 -12   7 -15  -42.67   25.25
 -12   7 -14   14.79   13.93
 -12  -7 -14    2.92    8.47
 -12  -7 -13    7.75   13.66
 -12   7 -13   -1.70    6.69
 -12   7 -12   37.92   24.94
 -12  -7 -12   28.99   24.77
 -12  -7 -11   22.82   17.98
 -12   7 -11   23.72   24.21
 -12  -7 -10   55.48   30.70
 -12   7 -10   48.30   26.69
 -12   7  -9   18.41   21.39
 -12  -7  -9    9.37   16.19
 -12   7  -8   74.32   32.89
 -12  -7  -8   67.65   30.61
 -12  -7  -7   25.83   22.49
 -12   7  -7   38.91   25.76
 -12  -7  -6   55.51   27.33
 -12   7  -6   68.82   30.32
 -12  -7  -5   -7.77   14.58
 -12   7  -5   -6.45   10.92
 -12  -7  -4   61.72   26.27
 -12   7  -4   73.58   30.63
 -12   7  -3   -0.51   12.07
 -12  -7  -3   -2.15   10.27
 -12  -7  -2   50.92   25.47
 -12   7  -2   57.14   25.90
 -12  -7  -1    7.80   10.46
 -12   7  -1    7.79    8.41
 -12  -7   0   77.31   26.99
 -12   7   0   22.23   18.44
 -12  -7   0   37.43   20.03
 -12  -7   1    0.61    6.30
 -12  -7   1    9.76   12.20
 -12   7   1    1.87    8.81
 -12   7   1  -14.45   11.88
 -12   7   2    0.32    9.52
 -12   7   2   24.20   10.81
 -12  -7   2   30.27   15.66
 -12  -7   2   24.40   15.89
 -12   7   3   -0.49    6.78
 -12  -7   3   17.02   14.03
 -12   7   3   28.18   23.16
 -12   7   4   55.04   25.87
 -12  -7   4   50.97   18.67
 -12   7   4   30.90   19.42
 -12   7   5    6.40    7.74
 -12   7   5    0.34    8.93
 -12   7   6   33.49   17.96
 -12   7   6   59.06   31.95
 -12   7   7   11.95    9.39
 -12   7   7    3.07   14.59
 -12   7   8   59.84   28.56
 -12   7   9   22.81   16.89
 -12   7  10   41.29   22.48
 -12   7  11   16.84   10.91
 -12   7  12   25.71   23.04
 -12   7  13   40.70   26.62
 -12   7  14  -20.05   26.23
 -12   7  15  -11.32   20.82
 -12   7  16   14.59   10.08
 -12   7  17    8.67   12.71
 -12   8 -12   20.71   23.15
 -12  -8 -12   29.03   21.39
 -12   8 -11    9.68   16.97
 -12  -8 -11   -3.14   10.25
 -12   8 -10    3.09   15.71
 -12  -8 -10   -0.37   16.06
 -12   8  -9   45.34   28.22
 -12  -8  -9   52.45   26.35
 -12   8  -8    1.17   11.96
 -12  -8  -8    0.37    8.06
 -12  -8  -7   34.07   20.70
 -12   8  -7   33.64   24.47
 -12  -8  -6   25.74   22.56
 -12   8  -6   35.97   22.77
 -12   8  -5   27.97   23.91
 -12  -8  -5   12.12   18.17
 -12  -8  -4    4.13    9.68
 -12   8  -4   12.86   15.54
 -12   8  -3   21.92   13.57
 -12  -8  -3    2.80    6.29
 -12  -8  -2  -13.71   15.10
 -12   8  -2   -5.20    6.57
 -12  -8  -1   22.29   14.83
 -12  -8  -1   47.68   21.56
 -12   8  -1   44.01   21.88
 -12   8   0    7.78   13.58
 -12  -8   0   -2.57    4.86
 -12  -8   1   34.91   19.11
 -12  -8   1    4.44    8.31
 -12   8   1   38.48   22.45
 -12   8   1   14.69   11.50
 -12   8   2   -5.74   12.11
 -12  -8   2   -2.99    6.08
 -12   8   2    9.95   11.47
 -12   8   3   23.72   17.01
 -12   8   3   39.51   22.06
 -12  -8   3   18.40   11.91
 -12   8   4    1.84   13.28
 -12   8   4  -18.70   20.14
 -12   8   5   38.40   21.09
 -12   8   5   42.19   26.08
 -12   8   6   -7.79   11.69
 -12   8   7   41.16   27.02
 -12   8   8   31.23   25.11
 -12   8   9   33.03   22.15
 -12   8  10    5.14   16.05
 -12   8  11   38.55   23.23
 -12   8  12   -0.98    8.54
 -12   8  13   13.05   16.53
 -12   8  14    4.79   11.67
 -12   8  15   25.08   21.15
 -12  -9  -9   35.25   25.57
 -12  -9  -9   -0.18   15.24
 -12   9  -9    7.22   17.59
 -12   9  -8   -3.26    4.53
 -12  -9  -8  -20.72   18.30
 -12   9  -7   37.83   26.23
 -12  -9  -7   -0.87   12.49
 -12  -9  -7   20.63   20.02
 -12  -9  -6   54.79   28.63
 -12  -9  -6   19.09   18.47
 -12   9  -6   22.94   17.10
 -12   9  -5   24.53   22.51
 -12  -9  -5   46.11   24.81
 -12  -9  -5    8.68   11.92
 -12  -9  -4   17.50   18.56
 -12  -9  -4  -24.30   21.87
 -12   9  -4   31.43   22.80
 -12   9  -3   -4.11   13.66
 -12  -9  -3    1.45    4.69
 -12   9  -2   37.87   26.04
 -12  -9  -2   17.23   12.79
 -12  -9  -2   21.44   13.82
 -12   9  -1   -2.28   12.03
 -12  -9  -1  -12.98   12.21
 -12  -9  -1   17.96   15.17
 -12  -9   0   15.49   10.34
 -12  -9   0   43.53   20.17
 -12   9   0   36.98   24.47
 -12   9   1    3.45   16.54
 -12  -9   1    5.31    5.43
 -12   9   2   29.66   21.38
 -12   9   2   32.64   23.79
 -12  -9   2    6.62   10.10
 -12   9   3   10.07   11.00
 -12   9   3   17.47   16.94
 -12   9   4   -4.24   14.54
 -12   9   4   -4.43   13.75
 -12   9   5    3.94    7.73
 -12   9   6    6.96   15.96
 -12   9   7   11.65    6.40
 -12   9   8   13.73    8.09
 -12   9   9   31.76   25.74
 -12   9  10   57.09   34.82
 -12   9  11   -0.77   10.51
 -12   9  12   -0.99    9.80
 -12   9  13  -19.39   18.64
 -12 -10  -6   -5.00   13.93
 -12 -10  -6   21.34   21.15
 -12 -10  -5   30.48   22.43
 -12 -10  -5    0.82    8.14
 -12 -10  -4  -15.12   16.75
 -12 -10  -4   22.46   17.97
 -12 -10  -3   17.45   15.01
 -12  10  -3  -12.58   14.53
 -12  10  -2   -5.96   14.65
 -12 -10  -2   16.25   16.02
 -12  10  -1    7.74   14.53
 -12 -10  -1   16.77   14.64
 -12 -10   0   14.03   13.23
 -12  10   0   26.74   22.17
 -12 -10   1   -2.99    4.76
 -12  10   1   -0.56   10.63
 -12 -10   2   18.45   12.41
 -12  10   2    7.28    7.52
 -12  10   3   16.93   11.28
 -12  10   3   10.13   13.48
 -12  10   4  -11.02   15.56
 -12  10   5    7.74   14.77
 -12  10   6   23.90   24.09
 -12  10   7   11.46   16.59
 -12  10   8   13.68   16.06
 -12  10   9   26.28   19.72
 -12  10  10    5.34   12.01
 -12 -11  -1    7.97    5.88
 -12 -11   0    4.67    5.34
 -12 -11   1   -6.61   12.51
 -12  11   4   21.09   20.52
 -12  11   5    1.67    6.39
 -12  11   6    9.29   16.96
 -12  11   7    8.31   12.21
 -11   0 -22    8.92   15.21
 -11   0 -21   23.25   20.44
 -11   0 -20  -12.25   19.80
 -11   0 -19   63.29   32.47
 -11   0 -18   43.85   26.74
 -11   0 -17   31.52   19.42
 -11   0 -16    3.38   15.37
 -11   0 -15  -10.13    6.90
 -11   0 -14   31.92   24.01
 -11   0 -13  106.11   38.76
 -11   0 -12   29.28   27.12
 -11   0 -11   61.11   29.10
 -11   0 -10   13.21   10.49
 -11   0  -9   26.90   18.58
 -11   0  -8   47.99   27.30
 -11   0  -7  114.77   34.04
 -11   0  -6   11.93   16.64
 -11   0  -5  162.84   37.35
 -11   0  -4   21.64   11.71
 -11   0  -3  316.88   49.87
 -11   0  -2    8.49   11.14
 -11   0  -1  384.11   55.12
 -11   0   0  -10.55   15.43
 -11   0   1  212.94   38.04
 -11   0   2   -8.31   14.41
 -11   0   3  533.34   59.07
 -11   0   4    3.89    8.66
 -11   0   5  787.19   69.15
 -11   0   5  705.81   50.90
 -11   0   6   -6.98    6.75
 -11   0   6   -2.79    5.38
 -11   0   7   24.08    7.75
 -11   0   7   56.06   17.88
 -11   0   8    3.46    5.67
 -11   0   8    9.90   10.60
 -11   0   9  223.36   34.29
 -11   0   9  236.59   34.78
 -11   0  10   -7.76   12.16
 -11   0  10    5.63    8.69
 -11   0  11  454.13   52.16
 -11   0  12    6.51    4.99
 -11   0  13   13.33   10.23
 -11   0  14   -4.34   10.23
 -11   0  15  110.72   26.55
 -11   0  16   -6.08    9.71
 -11   0  17  123.92   31.31
 -11   0  18  -18.21   17.04
 -11   0  19   14.25    8.77
 -11   0  20    0.13    9.43
 -11   0  21    7.29   10.21
 -11   0  22    0.02   11.99
 -11   0  23   71.40   31.91
 -11   0  24   27.20   20.42
 -11   0  25   18.37   17.45
 -11   1 -22   37.20   25.97
 -11  -1 -22   21.09   21.57
 -11   1 -21   10.72   16.97
 -11  -1 -21   -0.50    6.36
 -11  -1 -20   -3.70    8.83
 -11   1 -20   55.12   32.55
 -11  -1 -19   28.25   20.45
 -11   1 -19   32.69   23.63
 -11  -1 -18   43.68   27.69
 -11   1 -18   58.16   29.32
 -11   1 -17   15.74   21.38
 -11  -1 -17    5.00   18.56
 -11   1 -16   59.14   31.36
 -11  -1 -16   21.74   18.11
 -11  -1 -15   11.15   17.95
 -11   1 -15   35.14   23.47
 -11  -1 -14   43.61   26.88
 -11   1 -14   38.10   27.23
 -11  -1 -13   57.72   28.54
 -11   1 -13   75.75   35.77
 -11   1 -12   75.40   28.71
 -11  -1 -12   65.75   32.40
 -11   1 -11   38.15   26.49
 -11  -1 -11   19.64   17.83
 -11   1 -10  124.54   36.26
 -11  -1 -10  116.29   37.56
 -11   1  -9   33.72   25.57
 -11  -1  -9   11.31   16.67
 -11   1  -8  146.70   38.16
 -11  -1  -8  101.72   33.66
 -11  -1  -7   30.79   23.05
 -11   1  -7   16.92   13.24
 -11   1  -6  127.33   34.92
 -11  -1  -6  169.98   42.70
 -11   1  -5   26.74   18.06
 -11  -1  -5   29.18   18.98
 -11  -1  -4  205.64   43.40
 -11   1  -4  179.00   36.75
 -11  -1  -3   46.74   24.02
 -11   1  -3   13.93   11.35
 -11  -1  -2  164.19   36.60
 -11   1  -2  134.83   31.51
 -11  -1  -1    6.64    9.34
 -11   1  -1    3.77    7.66
 -11   1   0  155.51   33.43
 -11  -1   0  172.66   37.16
 -11   1   1   38.23   17.69
 -11  -1   1   52.82   24.33
 -11   1   2  248.84   41.19
 -11  -1   2  295.04   46.77
 -11  -1   3    5.72    8.95
 -11   1   3    9.87   10.08
 -11   1   3   -6.00   10.45
 -11  -1   4  399.42   50.52
 -11   1   4  308.48   35.48
 -11   1   4  397.04   49.26
 -11   1   5   46.77   18.49
 -11  -1   5   64.49   20.93
 -11   1   5   60.44   19.31
 -11   1   6  203.28   32.38
 -11  -1   6  190.09   33.65
 -11  -1   6  178.32   25.58
 -11   1   6  221.34   35.48
 -11   1   7   53.36   19.31
 -11  -1   7   56.57   18.75
 -11   1   7   46.69   18.85
 -11  -1   7   36.47   13.65
 -11   1   8  226.73   36.52
 -11  -1   8  216.75   32.16
 -11  -1   8  222.61   33.91
 -11   1   8  186.84   32.62
 -11   1   9    5.99   10.00
 -11   1   9   15.59   11.77
 -11  -1   9   12.19   10.17
 -11  -1   9   16.77   14.26
 -11  -1  10  275.47   39.66
 -11   1  10  266.30   41.62
 -11   1  10  243.87   35.60
 -11   1  11   76.69   20.28
 -11   1  11   86.37   25.86
 -11  -1  11   84.47   24.24
 -11   1  12  107.96   28.16
 -11  -1  12   95.31   27.40
 -11   1  13   12.47   13.33
 -11  -1  13   32.38   19.69
 -11  -1  14   41.01   20.69
 -11   1  14   56.37   21.23
 -11  -1  15    6.63   13.84
 -11   1  15    4.51    5.27
 -11  -1  16  170.45   38.17
 -11   1  16  164.86   37.42
 -11   1  17   27.45   17.13
 -11  -1  17   48.81   21.95
 -11   1  18   25.22   10.22
 -11  -1  18   37.35   19.68
 -11  -1  19    5.36   14.55
 -11   1  19  -11.96   15.86
 -11   1  20   28.64   14.77
 -11  -1  20   33.75   20.70
 -11  -1  21   14.59   15.98
 -11   1  21   -2.78   10.46
 -11   1  22   35.57   17.83
 -11  -1  22   69.02   28.38
 -11   1  23   12.04    9.42
 -11  -1  23   19.89   17.01
 -11   1  24    7.16   11.68
 -11  -1  24   12.84   13.56
 -11  -1  25    5.06    7.71
 -11   1  25  -24.82   22.85
 -11   2 -22    2.46    7.09
 -11   2 -21   15.63   11.15
 -11  -2 -21   -6.91   13.76
 -11   2 -20    9.49   12.88
 -11  -2 -20   30.50   28.26
 -11   2 -19   11.75   11.81
 -11  -2 -19    0.31    8.20
 -11  -2 -18   29.43   21.03
 -11   2 -18   24.21   25.36
 -11   2 -17   59.57   31.57
 -11  -2 -17   74.79   35.77
 -11   2 -16   63.02   34.32
 -11  -2 -16   18.15   18.35
 -11   2 -15   83.89   32.25
 -11  -2 -15   74.51   31.77
 -11  -2 -14   28.34   24.10
 -11   2 -14   33.16   23.08
 -11  -2 -13   33.89   24.74
 -11   2 -13    8.72   15.51
 -11   2 -12   70.82   28.82
 -11  -2 -12   81.32   33.00
 -11   2 -11   71.34   30.55
 -11  -2 -11   73.15   31.60
 -11   2 -10   67.34   24.59
 -11  -2 -10   98.40   34.93
 -11  -2  -9  187.32   44.15
 -11   2  -9  176.68   41.42
 -11  -2  -8   40.49   20.72
 -11   2  -8   25.81   18.91
 -11  -2  -7  164.02   42.36
 -11   2  -7  154.00   35.78
 -11  -2  -6    5.41   11.10
 -11   2  -6   -8.27   15.94
 -11  -2  -5  139.80   39.02
 -11   2  -5  111.23   26.55
 -11  -2  -4   25.57   15.14
 -11   2  -4   -7.27   13.94
 -11  -2  -3  110.99   32.92
 -11   2  -3   73.87   22.64
 -11   2  -2  -14.45   18.57
 -11  -2  -2    2.18    9.47
 -11  -2  -1   89.62   28.64
 -11   2  -1  101.93   27.58
 -11   2   0    0.04   11.19
 -11  -2   0   -3.16    6.22
 -11  -2   1  183.75   37.58
 -11   2   1  238.32   41.54
 -11   2   2   20.70   16.57
 -11  -2   2    9.41   15.03
 -11  -2   3  109.17   28.30
 -11   2   3  122.72   29.12
 -11   2   4  138.96   32.24
 -11  -2   4  110.52   27.22
 -11   2   5   81.62   24.13
 -11  -2   5   88.73   23.54
 -11  -2   6   30.00   16.65
 -11   2   6   28.25   14.77
 -11  -2   7  276.12   32.55
 -11  -2   7  291.36   39.23
 -11   2   7  338.20   45.73
 -11  -2   8    2.00    6.48
 -11   2   8    9.17   11.29
 -11  -2   8    4.91    7.44
 -11  -2   9  215.88   32.87
 -11   2   9  215.28   36.06
 -11   2   9  210.92   39.53
 -11  -2  10   18.01   11.10
 -11   2  10   26.70   12.03
 -11   2  10   56.99   24.70
 -11   2  11   97.32   31.26
 -11   2  11   40.06   14.97
 -11  -2  11   52.20   18.62
 -11   2  12    6.19    4.89
 -11  -2  12    5.44    9.43
 -11  -2  13  117.83   29.69
 -11   2  13  141.56   36.13
 -11   2  14   21.75   18.01
 -11  -2  14   -5.79    6.31
 -11  -2  15  110.03   29.19
 -11   2  15  163.14   40.17
 -11  -2  16  100.79   28.53
 -11   2  16  104.73   32.01
 -11   2  17   36.44   19.62
 -11  -2  17   13.62   10.04
 -11   2  18   19.89   16.54
 -11  -2  18   19.51   15.47
 -11  -2  19   74.40   27.01
 -11   2  19   65.81   26.58
 -11  -2  20    1.31    6.14
 -11   2  20   28.26   22.06
 -11  -2  21   55.77   24.89
 -11   2  21   83.98   33.51
 -11   2  22   44.38   23.21
 -11  -2  22   53.94   26.97
 -11  -2  23    7.91   10.99
 -11   2  23   13.43   12.90
 -11   2  24    6.49    8.34
 -11  -2  24   14.24   13.94
 -11   2  25  -17.83   22.77
 -11  -2  25   13.74   12.18
 -11   3 -22   32.50   26.18
 -11   3 -21   10.94    7.94
 -11  -3 -21   22.25   20.49
 -11  -3 -20   40.85   27.57
 -11   3 -20   37.24   23.75
 -11  -3 -19    2.47   13.64
 -11   3 -19   10.23   18.72
 -11  -3 -18    9.79   17.20
 -11   3 -18   32.46   25.55
 -11   3 -17   42.54   28.15
 -11  -3 -17   30.85   19.87
 -11   3 -16   82.29   34.75
 -11  -3 -16   60.04   27.19
 -11   3 -15   53.15   31.78
 -11  -3 -15   38.81   25.16
 -11  -3 -14   67.01   31.69
 -11   3 -14   84.85   35.47
 -11   3 -13   26.37   23.57
 -11  -3 -13   19.53   12.68
 -11  -3 -12   16.10   18.27
 -11   3 -12    9.59   11.94
 -11  -3 -11   70.79   30.11
 -11   3 -11   52.49   24.44
 -11   3 -10   29.76   16.21
 -11  -3 -10   32.93   18.43
 -11   3  -9   67.51   22.96
 -11  -3  -9   68.54   27.92
 -11   3  -8  142.24   34.43
 -11  -3  -8  139.70   40.37
 -11  -3  -7   57.11   26.46
 -11   3  -7   24.37   13.19
 -11   3  -6   79.52   26.49
 -11  -3  -6  115.34   34.79
 -11  -3  -5   20.57   19.98
 -11   3  -5   39.83   20.94
 -11   3  -4   80.77   27.70
 -11  -3  -4  104.33   32.94
 -11   3  -3   -2.51    9.78
 -11  -3  -3    3.25    8.15
 -11   3  -2   90.45   27.10
 -11  -3  -2   75.43   26.52
 -11  -3  -1   22.06   16.59
 -11   3  -1   55.83   22.60
 -11   3   0   77.74   25.93
 -11  -3   0  120.99   31.54
 -11  -3   1   66.20   23.07
 -11   3   1   87.07   24.75
 -11   3   2   28.91   15.58
 -11  -3   2   18.35   14.26
 -11  -3   3   71.09   23.40
 -11   3   3   42.42   14.11
 -11   3   3   61.27   20.50
 -11   3   4    1.23    7.27
 -11  -3   4    1.49    7.64
 -11   3   4    4.93    4.98
 -11   3   5   76.31   23.68
 -11  -3   5  114.03   25.44
 -11   3   5   94.28   25.34
 -11   3   6   23.03   12.77
 -11  -3   6   20.45   11.51
 -11   3   6   20.67    9.64
 -11   3   7   41.40   15.47
 -11  -3   7   55.35   16.02
 -11   3   7   55.25   20.07
 -11   3   8   58.62   22.18
 -11  -3   8   49.67   14.55
 -11   3   8   65.47   20.43
 -11  -3   9   15.98    9.44
 -11   3   9   20.62   14.39
 -11   3   9   12.57    8.58
 -11   3  10   20.00   11.16
 -11   3  10   43.35   16.39
 -11  -3  10   34.89   14.92
 -11  -3  11   13.22    7.78
 -11   3  11    1.03    6.32
 -11   3  11   -8.88   10.15
 -11   3  12  141.20   29.44
 -11  -3  12  153.73   31.40
 -11   3  12  154.90   39.00
 -11  -3  13   -0.56    3.46
 -11   3  13    2.54   12.24
 -11   3  14  146.71   43.89
 -11  -3  14   98.82   26.80
 -11   3  14   91.52   28.93
 -11  -3  15   63.63   22.07
 -11   3  15  110.44   39.44
 -11   3  16   52.06   27.24
 -11  -3  16   27.68   15.28
 -11   3  17   57.29   27.65
 -11  -3  17   33.39   19.30
 -11  -3  18   32.69   20.10
 -11   3  18   77.87   33.13
 -11   3  19   46.33   29.43
 -11  -3  19   18.29   14.11
 -11  -3  20   27.56   18.93
 -11   3  20   51.22   31.41
 -11   3  21   87.58   36.00
 -11  -3  21   48.44   23.16
 -11   3  22   23.88   22.28
 -11  -3  22   15.67   12.76
 -11  -3  23   17.59   16.38
 -11   3  23   12.63   17.51
 -11  -3  24   16.64   15.05
 -11   3  24   24.55   23.03
 -11  -3  25   -5.04    8.06
 -11   4 -21   41.58   27.37
 -11  -4 -20   35.35   30.74
 -11   4 -20   24.39   24.04
 -11   4 -19   28.94   24.49
 -11  -4 -19   61.39   33.97
 -11   4 -18    3.58   13.86
 -11  -4 -18  -22.51   18.33
 -11  -4 -17   29.73   23.56
 -11   4 -17   18.80   21.54
 -11   4 -16   45.30   30.59
 -11  -4 -16   -6.57    7.71
 -11  -4 -15   38.44   22.31
 -11   4 -15   60.25   30.75
 -11  -4 -14   38.25   22.19
 -11   4 -14   28.98   19.37
 -11   4 -13   29.12   17.68
 -11  -4 -13   24.94   19.23
 -11   4 -12   51.58   26.46
 -11  -4 -12   33.42   22.16
 -11   4 -11   36.12   23.31
 -11  -4 -11   49.07   25.59
 -11   4 -10   40.73   22.54
 -11  -4 -10   26.65   20.27
 -11  -4  -9   33.90   21.89
 -11   4  -9    3.03   11.89
 -11   4  -8   68.35   26.46
 -11  -4  -8   90.80   32.08
 -11  -4  -7   22.65   15.00
 -11   4  -7   44.73   23.90
 -11   4  -6  100.31   34.57
 -11  -4  -6   85.09   29.43
 -11  -4  -5   90.00   28.39
 -11   4  -5  160.63   38.22
 -11  -4  -4    5.93    9.58
 -11   4  -4   41.69   18.11
 -11   4  -3   63.89   18.37
 -11  -4  -3   78.63   28.14
 -11   4  -3  125.37   33.21
 -11   4  -2  121.12   34.28
 -11   4  -2   95.20   22.01
 -11  -4  -2   91.51   30.94
 -11   4  -1   21.57   12.62
 -11   4  -1   35.10   18.82
 -11  -4  -1   19.68   12.05
 -11   4   0  132.26   29.80
 -11   4   0  141.77   33.85
 -11  -4   0  163.09   37.05
 -11   4   1   16.06   12.65
 -11   4   1   21.70   14.70
 -11  -4   1   25.61   14.49
 -11   4   2   16.97   19.04
 -11   4   2   33.16   15.24
 -11  -4   2   20.08   13.33
 -11   4   3   -3.34    9.37
 -11   4   3   -6.79   12.40
 -11  -4   3    1.54    6.97
 -11   4   4   46.05   19.37
 -11   4   4   76.95   23.01
 -11  -4   4   55.67   19.26
 -11  -4   5    6.95    7.67
 -11   4   5   -2.33    8.37
 -11   4   5   -6.63    8.64
 -11   4   6  134.59   34.91
 -11  -4   6  136.84   26.79
 -11   4   6  130.84   31.36
 -11   4   7   26.02   12.22
 -11   4   7   10.41    8.33
 -11   4   8   88.92   26.97
 -11   4   8   67.98   21.79
 -11   4   9   41.67   23.35
 -11   4   9   41.07   17.36
 -11  -4   9   28.12   12.34
 -11   4  10   62.00   23.25
 -11  -4  10   53.12   17.18
 -11   4  10   59.32   20.72
 -11  -4  11   75.71   22.30
 -11   4  11   35.44   14.52
 -11   4  11   92.27   30.20
 -11  -4  12   83.76   23.41
 -11   4  12   52.83   17.38
 -11   4  12  112.98   34.10
 -11   4  13   45.08   16.45
 -11  -4  13   41.52   17.96
 -11   4  13   77.20   27.61
 -11  -4  14   68.45   21.53
 -11   4  14   86.08   27.69
 -11  -4  15   28.15   17.71
 -11   4  15   29.33   20.07
 -11  -4  16   77.62   25.75
 -11   4  16   56.76   21.80
 -11   4  17   40.20   21.29
 -11  -4  17   31.82   19.62
 -11   4  17   85.42   40.82
 -11  -4  18   23.98   16.30
 -11   4  18   13.40   15.39
 -11   4  19   75.19   37.42
 -11  -4  19   19.13   14.32
 -11   4  19   60.96   29.70
 -11   4  20   52.45   33.89
 -11  -4  20   10.03    8.53
 -11  -4  21   14.80   15.61
 -11   4  21   31.00   25.88
 -11   4  22   70.59   34.13
 -11  -4  22   23.58   14.02
 -11   4  23   50.01   32.60
 -11  -4  23    3.01    7.82
 -11   4  24   12.63   19.60
 -11  -4  24   10.38   12.98
 -11   5 -20   12.67   14.48
 -11  -5 -19   45.95   30.05
 -11   5 -19   10.69   17.04
 -11   5 -18   27.96   21.86
 -11  -5 -18   24.16   21.88
 -11  -5 -17    7.36   18.33
 -11   5 -17   10.47   14.42
 -11   5 -16   25.41   20.30
 -11  -5 -16    8.25   13.39
 -11  -5 -15   30.86   29.27
 -11   5 -15   20.35   19.97
 -11  -5 -14   31.34   25.57
 -11   5 -14   20.82   19.79
 -11  -5 -13   24.69   20.10
 -11   5 -13   14.47   11.89
 -11   5 -12   22.23    7.66
 -11  -5 -12   48.62   30.46
 -11   5 -11   29.26   18.54
 -11  -5 -11   43.12   22.04
 -11  -5 -10   29.34   20.28
 -11   5 -10    6.46   11.21
 -11   5  -9   38.69   26.01
 -11  -5  -9    8.63   13.18
 -11   5  -8   13.22   17.59
 -11  -5  -8    5.88   10.54
 -11  -5  -7   90.37   30.68
 -11   5  -7   89.67   28.93
 -11  -5  -6    4.92   11.47
 -11   5  -6   18.56   15.09
 -11  -5  -5  130.37   38.00
 -11   5  -5  140.18   37.33
 -11  -5  -4   51.70   22.16
 -11   5  -4  101.67   32.78
 -11   5  -3   99.58   31.43
 -11  -5  -3   82.69   26.95
 -11  -5  -2    5.25    9.72
 -11   5  -2    2.44   11.90
 -11   5  -2    0.12    6.19
 -11   5  -1   84.75   29.68
 -11  -5  -1   71.83   26.17
 -11   5  -1   80.29   24.53
 -11  -5   0   24.57   17.31
 -11   5   0    2.48    9.88
 -11   5   0    5.96   10.91
 -11   5   1  102.12   28.45
 -11  -5   1   83.04   24.90
 -11   5   1   96.05   27.39
 -11   5   2   28.63   17.72
 -11   5   2   25.17   15.64
 -11  -5   2   16.00   11.94
 -11   5   3  112.57   30.13
 -11   5   3   86.82   25.67
 -11  -5   3  118.62   27.55
 -11  -5   4    9.90   10.70
 -11   5   4  -13.34   13.39
 -11   5   4    2.23    8.61
 -11   5   5  122.45   30.96
 -11  -5   5  133.56   27.25
 -11   5   5  139.98   36.12
 -11   5   6    5.58   10.98
 -11  -5   6    8.40   10.83
 -11   5   6   12.63   13.64
 -11  -5   6   15.71   10.79
 -11   5   7  186.65   44.54
 -11   5   7  165.16   34.12
 -11   5   8   16.25    9.99
 -11   5   8   18.89   17.38
 -11   5   9  149.88   40.61
 -11   5   9  133.90   31.79
 -11  -5  10    5.12    6.53
 -11   5  10   15.58   15.97
 -11  -5  11   59.38   19.07
 -11   5  11   94.78   31.05
 -11  -5  12    3.45    8.47
 -11   5  12   24.06   16.79
 -11  -5  13   70.89   23.57
 -11   5  13   99.12   35.21
 -11  -5  14   28.36   17.15
 -11   5  14   26.32   18.76
 -11  -5  15   44.68   19.85
 -11   5  15   66.05   29.12
 -11   5  16    2.66    6.71
 -11  -5  16    9.63    6.80
 -11  -5  17   29.72   19.78
 -11   5  17   55.12   29.63
 -11   5  18   -9.28   19.04
 -11  -5  18    7.96   11.44
 -11   5  19   19.78   19.38
 -11  -5  19   22.97   14.14
 -11  -5  20    7.38   12.72
 -11   5  20    3.62   18.44
 -11  -5  21  -11.10   14.52
 -11   5  21    4.01    9.36
 -11   5  22   25.63   23.81
 -11  -5  22   -2.09    5.17
 -11   5  23   57.75   35.78
 -11  -5  23    7.25   14.58
 -11  -5  24   -2.11    8.22
 -11   6 -19    1.56    9.98
 -11   6 -18    8.46   12.43
 -11  -6 -17   25.67   23.63
 -11   6 -17    1.38   11.55
 -11  -6 -16   29.54   24.78
 -11   6 -16   14.50   19.75
 -11   6 -15   -2.40    6.85
 -11  -6 -15   11.36   19.57
 -11   6 -14   12.06    7.94
 -11  -6 -14   39.81   23.61
 -11   6 -13  -17.12   13.03
 -11  -6 -13  -14.53   10.07
 -11   6 -12   42.09   25.23
 -11  -6 -12   80.24   36.50
 -11  -6 -11   14.34   12.65
 -11   6 -11   33.31   23.58
 -11  -6 -10   57.63   31.24
 -11   6 -10   60.39   30.17
 -11  -6  -9   60.14   32.57
 -11   6  -9   25.06   22.51
 -11   6  -8   24.07   18.92
 -11  -6  -8   26.36   24.84
 -11   6  -7   -1.97    6.11
 -11  -6  -7   26.14   23.94
 -11  -6  -6   57.05   27.51
 -11   6  -6   53.63   21.40
 -11   6  -5    9.48   16.78
 -11  -6  -5   16.09   19.46
 -11   6  -4  141.99   38.58
 -11  -6  -4  168.79   42.30
 -11   6  -3   36.58   23.64
 -11  -6  -3   53.69   28.35
 -11   6  -2  108.97   32.76
 -11  -6  -2   72.54   27.23
 -11   6  -2   57.53   21.85
 -11   6  -1    6.94    7.78
 -11  -6  -1   25.91   17.16
 -11   6  -1   21.61   26.22
 -11   6   0   94.26   30.44
 -11   6   0  113.67   32.19
 -11  -6   0   92.11   28.32
 -11   6   1    0.69    6.81
 -11  -6   1    4.60    4.03
 -11   6   1    4.64   12.51
 -11  -6   2  216.10   38.36
 -11   6   2  240.31   47.26
 -11   6   2  269.68   49.81
 -11  -6   3   32.75   17.82
 -11  -6   3   19.71   12.75
 -11   6   3    1.88    7.40
 -11   6   3   15.76   15.64
 -11  -6   4  106.06   25.16
 -11   6   4  139.99   38.50
 -11   6   4  137.59   34.02
 -11  -6   4  118.89   26.02
 -11  -6   5    9.43   11.69
 -11   6   5   15.06    8.78
 -11   6   5  -11.71   15.29
 -11  -6   5    3.13    6.52
 -11   6   6  125.33   37.27
 -11   6   7    0.48   13.99
 -11   6   8  105.61   35.80
 -11   6   9   -1.89   10.75
 -11   6  10   41.61   22.62
 -11   6  11   22.04   23.96
 -11  -6  12   82.62   23.76
 -11   6  12  140.08   41.85
 -11  -6  13   19.64   11.72
 -11   6  13   64.79   30.41
 -11  -6  14   56.78   21.52
 -11   6  14   63.81   28.85
 -11  -6  15   23.79   14.11
 -11   6  15  -20.05   14.64
 -11  -6  16    9.47    8.99
 -11   6  16   53.90   28.50
 -11  -6  17    9.62    8.22
 -11   6  17   -8.81   15.20
 -11   6  18   92.89   37.88
 -11  -6  18   56.23   24.41
 -11  -6  19    7.32    8.56
 -11   6  19    8.10   16.02
 -11  -6  20    1.95    8.05
 -11   6  20   -2.62   10.80
 -11  -6  21   -7.84   13.17
 -11   6  21   51.29   39.91
 -11   6  22   47.32   31.97
 -11  -6  22   -1.35    4.75
 -11  -6  23    7.01   11.21
 -11   7 -18   15.82   18.21
 -11   7 -17    2.33    8.79
 -11  -7 -16    5.81    8.32
 -11   7 -16    4.94   10.83
 -11  -7 -15    6.66   16.02
 -11   7 -15    4.47    9.72
 -11  -7 -14    4.99   14.21
 -11   7 -14   -7.96   18.06
 -11   7 -13   32.21   20.53
 -11  -7 -13   17.60   18.26
 -11  -7 -12   32.11   26.64
 -11   7 -12   39.01   24.65
 -11   7 -11   32.03   22.01
 -11  -7 -11   15.55   18.43
 -11   7 -10   13.35   18.03
 -11  -7 -10   23.33   23.66
 -11  -7  -9   12.19   11.44
 -11   7  -9   61.38   28.43
 -11  -7  -8   45.98   28.82
 -11   7  -8   12.70   11.05
 -11   7  -7   24.43   20.88
 -11  -7  -7    5.56   11.86
 -11  -7  -6   -9.96   10.26
 -11   7  -6   22.89   18.71
 -11  -7  -5   37.54   20.60
 -11   7  -5   58.13   26.88
 -11   7  -4   26.27   20.15
 -11  -7  -4    9.26   16.15
 -11  -7  -3  160.94   38.34
 -11   7  -3  121.05   36.42
 -11  -7  -2   40.11   18.94
 -11   7  -2   29.62   19.74
 -11  -7  -1   97.31   27.75
 -11   7  -1  100.27   32.88
 -11   7  -1   86.90   31.42
 -11  -7   0   19.99   18.39
 -11   7   0   -3.23    8.79
 -11   7   0   11.41   12.33
 -11  -7   0   11.40   13.08
 -11  -7   1  141.47   31.51
 -11   7   1  117.64   32.77
 -11   7   1   86.24   28.85
 -11  -7   1  101.49   27.37
 -11   7   2   -4.13   11.60
 -11  -7   2    8.21    8.54
 -11   7   2    4.55    5.57
 -11   7   3  110.75   31.95
 -11  -7   3  101.89   26.80
 -11  -7   3   98.16   26.07
 -11   7   3   91.65   32.05
 -11  -7   4   -3.04    8.30
 -11   7   4   -4.55    8.97
 -11  -7   4    8.92    8.10
 -11  -7   5   84.82   22.20
 -11   7   5   73.97   27.99
 -11   7   6  -14.44   17.20
 -11   7   7   48.65   19.90
 -11   7   8   12.86   12.12
 -11   7   9   50.62   23.36
 -11   7  10    2.26   11.70
 -11   7  11  106.22   36.19
 -11   7  12   23.06   22.63
 -11   7  13  124.15   42.99
 -11   7  14    2.30   13.16
 -11  -7  14    4.47    8.37
 -11  -7  15   24.55   12.57
 -11   7  15   51.10   32.64
 -11   7  16   11.52   13.26
 -11  -7  16   -1.86    4.70
 -11   7  17   -4.82   14.45
 -11  -7  17   27.92   17.01
 -11  -7  18   10.01    9.42
 -11   7  18   -4.76   11.22
 -11  -7  19   26.56   19.15
 -11   7  19   37.25   23.40
 -11  -7  20   12.67   14.67
 -11  -7  21   -1.97    6.45
 -11  -7  22    5.16    5.09
 -11   8 -16   -2.94   13.22
 -11   8 -15  -21.65   17.51
 -11   8 -14   25.00   19.69
 -11  -8 -14   35.98   24.56
 -11   8 -13   22.09   23.61
 -11  -8 -13    0.53    6.33
 -11   8 -12   15.62   16.83
 -11  -8 -12   19.00   16.58
 -11   8 -11   15.13   17.50
 -11  -8 -11   20.14   21.05
 -11   8 -10   34.12   25.74
 -11  -8 -10   39.47   25.59
 -11   8  -9   32.71   21.90
 -11  -8  -9    1.07    8.09
 -11  -8  -8   59.87   29.26
 -11   8  -8   47.77   24.95
 -11  -8  -7   11.60   16.02
 -11   8  -7   17.47   18.08
 -11  -8  -6   31.74   16.91
 -11   8  -6   50.57   25.70
 -11  -8  -5   -1.87   10.59
 -11  -8  -5   41.87   24.73
 -11   8  -5   16.23   16.77
 -11   8  -4   50.99   24.60
 -11  -8  -4   30.80   17.81
 -11  -8  -4   57.05   24.40
 -11   8  -3  -12.15   15.13
 -11  -8  -3  -12.24   16.27
 -11  -8  -2   59.91   23.66
 -11  -8  -2   35.95   18.00
 -11   8  -2   64.76   25.02
 -11   8  -1   21.35   15.35
 -11   8  -1    5.83    7.23
 -11  -8  -1   27.61   18.12
 -11  -8  -1   12.11   13.13
 -11  -8   0   48.72   20.10
 -11  -8   0   73.73   25.46
 -11   8   0   69.27   26.18
 -11   8   0   60.30   27.41
 -11  -8   1   -5.42   11.52
 -11   8   1   -5.89   17.21
 -11   8   1   15.24   17.07
 -11  -8   1    5.69   11.77
 -11   8   2   17.09   12.61
 -11  -8   2   17.62   11.01
 -11  -8   2   20.45   13.35
 -11   8   3   18.82   20.16
 -11  -8   3    7.12    9.89
 -11  -8   3   -3.18    9.70
 -11   8   4   31.39   19.38
 -11  -8   4   10.20    6.22
 -11   8   5   10.48   15.91
 -11  -8   5   -7.29    6.76
 -11   8   6   61.09   28.62
 -11   8   7   28.97   18.47
 -11   8   8   24.50   19.51
 -11   8   9   11.94   18.92
 -11   8  10   51.88   26.82
 -11   8  11   28.15   22.02
 -11   8  12   43.88   29.60
 -11   8  13   29.48   21.33
 -11   8  14   64.46   30.97
 -11   8  15    7.15   15.52
 -11   8  16   34.92   21.25
 -11   8  17   -6.18   13.69
 -11  -8  17    3.78    5.90
 -11  -8  18   12.75   14.66
 -11  -8  19   -8.12    9.82
 -11  -8  20   12.16   13.62
 -11   9 -13   25.83   22.72
 -11  -9 -12   -8.50    9.91
 -11   9 -12   -1.80    9.92
 -11   9 -11   64.44   33.48
 -11  -9 -11   43.12   28.78
 -11  -9 -11   26.42   20.02
 -11   9 -10    8.86   14.15
 -11  -9 -10   29.24   23.76
 -11  -9 -10    5.01   16.56
 -11  -9  -9   47.81   26.34
 -11  -9  -9   21.84   19.14
 -11   9  -9   16.46   16.52
 -11  -9  -8   -6.31    6.33
 -11   9  -8    2.53    8.30
 -11   9  -7   57.68   28.26
 -11  -9  -7   53.28   24.00
 -11  -9  -7   41.97   21.84
 -11  -9  -6  -14.75   14.59
 -11  -9  -6   18.53   20.67
 -11   9  -6    1.08    9.18
 -11   9  -5    3.79    7.25
 -11  -9  -5   25.00   14.81
 -11  -9  -5   43.22   22.03
 -11  -9  -4   -0.88    8.51
 -11  -9  -4    9.48   11.76
 -11   9  -4    9.29   12.24
 -11  -9  -3   13.89   12.13
 -11  -9  -3   -3.88    9.99
 -11   9  -3   -3.27   10.27
 -11  -9  -2    8.95    4.29
 -11  -9  -2    4.98    7.95
 -11   9  -2   10.32    9.53
 -11  -9  -1   11.18   12.04
 -11   9  -1   32.08   20.52
 -11  -9  -1    0.05    9.99
 -11   9   0   14.46   13.82
 -11  -9   0    2.27    3.90
 -11   9   0    9.61   15.67
 -11  -9   0    1.63    4.47
 -11   9   1   17.01   20.25
 -11  -9   1   16.07   12.53
 -11   9   2    2.36   11.82
 -11  -9   2   -5.91    9.76
 -11  -9   3   -7.13    7.60
 -11   9   3   23.17   16.76
 -11  -9   4  -12.29   13.35
 -11   9   4   18.57   21.52
 -11   9   5   33.07   22.92
 -11   9   6   10.78   13.99
 -11   9   7   22.73   20.88
 -11   9   8    9.07   16.90
 -11   9   9   23.93   22.33
 -11   9  10   18.91   21.11
 -11   9  11   36.49   28.02
 -11   9  12   46.27   29.12
 -11   9  13   30.19   23.61
 -11   9  14    0.26    8.81
 -11   9  15   20.59   21.46
 -11 -10  -9  -27.57   25.76
 -11  10  -9   -3.03    6.02
 -11 -10  -8    4.21    8.45
 -11  10  -8   -6.84   10.55
 -11  10  -7    6.16   10.28
 -11 -10  -7   12.49   11.01
 -11 -10  -7   17.03   14.57
 -11 -10  -6   23.57   19.44
 -11  10  -6   -7.52    8.27
 -11 -10  -6    9.14    7.68
 -11 -10  -5   -5.20    9.23
 -11 -10  -5   17.27   16.08
 -11  10  -5  -25.17   22.15
 -11 -10  -4   18.20   15.59
 -11  10  -4    4.58    6.17
 -11  10  -3    8.65   10.19
 -11 -10  -3  -13.12   10.52
 -11  10  -2   -1.24    8.33
 -11 -10  -2    8.43    7.69
 -11 -10  -1   15.20   12.84
 -11  10  -1    5.83   10.64
 -11 -10   0    2.72    5.16
 -11 -10   1   17.99   12.43
 -11  10   1   30.18   23.54
 -11 -10   2    8.84    4.20
 -11  10   2   28.11   23.04
 -11  10   3   11.73   20.62
 -11 -10   3   -3.79    9.94
 -11  10   4   39.87   26.68
 -11  10   5    9.01   10.80
 -11  10   6   24.30   23.87
 -11  10   7   48.97   27.71
 -11  10   8    7.46    8.48
 -11  10   9   52.69   29.66
 -11  10  10    6.40   15.06
 -11  10  11   16.70   20.59
 -11  10  12   12.21   11.30
 -11 -11  -4    3.33    7.23
 -11 -11  -3   -3.62   10.35
 -11 -11  -2    9.77   13.38
 -11 -11  -1  -13.32   13.33
 -11 -11   0   -0.73    7.63
 -11 -11   1   -6.16   11.24
 -11  11   2    5.80   15.62
 -11 -11   2    2.44    7.30
 -11 -11   3   10.42   11.98
 -11  11   3   15.17   15.59
 -11  11   4    4.28   14.85
 -11  11   5   19.13   19.58
 -11  11   6    9.19   13.88
 -11  11   7   14.94   16.83
 -11  11   8   15.01   18.84
 -11  11   9    7.45   16.50
 -11  12   3   20.57   19.95
 -11  12   4   10.93   16.53
 -11  12   5   10.49   18.38
 -10   0 -24   -6.72   14.53
 -10   0 -23   -6.47   11.45
 -10   0 -22   10.83   12.80
 -10   0 -21   17.12   19.62
 -10   0 -20   33.78   25.53
 -10   0 -19   26.16   21.17
 -10   0 -18  100.41   38.30
 -10   0 -17    5.64   12.45
 -10   0 -16   36.32   19.73
 -10   0 -15   19.76   20.36
 -10   0 -14   67.75   24.46
 -10   0 -13   25.12   14.83
 -10   0 -12  194.88   45.00
 -10   0 -11   10.43   14.87
 -10   0 -10   50.39   22.97
 -10   0  -9   13.99   17.72
 -10   0  -8    8.63   17.42
 -10   0  -7   10.02   13.53
 -10   0  -6  196.29   40.99
 -10   0  -5    2.99   15.37
 -10   0  -4   37.52   17.31
 -10   0  -3   -1.57    5.70
 -10   0  -2   19.71    8.90
 -10   0  -1    2.68    9.25
 -10   0   0  285.58   42.77
 -10   0   1   -7.12    5.92
 -10   0   1   -6.24    4.99
 -10   0   2  285.32   40.39
 -10   0   2  227.04   22.22
 -10   0   3   -2.39    5.12
 -10   0   3   -4.89   11.77
 -10   0   4   75.89   19.04
 -10   0   4  103.76   18.29
 -10   0   5    2.42    5.33
 -10   0   5   -3.93    6.23
 -10   0   6  224.89   29.74
 -10   0   6  270.52   36.78
 -10   0   7   -1.27    3.69
 -10   0   7    5.77    6.12
 -10   0   8  249.84   33.02
 -10   0   8  256.08   36.10
 -10   0   9  -13.52   10.02
 -10   0   9   -2.26    7.82
 -10   0  10  206.17   33.18
 -10   0  10  188.47   27.31
 -10   0  11  -11.90   13.25
 -10   0  11   -0.21    2.60
 -10   0  12  407.39   50.00
 -10   0  13    2.48    5.44
 -10   0  14   41.10   14.84
 -10   0  15   -2.85   11.91
 -10   0  16  134.31   29.80
 -10   0  17  -11.96   10.17
 -10   0  18  322.26   51.74
 -10   0  19   -7.19   13.85
 -10   0  20   62.31   22.79
 -10   0  21  -27.50   16.71
 -10   0  22  -14.63   20.44
 -10   0  23   -2.81   10.14
 -10   0  24  145.62   40.97
 -10   0  25   25.68   22.66
 -10   0  26   48.17   27.11
 -10   1 -24    5.15   10.23
 -10  -1 -24   22.04   22.89
 -10   1 -23   10.83   14.59
 -10  -1 -23   20.15   17.42
 -10   1 -22   -0.13    7.17
 -10  -1 -22   -4.97   14.26
 -10   1 -21   24.75   20.77
 -10  -1 -21   28.40   22.79
 -10  -1 -20   31.40   26.95
 -10   1 -20   11.06   12.15
 -10   1 -19   29.12   24.03
 -10  -1 -19   29.41   19.78
 -10  -1 -18   33.22   25.90
 -10   1 -18   -5.51    8.58
 -10  -1 -17   76.34   32.50
 -10   1 -17  138.02   43.17
 -10  -1 -16   -8.19    9.62
 -10   1 -16   15.82   18.91
 -10  -1 -15   51.08   24.11
 -10   1 -15   98.63   35.22
 -10  -1 -14    1.19    9.52
 -10   1 -14   29.70   15.94
 -10   1 -13   33.55   21.67
 -10  -1 -13   12.24   16.79
 -10  -1 -12   35.75   16.17
 -10   1 -12  104.89   35.53
 -10  -1 -11  117.39   35.73
 -10   1 -11  108.26   33.31
 -10  -1 -10  -20.45   16.44
 -10   1 -10   -2.83    6.94
 -10  -1  -9  101.85   35.97
 -10   1  -9   45.52   19.52
 -10   1  -8    3.82    5.85
 -10  -1  -8   44.78   23.24
 -10   1  -7   42.29   16.60
 -10  -1  -7   61.35   25.48
 -10   1  -6  183.59   38.47
 -10  -1  -6  177.50   39.85
 -10  -1  -5  188.16   41.06
 -10   1  -5  177.54   34.49
 -10   1  -4   24.74   13.50
 -10  -1  -4   62.72   23.73
 -10  -1  -3  149.27   36.15
 -10   1  -3   57.18   16.28
 -10  -1  -2   22.19   12.63
 -10   1  -2    5.57    5.05
 -10   1  -1   11.44    8.36
 -10  -1  -1   41.16   17.53
 -10   1   0  292.38   40.37
 -10  -1   0  344.70   49.36
 -10   1   1  167.69   28.51
 -10  -1   1  186.56   36.62
 -10   1   2  235.99   37.46
 -10  -1   2  153.58   15.57
 -10  -1   2  220.70   38.48
 -10  -1   3  104.31   25.40
 -10  -1   3   95.61   14.34
 -10   1   3  127.83   28.45
 -10   1   4   24.13   14.38
 -10  -1   4   10.25    7.39
 -10   1   4   67.37   21.07
 -10  -1   4   46.80   19.11
 -10   1   5   71.77   21.93
 -10  -1   5   52.56   13.90
 -10  -1   5   47.29   18.03
 -10   1   5   72.59   19.97
 -10   1   6   70.17   19.47
 -10   1   6   82.27   24.77
 -10  -1   6   48.48   13.84
 -10  -1   6   45.02   17.94
 -10   1   7  191.84   33.45
 -10  -1   7  171.50   27.31
 -10  -1   7  147.82   26.30
 -10   1   7  175.21   29.59
 -10   1   8   10.14   11.06
 -10  -1   8    9.57    9.45
 -10  -1   8   16.02   11.34
 -10   1   8   34.44   16.92
 -10   1   9  289.41   41.18
 -10  -1   9  246.79   35.33
 -10   1   9  254.03   34.16
 -10  -1   9  266.02   33.22
 -10  -1  10   16.16    8.66
 -10  -1  10   -3.22   12.25
 -10   1  10   14.03    9.81
 -10   1  10   19.33   15.52
 -10   1  11  189.56   29.41
 -10  -1  11  159.89   29.51
 -10   1  11  238.69   38.64
 -10   1  12   42.77   20.27
 -10   1  12   24.79   11.66
 -10  -1  12   -5.16   13.31
 -10  -1  13  168.61   31.05
 -10   1  13  221.34   41.06
 -10  -1  14   -9.69   11.95
 -10   1  14   18.62   16.89
 -10  -1  15  115.74   29.67
 -10   1  15  120.00   33.49
 -10  -1  16    8.00    7.70
 -10   1  16    6.37   15.78
 -10  -1  17  134.19   34.75
 -10   1  17  119.32   31.42
 -10  -1  18   85.53   29.21
 -10   1  18   59.64   21.77
 -10   1  19  135.95   36.19
 -10  -1  19  168.80   40.46
 -10   1  20  -18.75   16.68
 -10  -1  20   14.36   14.93
 -10   1  21   26.07   11.52
 -10  -1  21   33.35   17.01
 -10  -1  22   31.44   21.77
 -10   1  22  -13.47   17.66
 -10  -1  23   56.80   24.56
 -10   1  23   52.91   21.83
 -10   1  24   -2.79    6.11
 -10  -1  24   34.46   23.46
 -10  -1  25   49.13   25.26
 -10   1  25   21.53   14.69
 -10   1  26  -13.99   19.41
 -10  -1  26   -1.08    7.01
 -10   2 -24    2.18    5.49
 -10  -2 -23   29.78   25.25
 -10   2 -23   28.79   21.72
 -10   2 -22   30.62   24.79
 -10  -2 -22   12.36   16.44
 -10  -2 -21   -1.63   10.21
 -10   2 -21   13.42   12.90
 -10  -2 -20   18.82   13.83
 -10   2 -20    4.36   11.09
 -10   2 -19    4.19   13.35
 -10  -2 -19   41.15   26.01
 -10  -2 -18   35.99   24.43
 -10   2 -18   18.40   17.60
 -10   2 -17   25.06   19.14
 -10  -2 -17    4.67   11.39
 -10   2 -16   94.32   38.19
 -10  -2 -16  107.71   36.80
 -10   2 -15  -13.05    5.58
 -10  -2 -15   39.05   26.35
 -10   2 -14   20.29   23.29
 -10  -2 -14   23.39   22.28
 -10  -2 -13   13.69   13.82
 -10   2 -13   49.25   24.93
 -10   2 -12   13.83   16.90
 -10  -2 -12   38.27   23.89
 -10  -2 -11   91.45   31.09
 -10   2 -11   92.68   30.19
 -10   2 -10  168.61   41.68
 -10  -2 -10  160.18   41.12
 -10   2  -9   53.86   21.83
 -10  -2  -9   27.07   20.57
 -10  -2  -8  227.86   46.46
 -10   2  -8  190.18   38.60
 -10  -2  -7   73.10   23.70
 -10   2  -7   34.07   19.58
 -10  -2  -6  109.04   34.16
 -10   2  -6   87.66   23.49
 -10   2  -5  358.84   51.36
 -10  -2  -5  353.63   55.39
 -10   2  -4  241.53   40.41
 -10  -2  -4  286.44   46.73
 -10  -2  -3  246.97   45.56
 -10   2  -3  235.52   40.56
 -10  -2  -2  497.26   60.60
 -10   2  -2  518.53   58.36
 -10   2  -1   90.90   27.47
 -10  -2  -1  100.00   28.80
 -10   2   0  168.71   34.04
 -10  -2   0  186.57   36.97
 -10   2   1  182.40   33.63
 -10  -2   1  202.71   36.26
 -10   2   2  220.40   37.10
 -10  -2   2  192.13   36.67
 -10  -2   3  113.35   15.05
 -10   2   3  126.93   27.17
 -10  -2   3  166.35   31.64
 -10  -2   4  199.79   21.89
 -10   2   4  254.06   38.51
 -10  -2   4  248.81   37.05
 -10  -2   5   43.04   11.19
 -10   2   5   63.21   18.63
 -10  -2   5   73.49   19.32
 -10  -2   6  175.49   24.05
 -10  -2   6  205.22   31.85
 -10   2   6  207.16   33.47
 -10  -2   7  213.56   28.76
 -10   2   7  227.13   34.80
 -10  -2   7  222.95   32.27
 -10   2   8  290.07   39.11
 -10  -2   8  274.60   33.71
 -10  -2   8  294.98   35.21
 -10  -2   9  112.38   23.74
 -10   2   9  131.76   26.76
 -10  -2   9   84.88   18.07
 -10   2  10  109.52   23.42
 -10  -2  10  118.28   26.35
 -10  -2  11   53.17   19.05
 -10   2  11   46.70   16.30
 -10  -2  12  160.99   31.17
 -10   2  12  232.46   43.86
 -10   2  12  168.93   28.44
 -10  -2  13   18.76   15.18
 -10   2  13   34.90   22.10
 -10  -2  14  210.47   39.10
 -10   2  14  241.22   46.26
 -10  -2  15    5.58    3.57
 -10   2  15   10.97   13.87
 -10   2  16  101.35   33.31
 -10  -2  16   88.02   27.67
 -10  -2  17    9.01    8.89
 -10   2  17   31.71   20.08
 -10  -2  18   35.08   18.66
 -10   2  18   30.78   18.64
 -10  -2  19   20.03   18.35
 -10   2  19   24.87   22.00
 -10   2  20  148.00   40.05
 -10  -2  20  131.15   35.26
 -10  -2  21    8.60   11.56
 -10   2  21   18.82   12.43
 -10  -2  22   37.93   20.76
 -10   2  22   94.36   35.24
 -10  -2  23   49.62   23.19
 -10   2  23   25.75   16.26
 -10   2  24    9.95   16.03
 -10  -2  24   29.79   20.13
 -10  -2  25   15.35   12.61
 -10   2  25   16.22   11.47
 -10  -2  26   35.94   22.13
 -10   2  26   35.76   21.03
 -10   3 -24    5.51   11.64
 -10   3 -23    2.93   11.92
 -10  -3 -23   33.61   26.67
 -10   3 -22   15.48   18.81
 -10  -3 -22   41.61   30.67
 -10   3 -21    6.39    9.47
 -10  -3 -21    0.26   10.34
 -10   3 -20    9.58   22.98
 -10  -3 -20   -1.75   16.08
 -10  -3 -19   -9.11   18.32
 -10   3 -19   34.32   28.93
 -10   3 -18   10.96   18.67
 -10  -3 -18   -0.09   15.39
 -10  -3 -17   59.55   27.82
 -10   3 -17   81.11   36.50
 -10  -3 -16   38.12   24.64
 -10   3 -16   58.17   28.48
 -10   3 -15   57.27   26.14
 -10  -3 -15   53.79   28.70
 -10  -3 -14   -8.23    7.14
 -10   3 -14   11.02   14.41
 -10   3 -13   62.82   25.95
 -10  -3 -13   97.33   33.65
 -10  -3 -12   13.78   14.90
 -10   3 -12   28.23   19.93
 -10   3 -11   12.50    6.12
 -10  -3 -11   33.43   19.08
 -10  -3 -10  121.62   34.82
 -10   3 -10  127.99   35.08
 -10   3  -9  218.66   42.99
 -10  -3  -9  189.04   43.57
 -10  -3  -8  170.93   41.44
 -10   3  -8  161.66   36.84
 -10   3  -7  161.08   36.65
 -10  -3  -7  163.31   38.89
 -10  -3  -6  126.34   35.46
 -10   3  -6  154.00   35.54
 -10  -3  -5   82.68   27.79
 -10   3  -5  101.32   29.60
 -10   3  -4  194.49   38.34
 -10  -3  -4  132.72   33.20
 -10  -3  -3  206.66   41.01
 -10   3  -3  190.15   38.66
 -10   3  -2  130.61   31.58
 -10  -3  -2  163.39   36.62
 -10  -3  -1  449.17   57.63
 -10   3  -1  472.00   57.28
 -10   3  -1  470.35   48.79
 -10   3   0   52.36   18.84
 -10   3   0   43.44   12.27
 -10  -3   0   68.59   21.03
 -10   3   1  325.37   47.20
 -10  -3   1  299.14   44.75
 -10   3   1  265.64   39.70
 -10   3   2   25.78   15.81
 -10  -3   2   23.14   15.64
 -10   3   2   17.06    5.66
 -10  -3   3  284.92   40.51
 -10   3   3  302.73   43.21
 -10   3   3  334.16   47.06
 -10  -3   4  136.41   18.93
 -10  -3   4  155.00   29.82
 -10   3   4  165.34   32.06
 -10   3   4  162.37   32.87
 -10   3   5  367.67   47.01
 -10  -3   5  277.25   28.60
 -10   3   5  345.43   49.91
 -10  -3   5  341.16   41.85
 -10  -3   6  492.12   47.03
 -10   3   6  563.63   65.96
 -10   3   6  533.25   56.94
 -10  -3   6  437.89   38.45
 -10   3   7  143.65   32.79
 -10  -3   7  160.47   26.07
 -10  -3   7  150.51   24.07
 -10   3   7  154.02   30.12
 -10  -3   8  167.28   26.35
 -10  -3   8  182.72   26.31
 -10   3   8  175.94   32.22
 -10   3   8  215.77   40.12
 -10   3   9    5.95    4.96
 -10   3   9   26.49   14.65
 -10  -3   9   17.40    7.37
 -10   3  10   18.51    9.91
 -10   3  10   24.54   16.18
 -10  -3  10   29.33   12.87
 -10   3  11   16.63   11.09
 -10   3  11   14.72    8.20
 -10  -3  11   29.30   13.73
 -10  -3  12   75.63   22.83
 -10   3  12   47.06   15.98
 -10   3  12   66.27   21.30
 -10   3  13   91.30   22.28
 -10  -3  13   81.28   24.03
 -10   3  13   89.41   27.83
 -10  -3  14   29.27   17.12
 -10   3  14    1.36   15.14
 -10  -3  15   66.70   23.17
 -10   3  15  111.59   39.74
 -10   3  15   81.92   25.05
 -10   3  16   -5.94   14.92
 -10  -3  16    9.47   12.04
 -10   3  17    4.60   15.42
 -10   3  17   52.20   27.95
 -10  -3  17   15.22   11.98
 -10  -3  18   -0.84    7.81
 -10   3  18   58.71   34.23
 -10   3  19   87.66   35.86
 -10  -3  19   70.64   27.07
 -10  -3  20   39.72   20.33
 -10   3  20  142.56   46.52
 -10   3  21   51.48   25.59
 -10  -3  21   41.57   21.21
 -10  -3  22   17.61   12.84
 -10   3  22   57.73   30.52
 -10   3  23   15.09   20.73
 -10  -3  23    9.32   10.33
 -10  -3  24   -3.13    9.72
 -10   3  24    3.30    7.71
 -10   3  25   21.33   21.49
 -10  -3  25  -10.13   12.36
 -10  -3  26    1.14    4.69
 -10   4 -23   22.89   22.39
 -10   4 -22   24.43   25.11
 -10  -4 -22   10.85   11.29
 -10   4 -21   14.17   15.46
 -10  -4 -21   20.15   17.68
 -10   4 -20   21.98   28.45
 -10  -4 -20   31.79   26.44
 -10   4 -19   27.27   22.20
 -10  -4 -19   46.11   27.78
 -10   4 -18   36.39   21.92
 -10  -4 -18   16.42   20.95
 -10  -4 -17   14.29   15.59
 -10   4 -17   34.03   21.76
 -10  -4 -16   12.62   14.13
 -10   4 -16    4.09   11.38
 -10   4 -15   29.08   18.67
 -10  -4 -15   34.78   22.57
 -10  -4 -14   48.69   23.18
 -10   4 -14   37.61   22.35
 -10   4 -13   26.71   16.06
 -10  -4 -13   31.88   21.13
 -10  -4 -12   63.09   29.01
 -10   4 -12   48.41   21.80
 -10  -4 -11   46.07   22.20
 -10   4 -11   48.54   16.26
 -10   4 -10   33.61   16.41
 -10  -4 -10   90.67   33.29
 -10  -4  -9   84.50   32.02
 -10   4  -9  119.47   32.45
 -10  -4  -8   62.50   29.81
 -10   4  -8   64.53   26.36
 -10   4  -7  148.86   36.73
 -10  -4  -7  176.06   44.51
 -10   4  -6   77.18   27.25
 -10  -4  -6  118.88   33.55
 -10   4  -5   28.98   17.16
 -10  -4  -5   19.16   13.22
 -10  -4  -4  257.04   47.68
 -10   4  -4  285.23   47.59
 -10   4  -4  234.83   32.97
 -10   4  -3   12.36   12.59
 -10   4  -3   30.80   13.93
 -10  -4  -3   20.18   18.22
 -10   4  -2  230.09   35.42
 -10   4  -2  264.88   45.81
 -10  -4  -2  237.32   43.02
 -10   4  -1  136.40   28.48
 -10   4  -1  163.14   34.68
 -10  -4  -1  113.36   30.15
 -10  -4   0  283.33   44.47
 -10   4   0  281.76   41.69
 -10   4   0  319.71   47.01
 -10   4   1   44.50   15.51
 -10  -4   1   56.18   20.98
 -10   4   1   35.15   17.99
 -10   4   2  520.16   61.00
 -10  -4   2  572.39   58.65
 -10   4   2  550.35   61.11
 -10   4   3   -4.35   14.34
 -10  -4   3   23.95   14.32
 -10   4   3   17.77    9.24
 -10   4   4  140.96   31.26
 -10  -4   4  116.44   18.71
 -10   4   4  138.26   32.60
 -10  -4   4  153.16   29.00
 -10   4   5  396.00   56.34
 -10  -4   5  305.58   31.32
 -10   4   5  355.71   48.29
 -10  -4   5  358.92   41.40
 -10   4   6    3.89    8.25
 -10  -4   6   17.86   11.71
 -10   4   6    8.46    9.38
 -10  -4   6    5.24    4.94
 -10  -4   7  169.27   26.78
 -10   4   7  210.44   41.34
 -10   4   7  189.45   35.07
 -10  -4   7  161.20   25.26
 -10  -4   7  198.60   26.74
 -10   4   8   27.54   16.25
 -10  -4   8   43.84   14.33
 -10  -4   9   11.99    8.69
 -10   4   9   10.23   13.29
 -10  -4  10   75.89   20.44
 -10   4  10   64.88   24.73
 -10   4  11   64.41   25.83
 -10  -4  11   41.88   15.29
 -10  -4  12   14.91    6.26
 -10   4  12   21.19   12.86
 -10   4  13  126.45   35.69
 -10  -4  13  132.73   30.30
 -10   4  14   18.82   16.35
 -10  -4  14   25.86   14.92
 -10   4  15   61.97   28.94
 -10  -4  15   34.66   17.16
 -10   4  16  203.31   47.45
 -10  -4  16  137.82   34.61
 -10  -4  17   22.45   14.50
 -10   4  17   41.70   26.11
 -10   4  18   -4.85    9.21
 -10  -4  18    3.28    8.87
 -10  -4  19   79.67   28.69
 -10   4  19  125.93   38.60
 -10   4  19  197.01   51.43
 -10  -4  20   11.83    9.28
 -10   4  20    6.36   13.32
 -10   4  20   35.84   29.58
 -10   4  21   75.67   27.59
 -10  -4  21   61.82   29.01
 -10   4  21  100.06   41.39
 -10  -4  22    8.14    4.43
 -10   4  22   43.00   31.91
 -10   4  23   39.11   30.21
 -10  -4  23    6.06    9.89
 -10   4  24    2.38   17.06
 -10  -4  24    4.93   11.17
 -10  -4  25   -7.36   14.66
 -10   5 -23    5.84   10.97
 -10   5 -22   24.38   22.71
 -10   5 -21   41.46   26.84
 -10  -5 -21   -3.21    7.13
 -10  -5 -20   25.92   22.62
 -10   5 -20   40.97   28.90
 -10  -5 -19   33.31   28.30
 -10   5 -19   27.92   24.44
 -10   5 -18   23.06   21.93
 -10  -5 -18   45.77   31.25
 -10  -5 -17   25.67   24.93
 -10   5 -17   -8.25   12.59
 -10   5 -16   37.88   24.74
 -10  -5 -16   66.28   31.65
 -10  -5 -15   49.91   26.74
 -10   5 -15    9.65    6.66
 -10  -5 -14   33.69   24.49
 -10   5 -14   13.68   11.77
 -10  -5 -13   56.11   29.13
 -10   5 -13   13.46   12.53
 -10   5 -12   27.47   20.15
 -10  -5 -12   32.88   17.88
 -10  -5 -11   23.86   21.05
 -10   5 -11   30.09    9.89
 -10  -5 -10   33.55   23.14
 -10   5 -10   53.26   25.33
 -10   5  -9   11.42   16.20
 -10  -5  -9    7.36   10.11
 -10   5  -8    9.32   12.96
 -10  -5  -8    0.19   15.15
 -10   5  -7    4.67   11.53
 -10  -5  -7   -7.75   16.22
 -10   5  -6   55.53   22.59
 -10  -5  -6   50.64   23.52
 -10   5  -5  107.64   31.16
 -10  -5  -5  115.33   33.30
 -10  -5  -4   41.98   15.55
 -10   5  -4   64.96   23.45
 -10   5  -4   61.86   16.45
 -10   5  -3  181.25   33.04
 -10   5  -3  161.61   36.50
 -10  -5  -3  177.29   37.78
 -10  -5  -2   45.90   19.39
 -10   5  -2   75.73   24.54
 -10   5  -2   68.79   24.94
 -10   5  -1   21.35   11.70
 -10   5  -1   54.26   19.86
 -10  -5  -1   31.20   13.06
 -10  -5   0   32.18   18.40
 -10   5   0   36.97   17.12
 -10   5   0   12.29   10.29
 -10   5   1  108.12   27.00
 -10  -5   1   90.05   25.92
 -10   5   1   92.02   26.08
 -10   5   2   63.44   20.08
 -10   5   2   65.60   23.13
 -10  -5   2   88.30   24.66
 -10   5   3  128.91   30.10
 -10  -5   3  112.34   26.42
 -10   5   3  129.03   33.63
 -10   5   4   49.42   20.93
 -10   5   4   47.20   17.76
 -10  -5   4   72.19   21.17
 -10   5   5   25.39   11.99
 -10  -5   5   12.65    8.24
 -10  -5   5   20.01   12.05
 -10  -5   5   15.60   11.58
 -10  -5   6   13.54    8.04
 -10   5   6   20.07   13.36
 -10  -5   6   31.37   13.16
 -10  -5   6   24.70   12.38
 -10  -5   7    8.09    7.36
 -10   5   7   20.26   19.25
 -10  -5   7    7.54    6.13
 -10  -5   7   16.78   10.52
 -10  -5   8   88.03   20.37
 -10   5   8   90.89   28.59
 -10  -5   9  141.69   26.73
 -10   5   9  146.33   39.53
 -10   5  10  132.23   37.37
 -10  -5  10  112.58   25.29
 -10  -5  11   22.95   13.62
 -10   5  11   10.12    9.59
 -10  -5  12   61.71   19.98
 -10   5  12   82.77   31.15
 -10   5  13   -2.39    8.23
 -10  -5  13    8.66    9.49
 -10  -5  14  115.33   29.62
 -10   5  14  138.69   42.92
 -10  -5  15   85.00   26.84
 -10   5  15   83.73   31.64
 -10   5  16  189.29   49.36
 -10  -5  16  126.38   33.58
 -10  -5  17   22.21   14.72
 -10   5  17   39.30   24.22
 -10   5  18   65.56   30.08
 -10  -5  18   61.01   23.92
 -10   5  19   22.30   19.87
 -10  -5  19   13.36   14.63
 -10  -5  20   31.08   18.73
 -10   5  20   23.24   15.94
 -10  -5  21    0.86    5.82
 -10   5  21   -3.98    9.18
 -10  -5  22   14.19   12.87
 -10   5  22   55.48   27.10
 -10  -5  23   -1.91    8.46
 -10   5  23   -2.15   11.08
 -10   5  24   74.84   36.45
 -10  -5  24   18.17   15.86
 -10   6 -22   12.46   18.45
 -10   6 -21    8.94   17.64
 -10   6 -20   15.20   18.76
 -10  -6 -19   34.97   25.30
 -10   6 -19   18.46   14.75
 -10   6 -18    1.97    5.31
 -10  -6 -18   19.63   22.27
 -10  -6 -17    6.23   17.59
 -10   6 -17    7.75   11.61
 -10  -6 -16   31.30   28.41
 -10   6 -16   -3.52    5.95
 -10   6 -15    7.00    9.15
 -10  -6 -15   37.57   26.52
 -10   6 -14    8.87    8.63
 -10  -6 -14  -10.76    9.33
 -10  -6 -13   79.44   35.41
 -10   6 -13   22.91   14.92
 -10  -6 -12   26.16   22.56
 -10   6 -12   15.80   18.96
 -10  -6 -11   50.54   26.13
 -10   6 -11   37.82   23.08
 -10  -6 -10    6.41   21.08
 -10   6 -10   11.39   15.88
 -10   6  -9   55.87   25.42
 -10  -6  -9   49.66   27.74
 -10  -6  -8    8.12   14.33
 -10   6  -8   27.21   21.81
 -10  -6  -7   31.80   22.51
 -10   6  -7   32.03   15.37
 -10  -6  -6   -2.83    6.60
 -10   6  -6    5.99    8.70
 -10   6  -5   81.93   30.34
 -10  -6  -5   82.35   29.26
 -10   6  -4    6.65   11.66
 -10  -6  -4   21.42   18.95
 -10   6  -4   -2.34    8.36
 -10  -6  -3  128.95   34.33
 -10   6  -3  100.19   27.28
 -10   6  -3   90.50   23.23
 -10   6  -2    4.68   12.34
 -10  -6  -2   21.91   14.77
 -10   6  -2    4.97   13.00
 -10   6  -1   -6.62   13.77
 -10  -6  -1   14.74   14.79
 -10   6  -1   11.44   14.27
 -10   6   0   -1.05    7.93
 -10  -6   0    9.50   12.62
 -10   6   0    3.34    9.52
 -10   6   1   18.80    9.57
 -10   6   1   28.15   17.38
 -10  -6   1   49.45   19.65
 -10  -6   2    9.74   11.54
 -10   6   2   13.94   13.00
 -10  -6   3   83.07   22.49
 -10   6   3  120.67   33.27
 -10  -6   3   95.26   24.00
 -10  -6   4   34.48   17.42
 -10  -6   4   11.86    9.70
 -10   6   4    1.66   11.58
 -10  -6   5   24.85   13.19
 -10   6   5   32.87   21.61
 -10  -6   5    8.00    8.39
 -10   6   6    2.61    6.16
 -10  -6   6    6.84    7.42
 -10  -6   6    0.22    5.12
 -10  -6   6    5.37    7.15
 -10  -6   7   29.45   12.72
 -10  -6   7   27.28   10.67
 -10   6   7   29.04   21.00
 -10  -6   8    6.95    9.63
 -10   6   8   -1.35   13.30
 -10   6   9  292.98   56.68
 -10  -6   9  252.10   36.64
 -10   6  10  -13.27   12.33
 -10  -6  10    4.52    8.66
 -10  -6  11   88.86   23.81
 -10   6  11   89.75   31.89
 -10   6  12   25.94   21.93
 -10  -6  12   -1.80    3.06
 -10   6  13   33.66   25.38
 -10  -6  13   49.99   19.00
 -10   6  14   35.69   23.97
 -10  -6  14    0.20    6.90
 -10  -6  15  139.80   33.47
 -10   6  15  186.11   49.35
 -10   6  16   45.17   28.54
 -10  -6  16   -1.15    4.86
 -10  -6  17   74.82   26.76
 -10   6  17  144.70   44.36
 -10  -6  18    9.54   13.27
 -10   6  18   -6.15    9.02
 -10  -6  19   36.02   20.33
 -10   6  19   26.89   22.33
 -10   6  20    5.43   11.02
 -10  -6  20   22.42   20.47
 -10  -6  21   23.59   16.31
 -10   6  21   36.01   26.82
 -10   6  22   33.87   23.98
 -10  -6  22   -2.60    6.05
 -10  -6  23   35.75   21.73
 -10  -6  24    6.31   11.10
 -10   7 -20    2.95    9.40
 -10   7 -19   -0.01   11.85
 -10  -7 -18    7.90    9.85
 -10   7 -18   21.32   14.47
 -10  -7 -17    7.04   12.35
 -10   7 -17   -5.65   10.03
 -10  -7 -16   19.44   15.48
 -10   7 -16  -29.88   20.25
 -10   7 -15    2.46   13.25
 -10  -7 -15    5.15   12.72
 -10  -7 -14   59.41   30.07
 -10   7 -14   64.92   29.03
 -10   7 -13   -4.44    6.41
 -10  -7 -13    8.33   16.73
 -10  -7 -12   45.64   24.31
 -10   7 -12   50.54   27.58
 -10   7 -11   12.75   10.82
 -10  -7 -11   24.38   22.25
 -10  -7 -10   46.65   26.11
 -10   7 -10   54.06   28.14
 -10   7  -9   18.00   15.89
 -10  -7  -9   10.23   19.13
 -10  -7  -8   63.67   29.35
 -10   7  -8   43.63   25.88
 -10  -7  -7   -3.14   11.84
 -10   7  -7   14.22   14.03
 -10  -7  -6   12.84   13.69
 -10   7  -6   17.36   15.38
 -10  -7  -5   40.09   18.69
 -10   7  -5   41.57   18.80
 -10   7  -4   28.26   14.69
 -10  -7  -4   44.93   21.50
 -10  -7  -3   11.67   11.03
 -10   7  -3   19.07   18.01
 -10   7  -3   28.25   14.33
 -10   7  -2   54.09   23.11
 -10   7  -2   70.67   25.85
 -10  -7  -2   67.40   22.32
 -10   7  -1    6.92   12.92
 -10  -7  -1   29.24   19.40
 -10  -7  -1   10.25   11.73
 -10   7  -1    3.35   10.78
 -10  -7   0   84.92   26.16
 -10   7   0   30.99   18.21
 -10  -7   0   34.35   17.19
 -10   7   0   51.24   19.33
 -10  -7   1   48.58   19.26
 -10  -7   1   26.06   17.33
 -10   7   1   15.34   17.13
 -10  -7   2   82.64   22.79
 -10   7   2  125.32   35.13
 -10  -7   2  136.60   29.89
 -10  -7   3   18.86   14.42
 -10  -7   3   -0.33    7.72
 -10   7   3    1.65   13.36
 -10   7   4  112.49   34.01
 -10  -7   4  112.05   25.50
 -10  -7   4  109.40   24.43
 -10   7   5   12.50   12.67
 -10  -7   5    9.43    7.49
 -10  -7   5    0.53    2.75
 -10  -7   6   83.91   20.25
 -10   7   6   94.96   33.95
 -10   7   7    6.51   18.75
 -10  -7   7   -4.47    6.74
 -10   7   8   79.38   31.31
 -10  -7   8   52.41   16.58
 -10  -7   9   26.47   14.89
 -10   7   9    5.88   19.80
 -10  -7  10   59.69   20.72
 -10   7  10  109.96   38.08
 -10  -7  11   10.74    7.82
 -10   7  11   17.65   12.64
 -10  -7  12   72.07   22.57
 -10   7  12   59.94   31.77
 -10  -7  13   30.16   15.11
 -10   7  13   25.43   20.69
 -10   7  14   51.78   25.42
 -10  -7  14   23.31   12.46
 -10  -7  15    9.94   10.13
 -10   7  15   10.27    7.73
 -10   7  16   54.56   31.11
 -10  -7  16   57.13   23.52
 -10  -7  17    3.44    8.42
 -10   7  17   20.08   17.06
 -10   7  18   68.97   34.41
 -10  -7  18   28.85   16.51
 -10  -7  19   -2.80    6.83
 -10   7  19   -6.78   17.37
 -10  -7  20    7.35   11.15
 -10   7  20   32.57   22.33
 -10  -7  21    6.36    8.54
 -10  -7  22    0.68    6.55
 -10   8 -18   12.17   16.31
 -10   8 -17  -23.14   18.47
 -10   8 -16   -6.31   14.25
 -10  -8 -16    3.96   10.01
 -10   8 -15   42.70   27.15
 -10  -8 -15   29.60   22.52
 -10  -8 -14    8.86    9.44
 -10   8 -14   14.84   20.42
 -10  -8 -13   19.76   19.80
 -10   8 -13   35.84   24.75
 -10   8 -12   27.65   24.81
 -10  -8 -12    0.41    5.61
 -10   8 -11   20.61   16.60
 -10  -8 -11   15.94   18.90
 -10  -8 -10   -3.47   11.94
 -10   8 -10   -0.16   14.87
 -10  -8  -9   81.81   35.72
 -10   8  -9   71.34   29.90
 -10  -8  -8   46.24   24.99
 -10   8  -8    8.48   11.21
 -10  -8  -7   35.91   20.76
 -10   8  -7   33.60   22.95
 -10  -8  -6   25.34   20.99
 -10   8  -6   18.30   13.05
 -10  -8  -5   41.45   21.80
 -10  -8  -5   78.80   31.29
 -10   8  -5   47.24   24.39
 -10  -8  -4   -2.51    8.36
 -10  -8  -4   31.47   20.64
 -10   8  -4   19.34   17.39
 -10  -8  -3   47.88   19.95
 -10   8  -3   38.49   19.31
 -10   8  -3   51.17   24.28
 -10  -8  -3   69.09   25.59
 -10  -8  -2   43.46   23.37
 -10  -8  -2   20.64   13.54
 -10   8  -2   25.58   16.59
 -10   8  -2   31.40   19.92
 -10   8  -1   80.69   30.62
 -10  -8  -1  127.63   32.62
 -10  -8  -1  115.61   31.58
 -10  -8   0   13.63   13.99
 -10   8   0   54.81   27.51
 -10  -8   0   31.40   18.22
 -10  -8   1   66.96   21.20
 -10   8   1   94.41   32.36
 -10  -8   1   96.38   25.66
 -10  -8   2   40.93   17.02
 -10  -8   2   14.12    9.35
 -10   8   2   31.30   19.95
 -10  -8   3   52.29   19.07
 -10  -8   3   32.55   13.92
 -10   8   3   69.94   27.44
 -10  -8   4   31.19   14.51
 -10   8   4   22.40   14.59
 -10  -8   5  124.14   27.71
 -10   8   5  153.09   42.62
 -10   8   6    6.82   11.36
 -10  -8   6   -0.96    7.77
 -10   8   7   69.13   28.87
 -10   8   8   13.16   18.17
 -10   8   9   26.52   18.94
 -10  -8   9   18.99   10.97
 -10  -8  10    7.09    6.38
 -10   8  10   16.93   24.10
 -10  -8  11   28.94   13.47
 -10   8  11   80.70   32.91
 -10   8  12   17.83   10.98
 -10  -8  12    5.56    8.85
 -10  -8  13   35.64   18.07
 -10   8  13   78.26   31.85
 -10   8  14   22.02   18.32
 -10  -8  14   -1.21    5.99
 -10   8  15   32.75   23.31
 -10  -8  15   34.05   17.23
 -10  -8  16    0.80    4.92
 -10   8  16   22.97   17.65
 -10   8  17   21.30   24.99
 -10  -8  17   19.32   14.62
 -10   8  18   10.65   12.14
 -10  -8  18   10.62   11.65
 -10   8  19   24.13   22.35
 -10  -8  19   17.72   14.43
 -10  -8  20    9.23   10.40
 -10  -8  21    6.16   10.16
 -10   9 -16    8.16    8.25
 -10   9 -15    0.97   10.65
 -10  -9 -14    5.94   11.92
 -10   9 -14   31.01   23.93
 -10  -9 -14   51.00   31.77
 -10   9 -13   10.64   11.43
 -10  -9 -13   13.66   15.18
 -10  -9 -12   27.79   19.77
 -10  -9 -12   61.89   34.81
 -10   9 -12   42.88   26.70
 -10  -9 -11   32.61   22.78
 -10  -9 -11   31.17   20.75
 -10   9 -11   32.21   26.44
 -10  -9 -10   -1.70   12.60
 -10  -9 -10   58.37   31.90
 -10   9 -10   34.01   23.58
 -10   9  -9   13.64   12.06
 -10  -9  -9   19.25   14.76
 -10  -9  -9   24.22   21.87
 -10   9  -8   40.41   21.07
 -10  -9  -8   70.50   31.87
 -10  -9  -8   37.66   18.21
 -10   9  -7    8.00   11.64
 -10  -9  -7   18.28   16.57
 -10  -9  -7   41.14   26.37
 -10  -9  -6   20.20   12.69
 -10  -9  -6   69.65   29.87
 -10   9  -6   49.61   23.91
 -10  -9  -5    5.49    7.18
 -10  -9  -5   11.26    9.71
 -10   9  -5   -4.52   10.83
 -10  -9  -4   31.41   13.74
 -10   9  -4   54.85   26.03
 -10  -9  -4   59.00   25.11
 -10  -9  -3   21.44   16.34
 -10  -9  -3    1.81    9.31
 -10   9  -3    2.91   11.64
 -10  -9  -2   58.35   24.34
 -10  -9  -2   53.49   21.84
 -10   9  -2   54.04   24.48
 -10  -9  -1   24.91   14.89
 -10   9  -1   42.31   25.11
 -10  -9  -1   23.77   13.59
 -10   9   0   67.87   27.97
 -10  -9   0   44.71   18.26
 -10  -9   1   29.94   15.39
 -10   9   1   39.27   23.11
 -10  -9   2   20.82   13.17
 -10   9   2   22.84   19.58
 -10   9   3   24.86   18.95
 -10  -9   3    2.39    3.62
 -10  -9   4   40.23   16.56
 -10   9   4   59.99   27.04
 -10  -9   5   -0.41    9.07
 -10   9   5   50.71   27.43
 -10   9   6   84.96   33.50
 -10   9   7   33.24   25.25
 -10   9   8   95.75   38.29
 -10   9   9   16.76   23.31
 -10   9  10   42.33   24.49
 -10   9  11   14.84   17.23
 -10  -9  12   20.37   12.82
 -10   9  12   52.51   30.78
 -10  -9  13    8.50    9.26
 -10   9  13   -2.61    8.98
 -10  -9  14   20.96   15.62
 -10   9  14   50.00   28.61
 -10  -9  15   14.38   13.02
 -10   9  15   12.00   19.39
 -10   9  16   -1.22    6.77
 -10  -9  16   -0.99    6.51
 -10   9  17   -0.38    6.53
 -10  -9  17    2.00    8.11
 -10  -9  18   12.28   13.10
 -10  -9  19    6.27   10.62
 -10  -9  20   -0.39    6.20
 -10  10 -13   13.36   17.18
 -10  10 -12    6.89   12.26
 -10  10 -11   10.28   12.58
 -10 -10 -11    5.60    8.67
 -10 -10 -10   -1.85    6.86
 -10  10 -10   19.55   16.36
 -10  10  -9   26.93   22.16
 -10 -10  -9   32.77   25.48
 -10 -10  -9   16.57   12.87
 -10 -10  -8   22.48   20.27
 -10  10  -8   27.89   19.23
 -10 -10  -8   29.96   18.68
 -10 -10  -7    9.63   11.68
 -10  10  -7   38.17   19.74
 -10 -10  -7   36.56   23.41
 -10  10  -6    0.32    9.93
 -10 -10  -6   23.32   19.96
 -10  10  -5   30.74   20.98
 -10 -10  -5   61.07   25.65
 -10 -10  -4   23.73   17.61
 -10  10  -4   -7.80   15.12
 -10  10  -3    7.29   11.82
 -10 -10  -3   15.06    8.73
 -10 -10  -2   18.33   10.86
 -10  10  -1   12.17   16.01
 -10 -10  -1   25.15   16.32
 -10  10   0    5.84   14.33
 -10 -10   0   20.66   13.65
 -10 -10   1   26.78   16.65
 -10  10   1   46.16   26.53
 -10  10   2   -2.83   10.56
 -10 -10   2   -6.00   12.64
 -10 -10   3    0.13    7.88
 -10  10   3   14.05   19.51
 -10  10   4    5.82   12.07
 -10 -10   4    1.42    3.82
 -10 -10   5   25.97   15.86
 -10  10   5   39.23   26.12
 -10  10   6   34.00   25.90
 -10  10   7   30.27   22.20
 -10  10   8   27.40   25.29
 -10  10   9   80.06   36.22
 -10  10  10   34.01   26.90
 -10  10  11   75.56   37.77
 -10  10  12   61.95   33.93
 -10  10  13   40.87   32.59
 -10  10  14   22.41   21.25
 -10 -10  15   13.00   15.22
 -10 -10  16    8.41    9.74
 -10 -10  17    0.38    5.75
 -10 -10  18   -1.43    6.91
 -10  11  -8    0.53   14.57
 -10  11  -7    4.77    5.88
 -10 -11  -7   23.10   19.36
 -10  11  -6  -10.04   14.20
 -10 -11  -6    2.50    9.09
 -10  11  -5  -15.50   17.49
 -10 -11  -5    2.05    3.90
 -10 -11  -4   -5.67    9.74
 -10  11  -4   -5.75    9.60
 -10 -11  -3   -5.89   12.21
 -10 -11  -2    9.53    9.98
 -10 -11  -1    4.80    5.89
 -10  11   0   14.21   20.20
 -10 -11   0  -16.04   16.48
 -10  11   1   28.13   20.90
 -10 -11   1   -0.66    9.60
 -10 -11   2   29.99   17.32
 -10  11   2   17.93   15.13
 -10  11   3    1.31    9.36
 -10 -11   3    0.87    6.31
 -10  11   4    8.66   12.74
 -10 -11   4    5.35    7.06
 -10  11   5   14.05   17.74
 -10  11   6   26.55   25.27
 -10  11   7   35.05   24.69
 -10  11   8   18.66   18.55
 -10  11   9   11.21   13.87
 -10  11  10   38.29   31.64
 -10  11  11   20.24   19.95
 -10 -12  -2  -16.10   15.43
 -10 -12  -1  -18.92   16.09
 -10 -12   0   15.79   14.43
 -10 -12   1   15.49   13.53
 -10  12   1   -1.32    8.69
 -10  12   2   13.59   16.54
 -10 -12   2    7.14   10.45
 -10  12   3   34.10   24.75
 -10 -12   3   13.19   15.75
 -10  12   4    9.74   20.53
 -10  12   5   10.23   16.59
 -10  12   6    9.61   12.65
 -10  12   7   21.92   21.31
  -9   0 -26   22.99   23.14
  -9   0 -25   -9.27   12.45
  -9   0 -24    7.71   14.70
  -9   0 -23   21.56   16.25
  -9   0 -22   -0.31   14.70
  -9   0 -21   85.42   36.69
  -9   0 -20   -5.01   15.80
  -9   0 -19  102.02   35.08
  -9   0 -18   -3.41    5.94
  -9   0 -17   74.20   28.45
  -9   0 -16   27.18   17.90
  -9   0 -15  170.52   42.35
  -9   0 -14   19.56   18.67
  -9   0 -13  231.51   48.09
  -9   0 -12    3.46   13.44
  -9   0 -11  130.11   34.62
  -9   0 -10   21.54   18.85
  -9   0  -9  110.68   30.42
  -9   0  -8   34.23   22.62
  -9   0  -7  461.38   58.92
  -9   0  -6    2.41    7.48
  -9   0  -5  761.57   70.16
  -9   0  -4   -5.29   10.93
  -9   0  -3   93.14   25.22
  -9   0  -2  -23.73   16.12
  -9   0  -1   30.56   11.95
  -9   0   0    0.28    1.83
  -9   0   0    2.01    8.39
  -9   0   1  391.84   44.90
  -9   0   1  323.92   24.22
  -9   0   2   -1.23    4.45
  -9   0   2    3.82    4.21
  -9   0   3   75.38   18.72
  -9   0   3   79.30   15.52
  -9   0   4   -9.38   11.70
  -9   0   4    7.71    8.77
  -9   0   5   19.33   10.62
  -9   0   5    6.34    7.35
  -9   0   6   -0.47    6.79
  -9   0   6   -3.65    5.66
  -9   0   7  318.51   35.58
  -9   0   7  305.58   38.02
  -9   0   8    4.52    4.13
  -9   0   8    7.00    7.93
  -9   0   9 1458.22   85.82
  -9   0   9 1458.34   73.20
  -9   0  10   -0.21    8.75
  -9   0  10   -2.79    4.91
  -9   0  11   70.56   14.82
  -9   0  11   84.88   22.03
  -9   0  12    7.82    8.96
  -9   0  12   -0.46    3.74
  -9   0  13  123.15   28.59
  -9   0  14   -2.65   12.16
  -9   0  15  207.82   37.66
  -9   0  16   -5.24    8.71
  -9   0  17   -4.47    9.45
  -9   0  18  -17.33   19.34
  -9   0  19   23.44   11.70
  -9   0  20   -8.16   17.15
  -9   0  21  142.67   34.58
  -9   0  22  -18.31   18.16
  -9   0  23   27.92    7.62
  -9   0  24   -6.65    8.36
  -9   0  25   88.85   33.63
  -9   0  26   31.99   23.40
  -9   0  27   88.13   33.84
  -9  -1 -26   -5.48   10.79
  -9   1 -26    3.76    8.62
  -9   1 -25   14.46   18.55
  -9  -1 -25   -0.45    7.97
  -9  -1 -24    4.43   15.05
  -9   1 -24   12.55   13.47
  -9   1 -23   -3.20    9.88
  -9  -1 -23    5.99   11.71
  -9   1 -22   27.95   23.57
  -9  -1 -22   41.71   25.90
  -9  -1 -21   29.99   20.87
  -9   1 -21    3.97    9.09
  -9   1 -20   61.36   31.79
  -9  -1 -20   39.33   24.15
  -9  -1 -19   34.18   23.40
  -9   1 -19   15.79   21.50
  -9  -1 -18   62.12   30.87
  -9   1 -18   42.45   23.83
  -9  -1 -17   12.15   22.71
  -9   1 -17   10.08    6.52
  -9  -1 -16  109.93   36.36
  -9   1 -16  151.34   44.64
  -9  -1 -15  -12.45   13.68
  -9   1 -15   25.85   18.68
  -9  -1 -14  118.95   32.23
  -9   1 -14  152.24   42.49
  -9  -1 -13   23.52   16.78
  -9   1 -13   37.01   23.93
  -9   1 -12  133.55   35.37
  -9  -1 -12  121.19   33.89
  -9   1 -11   -3.12   10.82
  -9  -1 -11   36.34   21.23
  -9   1 -10  141.61   33.73
  -9  -1 -10  109.00   30.43
  -9  -1  -9   53.61   25.48
  -9   1  -9   17.69   10.46
  -9   1  -8  161.76   33.59
  -9  -1  -8  197.24   43.17
  -9   1  -7   74.47   21.18
  -9  -1  -7   85.48   29.59
  -9   1  -6  226.69   39.19
  -9  -1  -6  237.79   43.28
  -9  -1  -5  285.65   45.46
  -9   1  -5  255.22   40.37
  -9  -1  -4  286.09   45.63
  -9   1  -4  235.64   36.44
  -9  -1  -3   33.22   19.31
  -9   1  -3    7.67    9.98
  -9   1  -2  104.44   22.26
  -9  -1  -2   73.91   21.41
  -9  -1  -1   20.65   18.21
  -9   1  -1    1.99    7.75
  -9   1   0  108.55   25.03
  -9  -1   0  101.00   26.28
  -9  -1   1  124.93   11.85
  -9   1   1  170.89   30.34
  -9  -1   1  173.01   31.48
  -9   1   2  360.24   42.95
  -9  -1   2  295.04   21.73
  -9  -1   2  340.34   42.82
  -9  -1   3   49.89   10.52
  -9   1   3   57.17   19.57
  -9  -1   3   62.55   18.97
  -9   1   4  196.51   30.56
  -9  -1   4  221.37   24.66
  -9  -1   4  203.62   31.20
  -9   1   5   39.45   13.83
  -9  -1   5   50.09   13.55
  -9  -1   5   52.81   15.82
  -9   1   6    5.34    7.68
  -9  -1   6    7.72    8.17
  -9  -1   6  -10.95   11.97
  -9  -1   7  155.27   22.72
  -9  -1   7  195.23   27.70
  -9   1   7  204.29   30.56
  -9  -1   8  279.95   33.28
  -9  -1   8  295.92   33.08
  -9   1   8  357.77   44.01
  -9   1   8  299.62   35.37
  -9   1   9  473.16   44.19
  -9  -1   9  455.88   45.47
  -9   1   9  541.75   54.45
  -9  -1   9  481.44   40.54
  -9  -1  10  303.42   30.39
  -9  -1  10  255.97   34.21
  -9   1  10  361.48   47.03
  -9   1  10  292.50   34.18
  -9   1  11   18.84   10.43
  -9  -1  11  -13.47   15.60
  -9   1  11   29.59   16.08
  -9  -1  11   20.14    7.95
  -9   1  12   38.36   12.17
  -9  -1  12   22.33    9.49
  -9   1  12   41.33   19.04
  -9  -1  13   12.25    6.45
  -9   1  13   45.99   20.15
  -9  -1  14  129.05   27.32
  -9   1  14  161.76   35.61
  -9  -1  15   83.57   20.64
  -9   1  15   83.63   24.76
  -9   1  16  195.75   39.35
  -9  -1  16  164.54   32.34
  -9   1  17    5.73   10.12
  -9  -1  17  -14.22   14.76
  -9  -1  18   11.98    5.56
  -9   1  18   12.21   14.18
  -9   1  19   -1.91    5.56
  -9  -1  19   31.29   21.71
  -9  -1  20  204.43   42.79
  -9   1  20  214.55   45.74
  -9   1  21    5.78    8.70
  -9  -1  21   22.68   14.90
  -9   1  22   38.79   17.87
  -9  -1  22   69.00   27.09
  -9   1  23   -9.10   15.29
  -9  -1  23   19.22   19.58
  -9  -1  24   47.41   24.07
  -9   1  24   49.51   21.71
  -9  -1  25   20.68   16.93
  -9   1  25  -18.54   22.48
  -9  -1  26   55.69   26.79
  -9   1  26    2.66   16.98
  -9   1  27  -29.05   23.96
  -9  -1  27   22.50   21.51
  -9   2 -26    6.25   12.41
  -9  -2 -25    8.85   16.62
  -9   2 -25    1.22    6.37
  -9  -2 -24   11.11   12.97
  -9   2 -24   28.64   22.51
  -9   2 -23   48.71   28.05
  -9  -2 -23   14.09   16.52
  -9   2 -22   26.14   23.01
  -9  -2 -22    3.90   13.18
  -9  -2 -21   19.73   20.28
  -9   2 -21   13.23   15.05
  -9  -2 -20   12.37   12.34
  -9   2 -20   27.74   21.59
  -9  -2 -19    6.62    8.54
  -9   2 -19   55.55   28.79
  -9   2 -18   32.18   22.98
  -9  -2 -18   31.77   21.22
  -9  -2 -17   96.93   34.23
  -9   2 -17  128.40   40.54
  -9  -2 -16    7.79   10.25
  -9   2 -16   19.04   14.88
  -9   2 -15   71.27   30.11
  -9  -2 -15  110.53   36.12
  -9   2 -14   62.23   28.22
  -9  -2 -14   76.29   27.85
  -9  -2 -13   64.88   25.64
  -9   2 -13   49.95   25.20
  -9  -2 -12   56.68   20.45
  -9   2 -12   41.17   21.79
  -9   2 -11  112.96   30.03
  -9  -2 -11  145.10   37.34
  -9  -2 -10   -7.58   10.45
  -9   2 -10    7.42   16.46
  -9   2  -9  338.08   50.52
  -9  -2  -9  294.29   51.71
  -9  -2  -8   21.69   19.57
  -9   2  -8   -2.39   13.00
  -9   2  -7   71.78   25.71
  -9  -2  -7   86.37   29.39
  -9  -2  -6  130.77   32.04
  -9   2  -6  109.68   25.58
  -9   2  -5    4.53    7.57
  -9  -2  -5   44.71   20.94
  -9  -2  -4  136.08   32.01
  -9   2  -4  149.69   32.38
  -9   2  -3  383.08   47.84
  -9  -2  -3  371.46   51.37
  -9   2  -2  224.09   36.84
  -9  -2  -2  221.35   39.10
  -9   2  -1  477.18   52.56
  -9  -2  -1  460.74   55.40
  -9   2   0   37.23   13.93
  -9  -2   0   41.92   20.72
  -9  -2   1   90.57   25.53
  -9  -2   1   68.63    8.51
  -9   2   1   76.75   18.84
  -9   2   1   82.69   21.11
  -9   2   2  501.55   50.59
  -9  -2   2  487.91   53.11
  -9  -2   2  429.96   26.12
  -9   2   2  544.35   54.07
  -9   2   3  758.83   62.54
  -9  -2   3  609.26   35.02
  -9   2   3  726.65   63.14
  -9  -2   3  668.28   59.80
  -9   2   4  134.90   26.09
  -9  -2   4  141.39   26.34
  -9  -2   4  110.35   16.33
  -9   2   4  104.80   23.96
  -9   2   5  848.65   71.61
  -9   2   5  944.56   68.12
  -9  -2   5  859.62   62.41
  -9  -2   5  781.55   47.34
  -9  -2   6   10.54    6.93
  -9   2   6    1.01    3.69
  -9  -2   6   -6.47    8.72
  -9   2   6  -12.04   14.58
  -9  -2   7   66.17   16.00
  -9  -2   7   70.65   16.71
  -9   2   7   74.79   22.33
  -9   2   7   58.67   15.39
  -9  -2   8  328.78   33.22
  -9  -2   8  381.69   40.11
  -9   2   8  352.95   47.67
  -9   2   8  347.01   39.79
  -9  -2   9  153.36   27.12
  -9   2   9  110.31   27.61
  -9  -2   9  128.62   20.38
  -9   2   9  139.49   24.58
  -9   2  10  428.21   54.90
  -9  -2  10  387.31   31.78
  -9   2  10  412.78   42.50
  -9  -2  10  400.64   45.26
  -9  -2  11  171.60   31.16
  -9   2  11  162.49   26.16
  -9   2  11  204.02   39.16
  -9  -2  12   18.46   11.82
  -9   2  12   18.18    9.87
  -9   2  12   23.74    8.94
  -9   2  13  168.21   25.97
  -9   2  13  219.51   39.41
  -9  -2  13  177.78   35.05
  -9   2  13  249.59   47.15
  -9  -2  14  146.21   32.15
  -9   2  14  158.51   35.16
  -9   2  14  208.86   43.73
  -9   2  15  143.99   37.95
  -9  -2  15  127.60   31.38
  -9  -2  16  101.95   27.54
  -9   2  16  124.32   33.62
  -9  -2  17  156.50   36.35
  -9   2  17  210.09   46.56
  -9  -2  18    6.95   10.64
  -9   2  18   15.12   16.02
  -9  -2  19  146.45   36.00
  -9   2  19  180.47   42.72
  -9  -2  20   30.50   16.64
  -9   2  20   26.71   23.37
  -9   2  21   95.17   31.40
  -9  -2  21   73.05   26.29
  -9   2  22   17.28   10.12
  -9  -2  22   36.96   21.79
  -9   2  23   55.26   24.46
  -9  -2  23   32.85   17.91
  -9   2  24    7.62    8.95
  -9  -2  24   20.92   17.19
  -9   2  25    3.01    9.51
  -9  -2  25   28.11   19.43
  -9  -2  26    5.99   11.69
  -9   2  26   10.82    6.31
  -9  -2  27   19.15   16.62
  -9   3 -25    7.11   11.99
  -9  -3 -24   54.36   31.12
  -9   3 -24   15.64   15.58
  -9   3 -23    4.42   10.89
  -9  -3 -23   31.80   27.01
  -9  -3 -22   34.62   24.76
  -9   3 -22   36.48   27.71
  -9  -3 -21   15.98   12.89
  -9   3 -21   16.05   24.04
  -9  -3 -20    4.46   18.25
  -9   3 -20   37.47   23.37
  -9   3 -19   28.60   24.55
  -9  -3 -19   15.23   14.52
  -9  -3 -18   33.71   22.58
  -9   3 -18   50.88   28.61
  -9   3 -17   30.45   21.94
  -9  -3 -17   33.65   26.18
  -9   3 -16   37.29   21.89
  -9  -3 -16   22.43   19.54
  -9  -3 -15   33.21   23.50
  -9   3 -15    2.79   14.27
  -9   3 -14   -8.38    8.04
  -9  -3 -14   12.97   17.22
  -9  -3 -13   41.45   23.29
  -9   3 -13   64.07   25.23
  -9  -3 -12   57.67   24.38
  -9   3 -12   23.04    9.75
  -9   3 -11   14.36   12.02
  -9  -3 -11   19.54   11.97
  -9   3 -10  199.54   39.76
  -9  -3 -10  180.23   38.81
  -9   3  -9  129.32   31.77
  -9  -3  -9   94.64   28.01
  -9  -3  -8  172.43   40.36
  -9   3  -8  174.69   37.47
  -9  -3  -7   23.36   14.86
  -9   3  -7   50.67   22.64
  -9   3  -6   86.14   28.39
  -9  -3  -6   98.05   27.58
  -9   3  -5   49.49   23.21
  -9  -3  -5   32.04   18.86
  -9   3  -4  117.04   29.58
  -9   3  -4   65.96   14.52
  -9  -3  -4   67.92   18.88
  -9   3  -3  603.49   61.92
  -9   3  -3  532.60   45.90
  -9  -3  -3  632.24   66.70
  -9   3  -2  328.73   37.94
  -9   3  -2  355.85   47.61
  -9  -3  -2  339.75   49.24
  -9  -3  -1  399.78   50.97
  -9   3  -1  476.67   53.67
  -9   3  -1  460.26   47.57
  -9  -3   0  173.28   32.40
  -9   3   0  196.10   31.94
  -9   3   0  214.61   36.14
  -9   3   1    7.73    6.50
  -9   3   1   -8.35    7.27
  -9  -3   1   19.49   13.99
  -9  -3   1    6.21    3.83
  -9  -3   2   79.95   12.11
  -9   3   2   95.87   23.79
  -9  -3   2   92.05   22.01
  -9   3   2   91.68   22.29
  -9   3   3  209.82   34.01
  -9   3   3  181.07   34.19
  -9  -3   3  157.32   18.91
  -9  -3   3  181.97   31.17
  -9   3   4  252.26   42.32
  -9  -3   4  237.61   24.94
  -9  -3   4  268.04   36.00
  -9   3   4  287.00   39.09
  -9  -3   5  385.66   33.64
  -9  -3   5  425.07   42.78
  -9   3   5  395.11   51.96
  -9   3   5  423.99   47.55
  -9  -3   6  739.17   49.33
  -9  -3   6  811.75   55.97
  -9   3   6  845.61   77.40
  -9   3   6  800.36   65.08
  -9  -3   7   78.76   17.54
  -9   3   7   57.22   17.08
  -9  -3   7   56.73   14.14
  -9   3   7   53.39   19.51
  -9  -3   8  261.48   32.85
  -9   3   8  294.74   47.36
  -9  -3   8  273.00   26.23
  -9  -3   8  256.29   28.44
  -9  -3   9  233.18   33.12
  -9   3   9  201.09   38.98
  -9  -3   9  204.93   23.74
  -9  -3   9  218.78   21.78
  -9   3  10   66.14   22.53
  -9  -3  10   67.15   18.11
  -9  -3  11  313.87   41.82
  -9   3  11  337.68   52.44
  -9  -3  12  302.65   42.52
  -9   3  12  339.17   54.73
  -9  -3  13  125.51   29.55
  -9   3  13  163.22   38.67
  -9  -3  14   42.65   17.77
  -9   3  14   19.06   18.39
  -9   3  15  162.64   38.68
  -9  -3  15  138.85   32.37
  -9  -3  16   41.13   18.82
  -9   3  16   42.84   15.63
  -9   3  17   -1.34   18.75
  -9  -3  17   23.52   18.92
  -9  -3  18  135.83   34.78
  -9   3  18   95.58   28.83
  -9   3  18  163.56   45.42
  -9  -3  19    4.74   10.53
  -9   3  19   21.13   14.79
  -9   3  19   41.98   26.19
  -9   3  20  110.70   33.64
  -9  -3  20  107.18   31.46
  -9   3  20  159.75   46.20
  -9  -3  21   43.46   23.95
  -9   3  21   61.14   32.45
  -9   3  22   47.89   28.34
  -9  -3  22   33.61   19.17
  -9  -3  23    5.35   13.74
  -9   3  23    3.37   13.76
  -9   3  24   45.52   26.17
  -9  -3  24   28.19   18.55
  -9  -3  25   21.05   15.37
  -9   3  25   21.61   20.02
  -9  -3  26   19.12   19.84
  -9   3  26    7.99   12.60
  -9  -4 -24   28.27   23.93
  -9   4 -24   19.70   20.58
  -9  -4 -23   -6.81    8.90
  -9   4 -23   -0.46    9.69
  -9  -4 -22   19.87   19.73
  -9   4 -22   24.81   20.32
  -9   4 -21   40.30   28.04
  -9  -4 -21   16.02   15.01
  -9  -4 -20   45.10   30.07
  -9   4 -20   23.63   20.71
  -9  -4 -19   37.35   22.38
  -9   4 -19   18.98   13.73
  -9  -4 -18   55.64   29.41
  -9   4 -18   47.92   26.88
  -9   4 -17   -2.68    5.58
  -9  -4 -17    9.02   15.19
  -9  -4 -16   64.20   28.58
  -9   4 -16   22.10   13.96
  -9   4 -15   10.37    8.83
  -9  -4 -15    7.58   12.96
  -9  -4 -14   22.57   19.87
  -9   4 -14   14.01   14.61
  -9   4 -13   13.79   10.24
  -9  -4 -13   15.00   14.09
  -9  -4 -12   70.77   26.73
  -9   4 -12   67.13   23.55
  -9   4 -11   42.67   12.86
  -9  -4 -11   89.60   29.97
  -9  -4 -10  160.87   40.72
  -9   4 -10  207.02   41.96
  -9  -4  -9   81.01   29.29
  -9   4  -9   56.63   24.29
  -9   4  -8  134.39   32.49
  -9  -4  -8  140.68   37.25
  -9   4  -7   65.94   25.59
  -9  -4  -7   43.22   19.30
  -9   4  -6   59.13   14.39
  -9   4  -6   76.19   23.16
  -9  -4  -6   64.74   26.12
  -9  -4  -5  230.47   45.01
  -9   4  -5  211.65   29.06
  -9   4  -5  241.40   42.36
  -9  -4  -4  168.89   38.46
  -9   4  -4  176.11   27.11
  -9   4  -4  225.74   40.82
  -9   4  -3   50.58   18.73
  -9   4  -3   50.78   15.66
  -9  -4  -3   39.71   20.42
  -9   4  -2  395.20   45.40
  -9   4  -2  379.64   50.27
  -9  -4  -2  424.41   54.22
  -9  -4  -1   54.76   17.96
  -9   4  -1   50.73   15.97
  -9   4  -1   25.66   14.95
  -9   4   0  158.32   30.69
  -9  -4   0  141.43   30.00
  -9   4   0  148.04   29.40
  -9  -4   1  494.11   30.27
  -9   4   1  597.45   61.22
  -9  -4   1  583.34   58.35
  -9   4   1  562.72   60.15
  -9   4   2    0.34    8.93
  -9  -4   2   10.78    7.92
  -9  -4   2   -0.80    1.67
  -9   4   2   -1.13    6.14
  -9   4   3  246.44   37.38
  -9  -4   3  208.68   33.65
  -9  -4   3  194.92   22.53
  -9   4   3  262.14   42.86
  -9   4   4  157.56   33.35
  -9  -4   4  144.15   20.68
  -9  -4   4  173.42   28.79
  -9  -4   5  186.04   28.16
  -9   4   5  190.03   36.89
  -9  -4   5  167.86   23.49
  -9  -4   6  474.61   43.21
  -9  -4   6  420.98   39.16
  -9   4   6  558.41   65.34
  -9   4   7  698.82   75.55
  -9  -4   7  590.64   47.96
  -9  -4   7  643.35   44.94
  -9  -4   7  663.33   48.14
  -9  -4   8   82.89   19.08
  -9   4   8   95.96   28.03
  -9  -4   8   79.16   15.87
  -9  -4   8   95.20   17.42
  -9   4   9  106.20   30.59
  -9  -4   9  110.15   22.44
  -9  -4  10   50.97   16.17
  -9   4  10   33.43   10.47
  -9  -4  11   70.44   19.19
  -9   4  11   88.90   29.32
  -9  -4  12  138.45   29.33
  -9   4  12  180.97   40.49
  -9  -4  13  108.98   26.19
  -9   4  13  107.34   33.59
  -9  -4  14   82.62   24.37
  -9   4  14   76.49   25.73
  -9   4  15   43.49   19.89
  -9  -4  15   31.13   15.87
  -9  -4  16   23.09   15.60
  -9   4  16   29.12   13.88
  -9  -4  17  109.51   31.43
  -9   4  17  132.94   38.29
  -9   4  18   10.04   13.25
  -9  -4  18   21.28   14.53
  -9  -4  19   44.55   18.68
  -9   4  19   72.66   27.58
  -9  -4  20   60.25   25.09
  -9   4  20   97.98   34.58
  -9   4  21   41.58   33.73
  -9  -4  21   32.90   17.52
  -9   4  21    9.03   15.29
  -9   4  22   33.24   22.28
  -9  -4  22   24.03   17.67
  -9   4  23    3.62   10.14
  -9  -4  23   30.77   19.49
  -9  -4  24   29.31   17.94
  -9   4  24   47.74   28.96
  -9   4  25    3.07   16.47
  -9  -4  25   -5.91    8.45
  -9  -4  26   35.97   23.49
  -9   5 -23   43.41   29.23
  -9   5 -22    6.67   16.48
  -9  -5 -22    8.13   11.44
  -9   5 -21   12.11   13.74
  -9  -5 -21   22.96   21.61
  -9  -5 -20   31.78   25.88
  -9   5 -20   38.45   25.20
  -9  -5 -19   29.93   20.22
  -9   5 -19   46.08   24.11
  -9   5 -18    7.46   13.13
  -9  -5 -18   -0.60    6.86
  -9   5 -17   48.60   24.84
  -9  -5 -17   40.37   23.20
  -9   5 -16    5.65    9.66
  -9  -5 -16   71.69   33.61
  -9  -5 -15   88.00   37.03
  -9   5 -15   62.88   24.07
  -9   5 -14   67.14   28.85
  -9  -5 -14   57.13   27.96
  -9  -5 -13  100.91   36.21
  -9   5 -13   43.53   19.00
  -9   5 -12   30.59   16.73
  -9  -5 -12   35.86   25.49
  -9   5 -11  176.88   40.69
  -9  -5 -11  153.11   43.07
  -9  -5 -10  -13.49   21.82
  -9   5 -10    7.39   10.36
  -9  -5  -9   49.69   20.67
  -9   5  -9   38.45   17.95
  -9  -5  -8   -0.26    5.86
  -9   5  -8    5.59   11.91
  -9  -5  -7   62.15   25.46
  -9   5  -7   87.73   29.87
  -9   5  -6   66.80   23.44
  -9  -5  -6   50.13   23.44
  -9   5  -5  109.45   28.26
  -9   5  -5  113.07   23.95
  -9  -5  -5  105.62   26.65
  -9  -5  -4   50.05   18.74
  -9   5  -4   59.40   20.93
  -9   5  -4   58.99   17.66
  -9   5  -3   59.33   20.01
  -9  -5  -3   51.49   23.17
  -9   5  -3   70.28   19.72
  -9  -5  -2  -12.03    8.65
  -9   5  -2   20.00   14.77
  -9   5  -2    2.73    9.47
  -9   5  -1   84.12   22.68
  -9   5  -1  101.69   24.54
  -9  -5  -1   86.33   22.99
  -9  -5   0  251.48   40.72
  -9   5   0  230.05   40.18
  -9   5   0  215.56   38.33
  -9   5   1  235.61   40.06
  -9  -5   1  266.62   39.65
  -9   5   1  225.79   40.43
  -9  -5   2  525.53   53.58
  -9  -5   2  383.76   32.64
  -9   5   2  468.93   58.98
  -9   5   3   96.21   29.38
  -9  -5   3   64.79   14.89
  -9  -5   3   78.86   21.66
  -9  -5   4  132.08   25.46
  -9  -5   4   97.59   18.77
  -9   5   4  131.32   34.42
  -9  -5   5  135.78   24.05
  -9   5   5  177.27   40.69
  -9  -5   5  167.52   27.06
  -9  -5   5  149.57   23.89
  -9  -5   6   83.69   18.48
  -9  -5   6   56.57   14.94
  -9   5   6   52.20   23.27
  -9  -5   6   61.89   15.76
  -9  -5   7   91.17   18.05
  -9   5   7   94.29   30.25
  -9  -5   7  111.72   20.05
  -9  -5   7  109.40   22.76
  -9  -5   8   34.92   13.27
  -9  -5   8   30.45   10.50
  -9   5   8   29.68   13.06
  -9   5   9   57.23   22.21
  -9  -5   9   42.12   14.49
  -9  -5  10   17.36   10.20
  -9   5  10   31.35   14.21
  -9   5  11   36.65   24.17
  -9  -5  11   22.73   11.61
  -9  -5  12   33.88   14.10
  -9   5  12   46.58   23.51
  -9   5  13   26.35   13.88
  -9  -5  13   47.97   20.43
  -9   5  14    0.73   15.45
  -9  -5  14    3.52    6.52
  -9   5  15   78.87   24.16
  -9  -5  15   69.18   23.48
  -9   5  16  151.75   42.14
  -9  -5  16  117.59   33.03
  -9   5  17   61.33   26.41
  -9  -5  17   34.39   16.99
  -9   5  18   12.99   17.04
  -9  -5  18   13.82    7.40
  -9  -5  19   69.78   27.72
  -9   5  19  110.34   36.58
  -9  -5  20    2.62    9.11
  -9   5  20   21.75   16.09
  -9   5  21   35.42   17.48
  -9  -5  21   23.89   17.85
  -9   5  22    5.78    8.30
  -9  -5  22    7.37    9.06
  -9   5  23   98.99   42.02
  -9  -5  23   32.96   20.68
  -9   5  23   83.11   34.09
  -9  -5  24    4.71    7.45
  -9   5  24  -10.49   16.65
  -9  -5  25   21.84   14.04
  -9   6 -22   23.38   20.98
  -9   6 -21   11.63   18.37
  -9  -6 -21    7.59   14.51
  -9   6 -20   38.23   25.15
  -9  -6 -20   28.40   23.21
  -9   6 -19    8.47   11.58
  -9  -6 -19   32.71   23.14
  -9  -6 -18   35.54   26.34
  -9   6 -18    7.02   16.37
  -9   6 -17   13.95   15.50
  -9  -6 -17   21.36   23.62
  -9  -6 -16   45.43   25.84
  -9   6 -16   25.08   18.90
  -9   6 -15   -2.09    8.64
  -9  -6 -15   37.98   23.73
  -9  -6 -14  164.71   44.67
  -9   6 -14  136.39   38.89
  -9  -6 -13   14.92   18.09
  -9   6 -13   33.86   24.07
  -9  -6 -12  106.00   36.08
  -9   6 -12   84.91   30.77
  -9   6 -11   32.11   20.35
  -9  -6 -11   47.56   29.49
  -9   6 -10   27.20   16.51
  -9  -6 -10   26.99   22.47
  -9  -6  -9    3.02   10.12
  -9   6  -9   16.21   12.62
  -9  -6  -8   65.27   28.67
  -9   6  -8   58.87   23.25
  -9  -6  -7   22.00   21.46
  -9   6  -7    8.05    8.66
  -9  -6  -6  147.45   37.57
  -9   6  -6  193.53   42.25
  -9   6  -5   20.97   13.43
  -9   6  -5    3.98    4.80
  -9  -6  -5   13.35    8.12
  -9   6  -4   69.53   22.62
  -9  -6  -4   69.38   28.47
  -9   6  -4   55.27   22.11
  -9   6  -3   16.86   11.36
  -9   6  -3   34.85   17.13
  -9  -6  -3   25.68   14.54
  -9   6  -2   82.04   26.37
  -9  -6  -2  106.93   29.76
  -9   6  -2   81.12   24.48
  -9  -6  -1   28.98   18.67
  -9   6  -1    8.58    9.71
  -9   6  -1   24.05   18.50
  -9  -6   0  203.89   36.22
  -9   6   0  212.15   39.39
  -9  -6   1   22.61   14.96
  -9   6   1   37.53   20.80
  -9  -6   2  149.26   29.37
  -9  -6   2  164.61   30.34
  -9   6   2  106.47   29.23
  -9  -6   3    7.54    7.64
  -9  -6   3   10.70    9.32
  -9   6   3   30.14   21.87
  -9  -6   3   16.29    8.93
  -9  -6   4   45.77   16.04
  -9  -6   4   36.69   13.46
  -9   6   4   47.19   20.89
  -9  -6   4   30.70   11.87
  -9  -6   5    3.14    3.01
  -9   6   5    6.26    8.07
  -9  -6   5   -0.57    4.45
  -9   6   6    2.34   10.64
  -9  -6   6    9.02    8.19
  -9  -6   6    8.65    6.77
  -9  -6   6   12.73    9.34
  -9  -6   7    1.29    4.09
  -9  -6   7   -1.58    4.19
  -9  -6   7   -0.86    5.97
  -9   6   7   13.29   19.65
  -9   6   8   42.84   22.12
  -9  -6   8   24.47   12.05
  -9  -6   8   11.82    5.73
  -9  -6   9    6.62    5.35
  -9   6   9   18.46   18.17
  -9  -6  10   35.03   13.50
  -9   6  10   74.52   30.91
  -9   6  11   21.42   19.06
  -9  -6  11   -5.76    9.97
  -9  -6  12   44.86   16.86
  -9   6  12   69.42   27.91
  -9   6  13   12.79   13.66
  -9  -6  13    8.32    8.08
  -9  -6  14   42.82   17.44
  -9   6  14   70.73   26.52
  -9  -6  15   -5.93   10.97
  -9   6  15    5.12   10.67
  -9  -6  16   88.14   29.19
  -9   6  16  139.85   44.04
  -9   6  17   -6.63   14.22
  -9  -6  17    5.78    9.32
  -9   6  18  112.62   38.76
  -9  -6  18  107.01   32.59
  -9  -6  19   -7.22    6.93
  -9   6  19   15.15   19.44
  -9   6  20  -13.18   17.10
  -9  -6  20    2.95    9.03
  -9  -6  21   10.72   13.92
  -9   6  21    5.08   10.17
  -9   6  22   67.16   33.57
  -9  -6  22   30.57   18.42
  -9   6  23    5.03   10.65
  -9  -6  23   14.28   11.98
  -9  -6  24   25.11   15.70
  -9   7 -21    5.46    7.49
  -9   7 -20  -24.13   18.91
  -9  -7 -19   26.74   22.51
  -9   7 -19    6.91    7.39
  -9  -7 -18   -1.15    6.83
  -9   7 -18  -10.59   13.77
  -9  -7 -17   20.61   23.23
  -9   7 -17   -5.93   12.77
  -9   7 -16  -36.08   28.12
  -9  -7 -16   20.73   21.00
  -9   7 -15   45.17   23.87
  -9  -7 -15   56.19   28.64
  -9  -7 -14   -7.69   12.65
  -9   7 -14   21.28   20.60
  -9   7 -13   73.94   29.86
  -9  -7 -13   70.50   30.57
  -9   7 -12   10.94   15.32
  -9  -7 -12   12.95   14.91
  -9   7 -11   34.21   19.20
  -9  -7 -11   47.35   26.16
  -9   7 -10   50.74   25.28
  -9  -7 -10   62.57   28.51
  -9  -7  -9   39.86   24.12
  -9   7  -9   34.98   22.04
  -9   7  -8   14.21   18.77
  -9  -7  -8   46.45   25.70
  -9  -7  -7   79.43   28.75
  -9   7  -7  106.30   34.65
  -9   7  -6    7.44   10.07
  -9  -7  -6   12.61   11.86
  -9  -7  -5  111.91   32.07
  -9   7  -5   97.25   27.85
  -9   7  -5  142.61   34.32
  -9   7  -4    0.90   10.18
  -9   7  -4   -2.37    9.81
  -9   7  -3   56.27   20.98
  -9   7  -3   62.18   23.47
  -9  -7  -3   56.54   21.17
  -9   7  -2    8.34   13.69
  -9  -7  -2   -2.35    5.03
  -9   7  -1   64.77   24.81
  -9  -7  -1   87.89   27.24
  -9  -7  -1   80.73   25.06
  -9  -7   0   74.92   21.98
  -9  -7   0   76.53   22.61
  -9   7   0   89.73   27.40
  -9  -7   1   97.90   24.20
  -9   7   1   75.61   28.11
  -9  -7   1   94.80   24.07
  -9  -7   2   26.34   12.36
  -9  -7   2   22.77   10.00
  -9   7   2   19.91   15.92
  -9  -7   3   41.15   14.59
  -9   7   3   29.86   16.51
  -9  -7   3   37.99   15.86
  -9  -7   3   37.24   15.12
  -9  -7   4   -0.84    5.66
  -9  -7   4   -5.31    5.12
  -9  -7   4    6.71    9.03
  -9  -7   5   40.89   15.22
  -9   7   5   73.67   29.76
  -9  -7   5   35.37   12.50
  -9  -7   5   22.86   10.84
  -9  -7   6    7.99    8.78
  -9   7   6    6.13   12.85
  -9  -7   6    8.13    7.12
  -9  -7   7   67.04   19.41
  -9  -7   7   64.10   17.22
  -9   7   7   81.51   31.76
  -9  -7   8    7.35    7.15
  -9  -7   8    1.43    6.40
  -9   7   8    9.19   15.06
  -9   7   9   66.39   28.82
  -9  -7   9   54.27   19.03
  -9  -7  10   15.62   11.63
  -9   7  10   24.59   23.01
  -9   7  11  138.12   42.56
  -9  -7  11   84.97   23.86
  -9  -7  12    9.14    9.82
  -9   7  12   -0.67    8.18
  -9  -7  13   80.58   23.81
  -9   7  13  113.46   37.82
  -9   7  14   20.93   21.77
  -9  -7  14    6.84    6.48
  -9   7  15   89.51   35.90
  -9  -7  15   41.89   19.48
  -9  -7  16   10.52   12.44
  -9   7  16   -9.60   14.51
  -9  -7  17   79.61   27.25
  -9   7  17   99.33   39.26
  -9  -7  18   13.63   15.30
  -9   7  18   27.05   18.28
  -9  -7  19   17.84   15.12
  -9   7  19   47.05   27.99
  -9   7  20    3.64    9.57
  -9  -7  20    1.81    9.94
  -9  -7  21   21.38   17.67
  -9   7  21   14.95   15.71
  -9  -7  22  -15.36   15.38
  -9   7  22   18.99   21.05
  -9  -7  23   23.40   17.97
  -9   8 -20    2.45   11.51
  -9   8 -19  -14.88   16.18
  -9  -8 -18   48.40   28.85
  -9   8 -18   -8.45   15.01
  -9  -8 -17   13.38   17.62
  -9   8 -17  -43.74   24.01
  -9  -8 -16   27.02   20.32
  -9   8 -16   48.09   25.47
  -9   8 -15   20.93   20.28
  -9  -8 -15   -0.57   10.92
  -9   8 -14   21.44   19.24
  -9  -8 -14   28.77   24.60
  -9   8 -13   18.05   16.33
  -9  -8 -13   24.33   21.85
  -9  -8 -12   30.66   19.47
  -9   8 -12   15.85   20.39
  -9  -8 -11   26.40   23.67
  -9   8 -11   -4.43    9.80
  -9  -8 -10   62.91   26.00
  -9   8 -10   92.26   32.51
  -9  -8  -9    4.24   15.17
  -9   8  -9    7.43    9.50
  -9  -8  -8   31.12   20.31
  -9   8  -8   41.63   20.40
  -9  -8  -7   14.90   16.03
  -9   8  -7   14.31   14.87
  -9  -8  -7   33.80   22.62
  -9  -8  -6   54.92   25.53
  -9  -8  -6   45.72   25.12
  -9   8  -6   30.28   19.43
  -9  -8  -5   39.98   19.73
  -9   8  -5   34.18   18.00
  -9  -8  -5   70.95   28.42
  -9   8  -4   91.44   27.29
  -9  -8  -4   95.10   29.82
  -9  -8  -4   98.50   29.66
  -9  -8  -3   30.80   18.98
  -9  -8  -3  -10.17   11.06
  -9  -8  -2   27.96   16.91
  -9  -8  -2   59.58   23.45
  -9  -8  -1   56.08   19.72
  -9  -8  -1   16.16   10.09
  -9  -8   0   19.75   10.76
  -9  -8   0   49.38   19.88
  -9   8   1   97.93   33.16
  -9  -8   1   91.41   26.28
  -9  -8   1   86.14   24.52
  -9  -8   2   69.04   20.67
  -9   8   2   88.34   30.85
  -9  -8   2   82.10   23.42
  -9  -8   3   13.36    6.96
  -9   8   3    8.02   15.25
  -9  -8   4   80.66   21.90
  -9   8   4  128.90   38.33
  -9  -8   5    1.29    7.50
  -9   8   5   16.67   18.20
  -9  -8   5   27.71   15.66
  -9  -8   6  139.31   28.95
  -9   8   6  210.69   49.45
  -9  -8   6  141.61   27.50
  -9  -8   7   10.66    8.17
  -9  -8   7   25.81   13.29
  -9   8   7   22.31   20.77
  -9   8   8   75.31   33.28
  -9  -8   8   42.51   16.44
  -9   8   9   58.14   36.36
  -9  -8   9   22.03   11.91
  -9   8  10   49.89   28.25
  -9  -8  10   28.26   15.47
  -9   8  11   74.21   35.09
  -9  -8  11   45.32   17.84
  -9   8  12  133.35   43.43
  -9  -8  12   81.67   24.10
  -9  -8  13   27.34   16.24
  -9   8  13   44.84   29.35
  -9   8  14   74.46   33.18
  -9  -8  14   37.04   18.46
  -9  -8  15    9.03    9.30
  -9   8  15   43.67   26.19
  -9  -8  16   23.67   15.72
  -9   8  16   61.12   31.49
  -9  -8  17   13.62   10.67
  -9   8  17   -1.92    6.89
  -9  -8  18   57.91   24.22
  -9   8  18  100.00   40.93
  -9  -8  19    2.29    8.23
  -9   8  19   27.61   21.08
  -9   8  20   21.23   14.86
  -9  -8  20   23.55   16.67
  -9  -8  21   17.45   16.45
  -9  -8  22   23.64   17.38
  -9   9 -19    9.60   14.29
  -9   9 -18  -20.92   20.32
  -9   9 -17   -6.32    8.90
  -9  -9 -16   14.93   17.35
  -9   9 -16   23.65   21.82
  -9  -9 -16  -22.99   22.84
  -9  -9 -15   -2.40    6.13
  -9  -9 -15   53.08   30.08
  -9   9 -15   26.26   21.36
  -9  -9 -14   11.86   13.80
  -9  -9 -14   -3.97    8.85
  -9   9 -14   -1.30   11.24
  -9  -9 -13  -19.48   19.34
  -9   9 -13    2.45    9.02
  -9  -9 -12  -15.04   18.69
  -9   9 -12   -3.12    5.10
  -9  -9 -11    1.31   11.18
  -9  -9 -11   35.95   27.49
  -9   9 -11   39.91   25.32
  -9  -9 -10   58.13   29.32
  -9   9 -10   35.45   19.78
  -9  -9 -10   50.69   28.63
  -9  -9  -9   73.10   30.12
  -9  -9  -9   25.82   20.48
  -9   9  -9   72.00   31.41
  -9  -9  -8  -10.16   13.53
  -9   9  -8   12.90   13.03
  -9   9  -7   16.13   13.53
  -9  -9  -7   22.23   12.80
  -9  -9  -7    2.00    6.95
  -9  -9  -6    8.24    7.29
  -9  -9  -6   27.30   21.00
  -9   9  -6    5.61    7.21
  -9  -9  -5   13.03   15.26
  -9  -9  -5    7.03    5.33
  -9   9  -5    4.02   11.74
  -9  -9  -4   28.98   18.57
  -9  -9  -4   10.69    5.76
  -9  -9  -3   67.73   24.90
  -9  -9  -3   49.20   19.69
  -9  -9  -2   23.32   14.91
  -9  -9  -2    0.45    7.98
  -9  -9  -1   60.32   22.91
  -9  -9   0   24.41   16.27
  -9  -9   1   46.20   18.73
  -9  -9   2   10.85    6.92
  -9  -9   3   80.90   23.26
  -9  -9   4   15.21   10.33
  -9  -9   5  131.75   29.12
  -9   9   5  149.33   42.61
  -9  -9   6   40.43   18.48
  -9   9   6   61.81   28.72
  -9  -9   6   34.45   16.50
  -9   9   7   77.58   33.20
  -9  -9   7   54.40   19.07
  -9  -9   7   61.18   20.92
  -9  -9   8   27.41   15.59
  -9   9   8   48.61   26.32
  -9   9   9   61.91   29.67
  -9  -9   9   37.78   16.99
  -9   9  10   15.10   23.08
  -9  -9  10    5.61    6.52
  -9  -9  11   49.48   20.62
  -9   9  11   61.30   33.64
  -9   9  12   45.57   27.50
  -9  -9  12   15.08   15.10
  -9   9  13   60.35   33.25
  -9  -9  13   29.62   15.20
  -9   9  14   39.44   30.84
  -9  -9  14   11.66   11.56
  -9  -9  15   36.01   20.57
  -9   9  15   35.06   27.43
  -9   9  16    5.32    6.59
  -9  -9  16    5.52    9.40
  -9  -9  17   28.64   18.22
  -9   9  17   33.68   21.70
  -9   9  18   48.27   30.75
  -9  -9  18   28.33   19.98
  -9  -9  19   25.17   19.75
  -9  -9  20    4.15    8.61
  -9  10 -16   -2.59    6.85
  -9  10 -15    9.66   13.96
  -9  10 -14    7.50   14.50
  -9 -10 -13   23.88   22.84
  -9  10 -13    3.39   12.75
  -9 -10 -12   28.53   21.90
  -9  10 -12   20.63   24.95
  -9 -10 -11   53.37   27.48
  -9  10 -11   30.32   23.96
  -9 -10 -10   19.40   18.14
  -9  10 -10    0.20    8.62
  -9 -10  -9   33.02   22.15
  -9  10  -9   31.48   17.60
  -9  10  -8   14.28   11.53
  -9 -10  -8   33.41   19.47
  -9 -10  -7   13.30   16.84
  -9  10  -7    8.29   10.66
  -9 -10  -6   43.66   22.46
  -9  10  -6   34.84   16.99
  -9 -10  -5   -4.59    8.05
  -9  10  -5   13.48   12.99
  -9 -10  -4    7.29   12.77
  -9 -10  -3   24.50   14.58
  -9 -10  -2   37.77   17.06
  -9 -10  -1   11.31    8.43
  -9 -10   0   38.17   18.09
  -9 -10   1    5.33    7.76
  -9 -10   2    6.50    4.60
  -9 -10   3    9.28    7.84
  -9 -10   4   35.74   17.10
  -9 -10   5   39.80   17.18
  -9 -10   6   43.48   18.09
  -9  10   6   51.26   31.64
  -9 -10   7   20.74   13.42
  -9  10   7   33.15   25.22
  -9  10   8   53.61   29.12
  -9 -10   8   39.64   18.61
  -9  10   9   32.49   25.04
  -9 -10   9    9.30   11.77
  -9 -10  10   30.68   15.74
  -9  10  10   52.98   28.35
  -9 -10  11   25.73   16.26
  -9  10  11   12.65   13.66
  -9 -10  12   30.40   17.44
  -9  10  12   68.03   35.17
  -9 -10  13   19.26   13.45
  -9  10  13   26.16   21.47
  -9  10  14   34.40   29.19
  -9 -10  14   33.94   18.23
  -9 -10  15   -2.65    8.25
  -9  10  15   46.69   32.42
  -9 -10  16   -7.71    9.71
  -9  10  16   24.72   25.97
  -9 -10  17    4.65    7.23
  -9 -10  18    3.43    3.95
  -9  11 -12   15.14   14.50
  -9  11 -11    0.45    6.35
  -9 -11 -10    1.56    9.68
  -9  11 -10    5.28    6.64
  -9  11  -9    2.52    9.12
  -9 -11  -9    5.94    8.70
  -9  11  -8    5.55   10.33
  -9 -11  -8   31.78   20.99
  -9 -11  -7   38.33   22.26
  -9  11  -7   20.32   20.56
  -9 -11  -6   21.83   13.24
  -9  11  -6    9.78    9.15
  -9 -11  -5   29.34   19.27
  -9 -11  -4    2.70    5.49
  -9 -11  -3   10.97    8.14
  -9 -11  -2   -0.98    9.48
  -9 -11  -1    2.72    3.88
  -9 -11   0    2.51    8.48
  -9 -11   1   12.11   10.74
  -9 -11   2    8.77    6.99
  -9 -11   3   36.67   19.13
  -9 -11   4   20.56   13.45
  -9 -11   5    5.49    8.57
  -9 -11   6    0.40    7.53
  -9  11   7   41.08   28.90
  -9  11   8    5.83    8.45
  -9  11   9   26.74   23.80
  -9  11  10   33.61   24.37
  -9 -11  10   14.49   12.94
  -9  11  11  -13.30   15.07
  -9 -11  11   11.81   12.70
  -9  11  12   25.98   23.76
  -9 -11  12   19.36   15.73
  -9  11  13   26.52   26.81
  -9 -11  13   12.17   10.11
  -9 -11  14    5.20    8.79
  -9 -11  15    0.95    4.89
  -9 -11  16   11.39   11.02
  -9  12  -6  -18.57   20.61
  -9 -12  -5   17.22   19.24
  -9 -12  -4    7.90    9.54
  -9 -12  -3   -2.59   12.40
  -9 -12  -2  -20.21   18.01
  -9 -12  -1    6.20    6.79
  -9 -12   0   -9.85   11.82
  -9 -12   1   23.08   16.50
  -9 -12   2    6.58   10.02
  -9 -12   3   20.06   14.22
  -9 -12   4    3.05    7.25
  -9 -12   5    4.40    6.26
  -9  12   8   14.70   15.71
  -9  12   9   28.73   23.01
  -9 -13   3   -6.39   10.22
  -9 -13   4    4.85    6.41
  -8   0 -27   -9.88   14.51
  -8   0 -26   -4.34    6.82
  -8   0 -25   -2.11   13.21
  -8   0 -24    7.84   16.58
  -8   0 -23    4.55   11.46
  -8   0 -22   84.55   32.85
  -8   0 -21   36.82   24.24
  -8   0 -20   45.45   24.39
  -8   0 -19   21.30   19.65
  -8   0 -18   36.02   19.53
  -8   0 -17   -2.71   10.78
  -8   0 -16  140.95   38.76
  -8   0 -15    7.88    9.74
  -8   0 -14  346.86   56.33
  -8   0 -13   10.35   15.94
  -8   0 -12  110.76   31.76
  -8   0 -11   14.76   18.53
  -8   0 -10   89.87   26.80
  -8   0  -9   23.29   17.06
  -8   0  -8  743.63   69.63
  -8   0  -7   14.18   12.42
  -8   0  -6  974.93   76.56
  -8   0  -5   -4.81    6.54
  -8   0  -4 1193.69   83.04
  -8   0  -3   17.41   10.35
  -8   0  -2 1368.58   83.58
  -8   0  -1   -2.15    6.37
  -8   0  -1    0.17    1.04
  -8   0  -1   -0.14    0.69
  -8   0   0 2464.46   58.38
  -8   0   0 2951.39  117.65
  -8   0   1   -3.50    6.09
  -8   0   1    2.84    5.17
  -8   0   2  636.60   51.93
  -8   0   2  544.70   36.18
  -8   0   3    9.26   10.42
  -8   0   3   -8.74   10.63
  -8   0   4  154.62   23.25
  -8   0   4  147.87   24.41
  -8   0   5   16.60    7.97
  -8   0   5    3.88    9.62
  -8   0   6  165.73   24.96
  -8   0   6  160.95   25.70
  -8   0   7   10.62   11.44
  -8   0   7   10.23   13.25
  -8   0   8  379.58   35.31
  -8   0   8  405.89   43.16
  -8   0   9   11.76    9.09
  -8   0   9    6.62    7.28
  -8   0  10  391.09   45.12
  -8   0  10  341.34   31.82
  -8   0  11    7.93    7.02
  -8   0  11   -1.75    7.92
  -8   0  12  468.04   33.90
  -8   0  12  558.66   56.66
  -8   0  13    9.23   12.29
  -8   0  14  488.38   55.50
  -8   0  15    8.50   11.11
  -8   0  16  292.70   45.08
  -8   0  17  -12.20   15.81
  -8   0  18    1.22    8.29
  -8   0  19  -18.41   14.33
  -8   0  20    7.28    7.65
  -8   0  21  -14.64   19.50
  -8   0  22  102.52   26.83
  -8   0  23   -7.37   12.19
  -8   0  24   32.23   10.41
  -8   0  25   19.03   14.09
  -8   0  26   14.29   15.42
  -8   0  27   28.94   19.81
  -8  -1 -27    9.02   14.50
  -8  -1 -26   20.32   18.84
  -8   1 -26    2.15    8.26
  -8  -1 -25    6.48    9.04
  -8   1 -25   -1.23    5.40
  -8  -1 -24   18.86   18.33
  -8   1 -24   18.09   17.46
  -8   1 -23   21.04   18.93
  -8  -1 -23   36.20   23.45
  -8   1 -22   17.98   18.49
  -8  -1 -22   33.73   23.40
  -8   1 -21   54.45   26.66
  -8  -1 -21   23.15   15.73
  -8   1 -20   13.33   16.71
  -8  -1 -20   25.37   17.91
  -8  -1 -19   58.88   28.47
  -8   1 -19   48.31   27.29
  -8  -1 -18   -1.46   13.15
  -8   1 -18  -15.35   14.24
  -8   1 -17   86.26   31.77
  -8  -1 -17   67.92   30.45
  -8   1 -16   22.00   20.09
  -8  -1 -16   20.91   16.25
  -8  -1 -15   87.77   29.61
  -8   1 -15  108.81   32.61
  -8  -1 -14   72.29   23.81
  -8   1 -14   77.60   29.68
  -8   1 -13  151.52   36.34
  -8  -1 -13  147.71   35.24
  -8   1 -12    0.55   13.79
  -8  -1 -12   -3.48   13.45
  -8   1 -11  200.08   39.49
  -8  -1 -11  233.26   43.79
  -8   1 -10   78.28   25.05
  -8  -1 -10   86.24   27.73
  -8   1  -9  244.77   42.19
  -8  -1  -9  307.31   48.10
  -8  -1  -8   44.06   22.60
  -8   1  -8    6.00    8.27
  -8  -1  -7  852.80   76.16
  -8   1  -7  767.64   67.58
  -8   1  -6   24.86    6.24
  -8  -1  -6   25.62   20.55
  -8   1  -5  812.26   67.49
  -8  -1  -5  882.22   77.05
  -8   1  -4   68.07    9.14
  -8   1  -4   99.26   21.43
  -8  -1  -4   91.96   26.42
  -8  -1  -3  459.61   54.03
  -8   1  -3  342.79   20.86
  -8   1  -3  481.00   48.25
  -8   1  -2   64.19   19.65
  -8  -1  -2   41.69   15.82
  -8   1  -2   34.92    6.79
  -8   1  -1 1175.14   74.80
  -8  -1  -1 1068.57   75.54
  -8   1   0   14.78   12.30
  -8  -1   0    4.93    1.85
  -8  -1   0   10.88    4.72
  -8   1   1  832.77   61.51
  -8  -1   1  694.71   28.50
  -8  -1   1  848.36   64.08
  -8  -1   2   47.07    8.98
  -8   1   2   61.52   17.82
  -8  -1   2   50.11   16.22
  -8  -1   3  116.88   21.91
  -8  -1   3   98.76   15.26
  -8   1   3  114.10   22.20
  -8  -1   4   81.50   14.55
  -8   1   4  113.87   22.27
  -8  -1   4   92.25   18.48
  -8  -1   5  356.55   36.87
  -8  -1   5  340.58   31.50
  -8   1   5  428.45   41.41
  -8  -1   6    0.69    5.75
  -8  -1   6    6.56    5.40
  -8   1   6    4.91    5.97
  -8  -1   7  286.30   30.53
  -8  -1   7  281.77   31.89
  -8   1   7  297.06   33.59
  -8  -1   8   77.82   15.62
  -8  -1   8   69.23   15.32
  -8   1   8   76.91   16.49
  -8  -1   9  379.16   41.17
  -8  -1   9  426.24   34.26
  -8   1   9  481.78   41.17
  -8   1   9  498.60   51.48
  -8  -1  10   20.05    7.35
  -8  -1  10    7.96    5.51
  -8   1  10   11.26    5.73
  -8  -1  10   19.46    4.11
  -8   1  11  311.66   31.60
  -8   1  11  360.14   48.05
  -8  -1  11  333.03   26.77
  -8  -1  11  302.16   38.70
  -8  -1  12   -0.97   11.16
  -8   1  12   56.88   24.65
  -8   1  12   48.90   12.28
  -8  -1  13  270.32   38.23
  -8   1  13  330.96   47.47
  -8   1  13  260.00   27.79
  -8   1  14  217.69   39.94
  -8  -1  14  266.59   39.81
  -8  -1  15   66.33   16.99
  -8   1  15   93.73   30.65
  -8  -1  16   94.47   25.23
  -8   1  16  131.78   33.51
  -8   1  17  149.33   34.59
  -8  -1  17  126.37   27.85
  -8  -1  18  -20.66   17.81
  -8   1  18   10.41   12.58
  -8  -1  19   25.12   16.38
  -8   1  19   40.14   15.94
  -8   1  20   -6.26   13.18
  -8  -1  20   15.56   17.99
  -8  -1  21   80.58   28.79
  -8   1  21   32.42   20.66
  -8   1  22   13.47    8.97
  -8  -1  22   67.90   28.35
  -8   1  23   50.79   24.62
  -8  -1  23   97.21   32.84
  -8   1  24  -12.03   16.21
  -8  -1  24    7.51   14.14
  -8   1  25   41.46   18.13
  -8  -1  25   51.00   23.89
  -8  -1  26   11.36   13.64
  -8   1  26  -14.42   21.35
  -8   1  27   42.59   22.36
  -8  -1  27   72.82   29.08
  -8  -2 -27   20.71   20.64
  -8  -2 -26   33.33   24.30
  -8  -2 -25   19.32   19.63
  -8   2 -25    3.29   14.01
  -8  -2 -24   35.25   26.86
  -8   2 -24   37.46   22.71
  -8  -2 -23   13.63    9.55
  -8   2 -23   58.38   32.11
  -8   2 -22   -1.69    8.16
  -8  -2 -22    6.59    7.66
  -8  -2 -21   -5.33   13.67
  -8   2 -21   25.42   18.55
  -8   2 -20   55.39   29.37
  -8  -2 -20   -7.16    7.16
  -8   2 -19   27.03   24.08
  -8  -2 -19   20.39   18.11
  -8   2 -18  117.53   36.57
  -8  -2 -18   91.91   33.49
  -8  -2 -17   26.98   20.18
  -8   2 -17   22.44   18.32
  -8  -2 -16   81.67   30.33
  -8   2 -16   50.55   26.55
  -8  -2 -15  -15.89   12.63
  -8   2 -15    2.21   11.94
  -8  -2 -14   22.45   15.13
  -8   2 -14   20.73   18.92
  -8  -2 -13   76.65   27.12
  -8   2 -13  105.16   29.21
  -8  -2 -12  226.78   45.37
  -8   2 -12  242.61   43.28
  -8  -2 -11   23.81   17.28
  -8   2 -11   10.38   14.01
  -8  -2 -10  527.74   62.81
  -8   2 -10  483.11   58.60
  -8   2  -9   26.46   10.09
  -8  -2  -9   30.17   18.87
  -8  -2  -8  180.91   37.25
  -8   2  -8  150.36   28.65
  -8   2  -7  128.15   26.23
  -8  -2  -7  165.60   34.37
  -8   2  -6  225.28   36.23
  -8  -2  -6  247.15   40.17
  -8  -2  -5    6.36   10.56
  -8   2  -5   29.69   20.60
  -8   2  -4  178.55   32.29
  -8  -2  -4  157.77   31.50
  -8  -2  -3   25.08   13.00
  -8   2  -3   47.46   18.48
  -8   2  -2  111.57   19.04
  -8   2  -2  123.01   26.13
  -8  -2  -2  153.16   32.61
  -8   2  -1   82.60   21.58
  -8   2  -1   77.82   15.25
  -8  -2  -1  103.15   28.07
  -8  -2   0   77.82    6.94
  -8   2   0  102.97   22.36
  -8  -2   0   82.71   20.90
  -8   2   0   79.60   16.54
  -8   2   1    3.16    5.24
  -8  -2   1    6.11   12.11
  -8  -2   1    2.71    2.03
  -8   2   1    7.33    4.65
  -8  -2   2  334.57   41.74
  -8   2   2  313.32   39.12
  -8   2   2  361.54   40.72
  -8  -2   2  298.96   22.29
  -8   2   3  118.98   23.66
  -8  -2   3   87.63   13.30
  -8  -2   3  112.25   22.68
  -8   2   3   97.62   20.86
  -8  -2   4  874.13   45.94
  -8   2   4  931.04   72.37
  -8   2   4  979.79   64.85
  -8  -2   4  920.59   61.57
  -8   2   5   47.84   14.17
  -8  -2   5   42.67   13.84
  -8  -2   5   45.71   12.08
  -8   2   5   42.40   15.12
  -8  -2   6  563.07   44.88
  -8   2   6  522.41   57.80
  -8   2   6  551.71   47.19
  -8  -2   6  531.89   41.29
  -8  -2   7  108.32   20.85
  -8   2   7   92.48   19.01
  -8  -2   7  119.40   19.80
  -8   2   7  115.39   26.36
  -8  -2   8  304.67   34.97
  -8   2   8  304.99   34.81
  -8  -2   8  316.43   29.97
  -8   2   8  362.15   47.90
  -8  -2   9   28.02    7.38
  -8  -2   9   17.87    7.29
  -8   2   9   -1.12    6.17
  -8  -2   9   35.91   15.02
  -8  -2  10  569.93   33.93
  -8   2  10  710.42   68.45
  -8  -2  10  685.45   58.11
  -8  -2  10  550.50   24.09
  -8   2  11  266.82   42.25
  -8  -2  11  233.33   36.63
  -8   2  12  372.63   50.31
  -8  -2  12  340.64   45.52
  -8  -2  13  190.38   34.69
  -8   2  13  255.17   44.78
  -8   2  14    2.80    9.53
  -8  -2  14   30.04   16.38
  -8  -2  15  127.68   31.73
  -8   2  15  143.98   38.40
  -8   2  15  109.33   28.73
  -8   2  16   92.87   23.74
  -8   2  16  186.33   42.21
  -8  -2  16  131.71   32.41
  -8   2  17   51.89   14.53
  -8  -2  17   89.09   25.20
  -8   2  17  101.22   33.89
  -8   2  18  254.29   49.08
  -8  -2  18  291.87   48.77
  -8   2  19    7.85   20.10
  -8  -2  19   21.70   18.48
  -8  -2  20  171.32   39.17
  -8   2  20  189.65   44.45
  -8   2  21  -12.95   13.12
  -8  -2  21    4.48   11.74
  -8  -2  22   21.48   16.78
  -8   2  22   20.30   19.33
  -8  -2  23   55.79   26.22
  -8   2  23   59.68   27.55
  -8  -2  24   70.50   27.59
  -8   2  24   67.15   26.99
  -8   2  25    4.59   10.11
  -8  -2  25    8.14   13.17
  -8  -2  26   46.73   23.60
  -8   2  26   19.80   11.01
  -8   2  27   -6.48   14.25
  -8  -2  27    5.57    6.80
  -8  -3 -26    7.43   12.69
  -8  -3 -25   25.43   19.64
  -8   3 -24    5.84    9.87
  -8  -3 -24   50.47   30.43
  -8  -3 -23    7.50   15.19
  -8   3 -23    9.36   14.86
  -8  -3 -22   10.68   20.99
  -8   3 -22   -6.61    9.12
  -8   3 -21   30.08   20.58
  -8  -3 -21   16.69   15.06
  -8   3 -20   27.61   23.63
  -8  -3 -20   18.87   16.03
  -8  -3 -19    2.09    7.77
  -8   3 -19   31.31   22.66
  -8  -3 -18   61.80   31.24
  -8   3 -18   56.63   27.89
  -8   3 -17  121.76   36.22
  -8  -3 -17  127.13   39.99
  -8  -3 -16   33.89   19.94
  -8   3 -16    4.58   11.15
  -8  -3 -15   92.88   29.72
  -8   3 -15   75.13   28.47
  -8  -3 -14   18.00   19.18
  -8   3 -14   17.85   18.90
  -8  -3 -13   16.03   13.93
  -8   3 -13   11.79    7.51
  -8   3 -12  142.14   31.97
  -8  -3 -12  128.88   33.45
  -8   3 -11  163.19   34.89
  -8  -3 -11  177.47   39.54
  -8   3 -10   36.42   13.67
  -8  -3 -10   42.33   20.05
  -8   3  -9  192.45   36.26
  -8  -3  -9  137.81   32.39
  -8  -3  -8   31.42   21.62
  -8   3  -8   49.11   22.44
  -8   3  -7   26.75   19.00
  -8  -3  -7   29.83   14.86
  -8  -3  -6   38.30   20.33
  -8   3  -6   39.66   18.60
  -8   3  -5   26.12   14.94
  -8  -3  -5   33.08   18.16
  -8   3  -5   21.10    7.30
  -8   3  -4    0.13    4.30
  -8   3  -4    3.30    8.08
  -8   3  -3  145.16   23.38
  -8  -3  -3  131.74   28.45
  -8   3  -3  162.56   31.59
  -8  -3  -2  120.45   28.80
  -8   3  -2  139.41   24.48
  -8   3  -2  146.70   27.84
  -8   3  -1    3.12    7.86
  -8  -3  -1    2.39    5.83
  -8   3  -1    4.84    6.61
  -8   3   0   27.43   10.81
  -8   3   0   25.54   11.50
  -8  -3   0   20.45   11.36
  -8  -3   1   63.36    9.86
  -8   3   1   58.10   16.11
  -8  -3   1   99.84   23.89
  -8   3   1   71.16   20.21
  -8   3   2   34.56   12.76
  -8  -3   2   37.96   14.24
  -8   3   2   34.85   13.45
  -8  -3   2   38.02    8.88
  -8  -3   3  773.81   57.88
  -8   3   3  770.45   65.82
  -8  -3   3  689.72   40.11
  -8   3   3  794.44   62.23
  -8   3   4  266.69   37.77
  -8  -3   4  258.13   25.84
  -8  -3   4  268.48   32.55
  -8  -3   5   69.50   13.95
  -8   3   5   79.83   20.26
  -8  -3   5   70.93   15.52
  -8  -3   6  125.82   20.64
  -8  -3   6  129.93   20.47
  -8   3   6  135.95   29.19
  -8  -3   7   26.18    9.06
  -8   3   7   11.45    7.06
  -8  -3   7   23.92    9.99
  -8  -3   8   22.09    7.47
  -8  -3   8   18.81    7.88
  -8   3   8   23.27   14.52
  -8  -3   8   19.80    7.77
  -8  -3   9  385.82   29.02
  -8  -3   9  332.72   25.13
  -8   3   9  388.70   50.70
  -8  -3   9  388.92   41.17
  -8   3  10  213.65   38.63
  -8  -3  10  209.74   19.13
  -8  -3  10  237.56   34.71
  -8  -3  10  189.50   17.14
  -8  -3  11  103.61   24.01
  -8   3  11   85.68   26.71
  -8  -3  12  445.35   51.92
  -8   3  12  486.36   60.47
  -8  -3  13  226.13   37.56
  -8   3  13  270.31   47.64
  -8   3  14   35.23   19.24
  -8  -3  14   15.76   12.52
  -8   3  15  108.63   31.26
  -8  -3  15   83.26   24.78
  -8  -3  16  190.26   37.20
  -8   3  16  215.08   43.01
  -8  -3  17  159.52   38.32
  -8   3  17  217.55   51.56
  -8   3  17  179.44   40.76
  -8  -3  18  126.96   32.76
  -8   3  18  185.17   41.39
  -8   3  18  235.56   52.38
  -8   3  19  151.23   38.45
  -8  -3  19  125.07   32.58
  -8   3  19  164.34   43.34
  -8   3  20    8.90    6.39
  -8  -3  20   24.25   17.72
  -8   3  20   42.72   29.55
  -8  -3  21  102.21   32.38
  -8   3  21  101.11   31.98
  -8   3  21  141.55   44.82
  -8  -3  22   18.96    9.84
  -8   3  22   48.47   30.85
  -8  -3  23   30.33   17.97
  -8   3  23   30.02   21.74
  -8  -3  24   42.69   23.44
  -8   3  24   35.78   23.95
  -8  -3  25   76.37   31.04
  -8   3  25   54.92   29.27
  -8   3  26   33.50   23.17
  -8  -3  26   31.80   19.99
  -8   3  27   25.37   19.72
  -8  -3  27   28.59   17.11
  -8  -4 -25   25.59   22.51
  -8  -4 -24   31.44   22.45
  -8   4 -24   10.39   17.19
  -8  -4 -23  139.32   38.80
  -8   4 -23   18.85   17.88
  -8   4 -22   12.23   11.96
  -8  -4 -22   12.65   14.72
  -8   4 -21   35.42   27.83
  -8  -4 -21   26.14   20.94
  -8  -4 -20   64.03   30.95
  -8   4 -20   68.24   32.52
  -8   4 -19   35.43   24.56
  -8  -4 -19   80.19   33.48
  -8   4 -18   26.53   14.52
  -8  -4 -18   66.03   31.35
  -8   4 -17   89.09   31.53
  -8  -4 -17   74.30   30.35
  -8  -4 -16   79.68   30.81
  -8   4 -16   79.21   29.55
  -8  -4 -15   23.46   14.01
  -8   4 -15   26.41   14.02
  -8   4 -14   60.46   24.35
  -8  -4 -14   50.61   21.36
  -8  -4 -13   86.82   25.54
  -8   4 -13   40.71   14.90
  -8  -4 -12   -8.51    6.05
  -8   4 -12  -20.67   13.50
  -8  -4 -11  296.80   50.39
  -8   4 -11  356.03   53.98
  -8   4 -10   25.26   20.87
  -8  -4 -10   30.02   19.09
  -8   4  -9  198.04   38.85
  -8  -4  -9  147.25   37.52
  -8  -4  -8   31.79   13.84
  -8   4  -8   31.33   15.40
  -8   4  -7    3.51    4.57
  -8   4  -7    9.79   12.89
  -8  -4  -7    9.03   10.13
  -8  -4  -6   29.21   19.22
  -8   4  -6    9.85    7.50
  -8   4  -6   22.07   15.69
  -8   4  -5  144.68   23.91
  -8  -4  -5  179.47   37.29
  -8   4  -5  221.92   38.20
  -8  -4  -4   65.15   24.15
  -8   4  -4   83.72   19.50
  -8   4  -4   79.14   22.07
  -8   4  -3  589.15   52.32
  -8   4  -3  641.12   61.72
  -8  -4  -3  622.05   63.05
  -8   4  -2   -9.61   12.91
  -8  -4  -2   16.57   11.24
  -8   4  -2   -3.50    6.94
  -8   4  -1  174.20   32.86
  -8  -4  -1  172.43   32.23
  -8   4  -1  180.41   32.27
  -8   4   0    7.13    9.21
  -8  -4   0   -7.72    9.18
  -8  -4   1  241.49   22.62
  -8  -4   1  258.69   36.24
  -8   4   1  255.92   38.96
  -8  -4   2  186.64   30.46
  -8  -4   2  188.94   21.33
  -8   4   2  208.10   37.41
  -8  -4   3  589.11   39.79
  -8   4   3  656.65   63.49
  -8  -4   3  656.95   53.79
  -8   4   4   64.02   20.14
  -8  -4   4   59.42   14.50
  -8  -4   4   51.77   12.71
  -8  -4   5  317.26   32.84
  -8   4   5  360.19   49.84
  -8  -4   5  352.55   36.04
  -8  -4   6   95.21   18.56
  -8   4   6   83.69   25.19
  -8  -4   6   84.52   17.05
  -8  -4   6   75.96   16.67
  -8  -4   7   23.76    9.08
  -8   4   7   36.18   15.25
  -8  -4   7   19.01    9.36
  -8  -4   7   20.19    9.67
  -8  -4   8  598.63   39.27
  -8   4   8  697.38   71.42
  -8  -4   8  580.36   49.03
  -8  -4   8  581.91   39.28
  -8  -4   9   55.76   11.29
  -8  -4   9   56.39   11.54
  -8  -4   9   69.43   18.63
  -8   4   9   78.78   27.54
  -8   4  10   43.84   22.48
  -8  -4  10   43.11   10.09
  -8  -4  10   24.43   10.88
  -8  -4  11  208.79   33.07
  -8   4  11  226.37   46.07
  -8  -4  12   81.49   22.30
  -8   4  12   96.23   29.27
  -8   4  13   61.53   24.53
  -8  -4  13   44.41   17.27
  -8  -4  14  284.35   44.21
  -8   4  14  279.62   51.48
  -8  -4  15  109.23   27.50
  -8   4  15  129.26   34.27
  -8   4  16   62.90   23.18
  -8  -4  16  106.81   30.03
  -8   4  17  121.52   35.26
  -8  -4  17  112.44   32.36
  -8  -4  18   13.67   14.81
  -8   4  18   -6.11   12.76
  -8  -4  19   30.48   16.06
  -8   4  19   33.44   18.97
  -8   4  20  196.01   46.52
  -8  -4  20  164.65   41.24
  -8   4  20  259.13   60.69
  -8   4  21    8.80    7.96
  -8  -4  21   23.10   17.27
  -8   4  22   42.65   24.19
  -8  -4  22   22.78   15.69
  -8   4  23    9.12    8.07
  -8  -4  23   15.03   13.83
  -8   4  24  -12.06   12.80
  -8  -4  24   16.37   14.43
  -8   4  24   19.83   24.02
  -8  -4  25   23.39   17.58
  -8   4  25   42.37   32.19
  -8  -4  26   11.75   11.97
  -8   4  26   56.85   28.18
  -8  -5 -24   19.11   19.02
  -8  -5 -23   -7.16    6.33
  -8   5 -23    1.41    6.00
  -8  -5 -22   36.61   24.29
  -8   5 -22   24.27   21.31
  -8  -5 -21   40.81   24.81
  -8   5 -21   35.20   24.96
  -8  -5 -20   39.37   25.50
  -8   5 -20   36.15   21.01
  -8   5 -19   -2.05   13.23
  -8  -5 -19   15.11   14.61
  -8   5 -18   33.68   22.57
  -8  -5 -18   11.73   18.51
  -8  -5 -17   24.49   23.59
  -8   5 -17   -6.78   13.31
  -8  -5 -16   91.63   34.10
  -8   5 -16   34.93   18.53
  -8   5 -15   46.97   22.28
  -8  -5 -15   53.63   27.23
  -8  -5 -14   65.51   27.77
  -8   5 -14   63.64   23.61
  -8  -5 -13   33.71   25.20
  -8   5 -13   37.29   19.18
  -8  -5 -12  127.25   37.83
  -8   5 -12  133.16   36.41
  -8   5 -11   12.59   12.37
  -8  -5 -11   78.07   32.31
  -8  -5 -10  164.81   40.88
  -8   5 -10  157.73   36.29
  -8  -5  -9   58.35   25.29
  -8   5  -9   51.56   20.84
  -8  -5  -8  216.23   43.81
  -8   5  -8  208.14   40.12
  -8  -5  -7  100.79   31.01
  -8   5  -7  139.65   32.82
  -8   5  -7   86.02   18.91
  -8  -5  -6  193.20   40.18
  -8   5  -6  209.36   30.91
  -8   5  -6  241.66   40.70
  -8   5  -5   50.90   16.12
  -8  -5  -5   27.90   18.70
  -8   5  -5   27.44   12.55
  -8  -5  -4  389.69   52.23
  -8   5  -4  371.00   51.01
  -8   5  -4  366.28   43.52
  -8   5  -3   12.29    8.74
  -8  -5  -3   31.15   16.47
  -8   5  -3    3.32    7.55
  -8  -5  -2  311.26   46.68
  -8   5  -2  294.16   43.74
  -8   5  -2  279.96   40.31
  -8   5  -1    3.03   10.36
  -8  -5  -1   10.64   15.17
  -8  -5   0  439.52   49.61
  -8   5   0  415.76   50.16
  -8  -5   1   28.50   15.24
  -8  -5   1   23.95   10.72
  -8   5   1   59.13   24.44
  -8   5   2  368.56   51.65
  -8  -5   2  327.05   30.78
  -8  -5   2  358.19   42.05
  -8  -5   3   24.23   10.62
  -8  -5   3   42.12   15.37
  -8   5   3   42.28   21.48
  -8  -5   4  225.52   28.05
  -8   5   4  292.12   46.32
  -8  -5   4  252.29   32.46
  -8  -5   4  244.52   30.45
  -8  -5   5   29.90   11.24
  -8  -5   5   29.51   11.44
  -8  -5   5   16.76    8.67
  -8   5   5   42.04   21.61
  -8  -5   6  413.64   40.50
  -8  -5   6  418.14   37.90
  -8   5   6  481.83   62.17
  -8  -5   6  397.81   37.36
  -8   5   7  624.69   70.09
  -8  -5   7  481.47   45.27
  -8  -5   7  478.22   40.35
  -8  -5   7  520.05   40.77
  -8  -5   8  332.04   30.79
  -8  -5   8  354.69   33.46
  -8  -5   8  344.53   39.61
  -8   5   8  400.46   58.81
  -8  -5   9  115.34   18.19
  -8  -5   9  129.25   25.12
  -8   5   9  174.41   40.97
  -8  -5  10   62.91   17.81
  -8   5  10   80.07   28.09
  -8   5  11   16.36   14.50
  -8  -5  11    1.67    4.39
  -8   5  12    7.48    7.80
  -8  -5  12   22.43   12.35
  -8  -5  13   34.53   16.33
  -8   5  13   43.43   18.87
  -8  -5  14  169.24   33.57
  -8   5  14  165.49   42.48
  -8   5  15    5.99    8.32
  -8  -5  15   30.74   17.52
  -8  -5  16   28.59   11.49
  -8   5  16   36.76   18.66
  -8  -5  17    1.93    7.24
  -8   5  17   -6.92   16.45
  -8  -5  18   -6.48   10.64
  -8   5  18   -8.38   18.78
  -8  -5  19   -0.82    6.83
  -8   5  19    7.46   19.26
  -8   5  20  118.75   40.72
  -8  -5  20  100.67   30.99
  -8  -5  21   50.89   21.36
  -8   5  21   52.50   29.53
  -8  -5  22   38.29   22.23
  -8   5  22  102.53   46.99
  -8   5  22   43.36   31.37
  -8  -5  23   16.34   13.33
  -8   5  23    9.54   12.01
  -8   5  24   24.69   14.02
  -8  -5  24   27.77   18.58
  -8   5  25   -6.16   18.65
  -8  -5  25   11.84   13.11
  -8   5  25   38.62   31.57
  -8   5  26    9.49   11.66
  -8  -5  26   13.87   14.78
  -8  -6 -23    6.75   16.29
  -8  -6 -22   17.50   20.12
  -8   6 -22   15.52   18.65
  -8  -6 -21   36.45   19.46
  -8   6 -21   55.21   27.62
  -8   6 -20    5.30    7.20
  -8  -6 -20    8.98    9.74
  -8  -6 -19   24.91   20.70
  -8   6 -19    8.58    8.47
  -8   6 -18  -29.10   17.22
  -8  -6 -18   14.22   20.22
  -8  -6 -17   20.63   16.67
  -8   6 -17   -0.02    5.26
  -8   6 -16  -17.92   16.88
  -8  -6 -16  -13.23   16.10
  -8   6 -15  100.84   30.83
  -8  -6 -15  142.50   42.78
  -8   6 -14   15.48   16.17
  -8  -6 -14   32.43   21.79
  -8   6 -13  102.60   32.68
  -8  -6 -13  123.28   36.17
  -8  -6 -12   15.99   19.41
  -8   6 -12   20.09   18.19
  -8  -6 -11   63.23   25.48
  -8   6 -11  100.21   29.77
  -8  -6 -10   17.76   20.52
  -8   6 -10   21.35   18.17
  -8  -6  -9  166.07   39.89
  -8   6  -9  187.40   40.60
  -8  -6  -8   40.81   25.94
  -8   6  -8   22.89   18.26
  -8   6  -7  573.70   67.48
  -8  -6  -7  503.77   64.82
  -8   6  -6   32.19   14.63
  -8  -6  -6   65.24   25.87
  -8   6  -5  317.47   48.01
  -8  -6  -5  290.95   48.28
  -8  -6  -4   96.03   28.35
  -8   6  -4   51.21   19.69
  -8  -6  -3  202.92   37.92
  -8  -6  -2   22.36   15.71
  -8  -6  -1  566.30   59.31
  -8  -6   0   18.65   12.74
  -8   6   0   39.23   20.15
  -8  -6   1  383.64   45.30
  -8   6   1  399.27   53.86
  -8  -6   1  378.48   45.02
  -8   6   2   51.48   21.07
  -8  -6   2   53.21   18.64
  -8  -6   2   33.08   13.31
  -8  -6   2   37.17   16.36
  -8  -6   3  194.46   30.40
  -8  -6   3  145.15   23.96
  -8  -6   3  153.79   26.44
  -8   6   3  176.09   37.03
  -8  -6   4   36.92   12.23
  -8  -6   4   28.78   10.82
  -8   6   4   63.93   25.57
  -8  -6   4   33.16   12.18
  -8  -6   5  318.39   37.00
  -8   6   5  405.09   58.05
  -8  -6   5  311.45   35.76
  -8  -6   5  300.22   35.04
  -8  -6   6   39.34   12.48
  -8  -6   6   40.59   13.64
  -8  -6   6   40.70   14.71
  -8   6   6   49.28   23.18
  -8  -6   7  404.68   39.58
  -8  -6   7  387.23   43.38
  -8   6   7  435.29   62.52
  -8  -6   8    1.22    3.31
  -8  -6   8    3.11    7.51
  -8   6   8   23.75   21.57
  -8   6   9  243.42   49.33
  -8  -6   9  187.78   31.62
  -8  -6   9  210.67   27.62
  -8   6  10    6.81   14.41
  -8  -6  10   10.74    9.50
  -8  -6  11    2.92    5.99
  -8   6  11    9.72   19.00
  -8  -6  12   -4.00    4.65
  -8   6  12    4.07    9.53
  -8  -6  13   90.67   24.50
  -8   6  13  116.86   33.68
  -8  -6  14   15.43   12.54
  -8   6  14    8.84   15.31
  -8   6  15   78.40   31.62
  -8  -6  15   82.99   25.38
  -8   6  16    2.82    6.43
  -8  -6  16    0.97    7.78
  -8  -6  17   49.72   26.63
  -8   6  17    0.04   13.71
  -8  -6  18    8.62   12.47
  -8   6  18   43.92   23.16
  -8  -6  19   50.30   22.03
  -8   6  19   40.44   23.19
  -8  -6  20    4.82    5.08
  -8   6  20    4.72    8.33
  -8   6  21   27.85   26.98
  -8  -6  21   20.66   13.35
  -8  -6  22    5.48   10.37
  -8   6  22   22.16   20.18
  -8   6  23   65.76   29.09
  -8  -6  23   44.77   23.63
  -8   6  23  119.52   45.75
  -8  -6  24  -16.63   18.35
  -8   6  24   -9.06   15.89
  -8  -6  25   18.45   20.33
  -8   7 -21   12.19   14.53
  -8  -7 -21   -6.66    9.60
  -8   7 -20   18.42   19.61
  -8  -7 -20   22.27   18.98
  -8   7 -19   13.78   15.42
  -8  -7 -19   -1.57    8.45
  -8  -7 -18   30.25   20.44
  -8   7 -18   34.76   22.25
  -8  -7 -17    9.02   14.33
  -8   7 -17   -7.86   12.16
  -8  -7 -16   28.58   18.20
  -8   7 -16   -5.11    9.50
  -8  -7 -15    6.01   14.57
  -8   7 -15   33.42   21.02
  -8  -7 -14   57.20   26.98
  -8   7 -14   88.60   33.30
  -8   7 -13   35.08   22.61
  -8  -7 -13   32.64   21.29
  -8  -7 -12   74.65   32.27
  -8   7 -12   84.13   31.06
  -8  -7 -11   55.54   25.91
  -8   7 -11   50.22   23.17
  -8  -7 -10   76.63   28.91
  -8   7 -10   91.00   28.76
  -8   7  -9   -3.56    7.83
  -8  -7  -9   12.94   15.59
  -8  -7  -8   71.66   25.35
  -8   7  -8   64.68   22.71
  -8   7  -7    7.22    8.31
  -8  -7  -7   10.12   16.93
  -8  -7  -6  129.55   33.26
  -8   7  -6  105.38   28.85
  -8  -7  -5   52.02   22.27
  -8   7  -5   53.24   25.13
  -8  -7  -4  170.44   36.25
  -8  -7  -3  144.80   31.67
  -8  -7  -3  142.75   34.08
  -8  -7  -2  201.83   36.09
  -8  -7  -2  164.80   34.07
  -8  -7  -1   16.58   13.76
  -8  -7  -1   14.05   12.22
  -8  -7   0  153.02   29.75
  -8  -7   0  146.37   29.51
  -8  -7   1   11.48    7.60
  -8  -7   1   -7.26    8.43
  -8  -7   2  299.56   40.72
  -8  -7   2  312.96   41.21
  -8  -7   3   40.47   15.52
  -8  -7   3   54.72   16.35
  -8  -7   3   63.59   18.30
  -8  -7   4  116.78   24.44
  -8  -7   4  129.85   25.06
  -8  -7   4  135.28   26.26
  -8   7   5    4.68   17.41
  -8  -7   5   -0.66    7.08
  -8  -7   5   -1.76    3.86
  -8   7   6  148.23   38.78
  -8  -7   6  139.73   27.34
  -8  -7   6  128.66   24.31
  -8  -7   7   16.74    8.61
  -8   7   7   47.42   26.02
  -8  -7   7   23.58   10.88
  -8   7   8  212.73   49.77
  -8  -7   8  146.45   25.47
  -8  -7   8  166.93   31.12
  -8   7   9   28.70   26.62
  -8  -7   9    8.08   12.13
  -8  -7   9   11.16    7.94
  -8  -7  10   63.03   19.71
  -8   7  10   80.60   31.94
  -8  -7  11    6.96   10.05
  -8   7  11    0.68   19.92
  -8   7  12  113.74   40.78
  -8  -7  12   77.86   23.27
  -8  -7  13    7.93    9.92
  -8   7  13   27.26   22.42
  -8  -7  14  119.65   31.29
  -8   7  14  185.40   48.47
  -8  -7  15   -0.18    5.87
  -8   7  15   51.80   26.16
  -8  -7  16   60.52   22.33
  -8   7  16  105.97   38.10
  -8  -7  17   -2.83    4.69
  -8   7  17   14.92   19.69
  -8  -7  18   35.35   18.97
  -8   7  18   70.34   32.32
  -8  -7  19    8.23   11.62
  -8   7  19    6.18   16.18
  -8  -7  20   22.70   14.42
  -8   7  20   29.66   25.52
  -8  -7  21   15.69   13.96
  -8   7  21   17.96   20.79
  -8   7  22   35.74   23.93
  -8  -7  22   39.46   22.50
  -8  -7  23    4.11    9.05
  -8   7  23  -13.48   14.05
  -8  -7  24   25.31   21.55
  -8   8 -20   -3.48    8.13
  -8   8 -19   13.05   14.12
  -8  -8 -19    7.65    5.71
  -8  -8 -18   18.21   17.34
  -8   8 -18   15.35   14.48
  -8   8 -17   22.99   18.21
  -8  -8 -17   19.96   18.57
  -8  -8 -16    9.81   17.78
  -8   8 -16    0.66   11.20
  -8  -8 -15    9.41   21.28
  -8   8 -15   18.26   16.81
  -8  -8 -14   -2.65   13.35
  -8   8 -14    5.74   12.53
  -8   8 -13   24.88   20.44
  -8  -8 -13   46.88   19.58
  -8  -8 -12   -1.99    6.86
  -8   8 -12    6.17   12.33
  -8   8 -11  100.22   33.54
  -8  -8 -11   87.70   32.56
  -8  -8 -10   11.34   12.22
  -8   8 -10    2.72   12.33
  -8  -8  -9   96.17   32.41
  -8   8  -9   91.25   29.37
  -8  -8  -8   12.77   12.10
  -8  -8  -8   34.61   22.16
  -8   8  -8   -9.25    9.88
  -8  -8  -7   13.34   19.12
  -8   8  -7    8.69   13.23
  -8  -8  -7    0.11   10.16
  -8   8  -6  -14.33    7.16
  -8  -8  -6   -5.49    5.66
  -8  -8  -5  116.74   30.97
  -8  -8  -5  124.34   32.99
  -8  -8  -4    3.19    6.91
  -8  -8  -4    9.08   11.66
  -8  -8  -3  210.92   39.24
  -8  -8  -3  153.66   34.33
  -8  -8  -2   18.03   10.76
  -8  -8  -2   23.16   14.26
  -8  -8  -1   17.51    7.67
  -8  -8  -1   28.27   13.96
  -8  -8   0   12.52   10.63
  -8  -8   0   -0.15    7.48
  -8  -8   1   56.92   20.08
  -8  -8   2   16.98   11.72
  -8  -8   3  102.49   23.65
  -8  -8   4   -5.40   10.76
  -8  -8   4   15.51   10.87
  -8  -8   5   75.97   20.74
  -8  -8   5   61.18   16.47
  -8  -8   6    3.31    5.32
  -8  -8   6    4.19    4.74
  -8  -8   7   50.05   18.18
  -8  -8   7   57.97   18.74
  -8   8   7   74.42   31.66
  -8  -8   8    3.86    5.08
  -8  -8   8    2.11    5.22
  -8  -8   9   71.53   21.64
  -8   8   9   95.32   32.85
  -8  -8   9   73.33   19.12
  -8   8  10   55.29   31.30
  -8  -8  10   -1.76    5.61
  -8  -8  11   82.50   24.42
  -8   8  11  116.82   40.90
  -8   8  12   39.66   30.26
  -8  -8  12   -1.65    5.96
  -8  -8  13   95.99   27.87
  -8   8  13  159.75   44.81
  -8  -8  14   26.77   16.17
  -8   8  14   41.89   26.26
  -8  -8  15   33.76   17.03
  -8   8  15   73.76   34.34
  -8  -8  16   13.75   11.91
  -8   8  16   -5.75    7.99
  -8  -8  17   41.61   20.15
  -8   8  17   58.40   34.62
  -8  -8  18   24.75   16.74
  -8   8  18   12.16   16.32
  -8  -8  19   43.40   20.87
  -8   8  19   79.03   37.62
  -8  -8  20   16.48   16.29
  -8   8  20    6.70   21.36
  -8   8  21   47.15   31.40
  -8  -8  21   10.99   11.90
  -8  -8  22   29.26   25.26
  -8   9 -19   -5.94   12.84
  -8   9 -18  -14.49   18.96
  -8  -9 -17   -0.38   14.91
  -8  -9 -17   11.46   18.46
  -8   9 -17   29.71   21.09
  -8  -9 -16   28.63   25.51
  -8   9 -16   27.43   22.49
  -8  -9 -16    6.68    7.54
  -8  -9 -15   59.45   32.66
  -8   9 -15   26.24   20.78
  -8  -9 -15    7.23    9.09
  -8  -9 -14   12.49    8.35
  -8  -9 -14   20.15   17.80
  -8   9 -14    6.36   11.79
  -8  -9 -13   -3.04   11.69
  -8  -9 -13   39.10   26.89
  -8   9 -13    7.81   12.15
  -8  -9 -12   12.03    9.87
  -8   9 -12   -0.85    7.00
  -8   9 -11   -4.01   13.35
  -8  -9 -11    4.00    6.40
  -8  -9 -10   48.82   24.32
  -8   9 -10   32.39   15.93
  -8  -9 -10   73.20   31.00
  -8   9  -9    0.22    6.71
  -8  -9  -9    7.55   11.88
  -8  -9  -9   16.80   17.69
  -8  -9  -8   19.60   17.56
  -8   9  -8   48.09   22.35
  -8  -9  -8   68.60   29.04
  -8   9  -7  -27.52   17.11
  -8  -9  -7   -6.05   13.30
  -8  -9  -6   35.80   18.63
  -8  -9  -6  -22.27   18.93
  -8  -9  -5   23.72   10.14
  -8  -9  -5   31.39   18.46
  -8  -9  -4   46.46   21.74
  -8  -9  -4   19.71   13.27
  -8  -9  -3    8.86   12.63
  -8  -9  -2   42.49   18.23
  -8  -9  -1   -5.41    8.34
  -8  -9   0    9.35    5.33
  -8  -9   1   10.19    8.73
  -8  -9   2    4.56    4.56
  -8  -9   3   20.34   11.81
  -8  -9   4   37.72   13.52
  -8  -9   5   15.69   14.70
  -8  -9   5   21.84   13.39
  -8  -9   6   79.43   24.16
  -8  -9   6   76.88   23.19
  -8  -9   7    3.76    8.69
  -8  -9   7    5.51    9.23
  -8  -9   8   25.92   16.05
  -8  -9   8   15.15    9.07
  -8  -9   9   14.84   10.92
  -8   9   9   34.27   24.75
  -8  -9  10   55.45   20.47
  -8   9  10   81.59   30.83
  -8  -9  11   20.09   14.90
  -8   9  11   53.03   29.91
  -8   9  12  114.58   40.22
  -8  -9  12   79.64   24.94
  -8   9  13   21.09   25.83
  -8  -9  13   -3.63    7.94
  -8   9  14   -0.42   19.97
  -8  -9  14   19.90   15.00
  -8  -9  15   14.47   13.97
  -8   9  15   35.80   25.74
  -8  -9  16   44.92   24.19
  -8   9  16   66.58   33.62
  -8   9  17   46.28   30.07
  -8  -9  17   17.02   15.98
  -8  -9  18   57.80   27.03
  -8   9  18  106.98   44.73
  -8  -9  19   13.40   12.49
  -8   9  19    7.25   25.14
  -8  -9  20   16.82   14.88
  -8  -9  21    8.51   12.69
  -8  10 -18   14.44   18.46
  -8  10 -17   21.01   18.60
  -8  10 -16    5.05   11.47
  -8 -10 -15    9.21   14.39
  -8  10 -15   13.95   19.57
  -8 -10 -14   38.67   28.60
  -8  10 -14   14.50   15.13
  -8 -10 -13   31.95   23.61
  -8  10 -13    5.54    7.18
  -8 -10 -12   14.97   21.34
  -8  10 -12   -3.74    4.98
  -8 -10 -11   28.11   19.31
  -8  10 -11    0.11    9.02
  -8  10 -10   20.68   15.67
  -8 -10 -10   31.05   18.52
  -8 -10  -9   54.53   28.88
  -8  10  -9    5.35    9.51
  -8 -10  -8   50.13   25.07
  -8  10  -8   43.69   23.49
  -8 -10  -7   28.54   18.80
  -8  10  -7   30.65   20.37
  -8 -10  -6   34.19   19.62
  -8 -10  -5   18.25   14.27
  -8 -10  -4    1.70   10.79
  -8 -10  -3   41.66   17.74
  -8 -10  -2   60.32   22.59
  -8 -10  -1   10.35    7.90
  -8 -10   0    2.11    7.96
  -8 -10   1   19.20   10.48
  -8 -10   2   10.49   10.47
  -8 -10   3   12.17    9.32
  -8 -10   4   85.64   25.11
  -8 -10   5   47.65   19.02
  -8 -10   6   24.45   15.03
  -8 -10   7   19.78   12.81
  -8 -10   7   28.54   16.53
  -8 -10   8   20.81   13.55
  -8 -10   8   12.82   11.09
  -8 -10   9   33.36   16.69
  -8 -10  10   35.52   17.33
  -8  10  10   59.61   32.92
  -8 -10  11   13.12    9.26
  -8  10  11   36.44   26.86
  -8 -10  12    4.47    5.62
  -8  10  12   53.23   33.41
  -8  10  13   35.04   33.07
  -8 -10  13   18.24   13.57
  -8 -10  14    1.54    6.79
  -8  10  14   17.26   20.98
  -8 -10  15   36.93   20.21
  -8  10  15   39.70   28.32
  -8  10  16   48.51   35.88
  -8 -10  16    0.83   11.24
  -8  10  17   22.45   20.64
  -8 -10  17   10.41   10.44
  -8 -10  18   42.68   22.88
  -8 -10  19   24.91   20.41
  -8  11 -16    8.18   12.11
  -8  11 -15    5.98   12.19
  -8  11 -14   19.08   19.88
  -8  11 -13    8.18   12.90
  -8 -11 -12   12.55   18.71
  -8  11 -12   -3.92    8.52
  -8  11 -11   -0.33   10.97
  -8 -11 -11   14.59   16.94
  -8 -11 -10    0.86   14.55
  -8  11 -10   -4.08    7.43
  -8  11  -9   12.19   10.93
  -8 -11  -9   28.94   18.52
  -8 -11  -8   -2.38   12.70
  -8  11  -8   -2.64   12.12
  -8 -11  -7   54.18   26.73
  -8 -11  -6   19.54   13.82
  -8 -11  -5   39.46   20.44
  -8 -11  -4   -5.96   15.47
  -8 -11  -3   21.55   14.47
  -8 -11  -2   22.29   14.88
  -8 -11  -1   33.16   15.11
  -8 -11   0    3.59    5.90
  -8 -11   1   30.46   17.58
  -8 -11   2   10.81   12.22
  -8 -11   3   22.52   15.59
  -8 -11   4   11.31   14.03
  -8 -11   5   16.99   13.41
  -8 -11   6   -5.26    6.67
  -8 -11   7   18.29   12.99
  -8 -11   9   36.27   21.62
  -8 -11  10   19.99   14.72
  -8 -11  11   33.23   20.01
  -8  11  11   32.97   28.07
  -8  11  12   16.19   19.58
  -8 -11  12   17.03   15.46
  -8 -11  13   15.29   13.22
  -8  11  13   32.24   22.77
  -8 -11  14   15.39   12.48
  -8  11  14   55.54   36.20
  -8 -11  15    5.13    8.54
  -8 -11  16   -0.83    5.21
  -8 -11  17    6.18    9.98
  -8  12 -11    2.41    7.43
  -8  12 -10   -4.22    8.38
  -8  12  -9   11.22   15.78
  -8  12  -8   -3.61   11.16
  -8 -12  -7    6.59    8.87
  -8 -12  -6    6.01    8.52
  -8 -12  -5   -6.44   14.00
  -8 -12  -4    0.25    7.99
  -8 -12  -3   -5.91    8.61
  -8 -12  -2    8.74   11.55
  -8 -12  -1   20.63   16.47
  -8 -12   0   32.50   19.73
  -8 -12   1   10.28   14.97
  -8 -12   2   37.03   18.55
  -8 -12   3    5.84    7.25
  -8 -12   4   -4.13    8.92
  -8 -12   5    1.45    6.43
  -8 -12   6   23.09   14.16
  -8 -12  11   14.19   14.27
  -8  12  11   17.89   20.12
  -8 -12  12   30.17   19.70
  -8 -12  13    8.96   11.26
  -8 -12  14   11.89    9.94
  -8 -13  -1   22.25   18.59
  -8 -13   0    3.51    7.17
  -8 -13   1   12.57   10.58
  -8 -13   2    6.07    8.51
  -8 -13   3    9.16    7.18
  -8 -13   4   20.95   15.21
  -8 -13   5    2.57    5.31
  -8 -13   6   -0.70    5.53
  -7   0 -26   -7.97   13.63
  -7   0 -25    2.48   13.62
  -7   0 -24    2.75   12.11
  -7   0 -23  104.38   35.21
  -7   0 -22   -4.67    8.26
  -7   0 -21   99.22   34.03
  -7   0 -20   -1.66    5.94
  -7   0 -19   22.10   15.65
  -7   0 -18    4.79   11.10
  -7   0 -17  137.05   34.73
  -7   0 -16    9.93    9.92
  -7   0 -15  427.34   60.97
  -7   0 -14    7.26    9.16
  -7   0 -13   36.78   21.58
  -7   0 -12   12.95   17.46
  -7   0 -11   26.81   22.52
  -7   0 -10    2.95   14.12
  -7   0  -9 1433.96   94.55
  -7   0  -8   -1.97    8.41
  -7   0  -7  441.21   49.03
  -7   0  -6    0.92    7.00
  -7   0  -5   26.41    9.81
  -7   0  -4    1.77    6.40
  -7   0  -3  673.66   55.09
  -7   0  -2    7.38    4.51
  -7   0  -1 1241.16   33.99
  -7   0  -1 1137.90   28.59
  -7   0   0   -2.77    7.41
  -7   0   0   10.58    6.61
  -7   0   1  859.90   39.59
  -7   0   1  989.47   60.53
  -7   0   2   14.50    9.58
  -7   0   2    0.42    7.23
  -7   0   3 1915.10   70.60
  -7   0   3 2237.34   87.95
  -7   0   4    1.05    6.18
  -7   0   4   21.73   13.60
  -7   0   5 1189.10   61.74
  -7   0   5 1112.22   60.96
  -7   0   6   17.66   13.09
  -7   0   6   12.32    9.91
  -7   0   7 1701.55   81.93
  -7   0   7 1760.42   70.25
  -7   0   8    3.16    6.74
  -7   0   8   12.37   12.81
  -7   0   9 1401.10   79.93
  -7   0   9 1321.80   57.62
  -7   0  10    1.21    4.92
  -7   0  10    7.04   13.45
  -7   0  11  110.39   15.91
  -7   0  11  100.32   25.48
  -7   0  12    4.55    3.47
  -7   0  12   11.64   10.10
  -7   0  13 1253.35   85.50
  -7   0  13 1063.26   42.92
  -7   0  14   -9.95   14.91
  -7   0  15  531.30   58.70
  -7   0  16   -2.76   12.85
  -7   0  17  349.14   49.61
  -7   0  18   -8.04    8.74
  -7   0  19  280.29   46.09
  -7   0  20   -7.26   10.18
  -7   0  21  224.95   42.33
  -7   0  22  -17.09   18.51
  -7   0  23   31.27   15.26
  -7   0  24   -7.97   16.51
  -7   0  25   44.04   22.86
  -7   0  26   18.51   19.29
  -7   0  27   79.02   31.51
  -7   0  28    4.08   15.08
  -7  -1 -27   13.29   16.61
  -7  -1 -26   24.13   17.10
  -7  -1 -25    0.26    7.79
  -7   1 -25   13.25   15.29
  -7  -1 -24   11.36   12.67
  -7   1 -24   35.61   23.33
  -7  -1 -23   -0.56   11.83
  -7   1 -23   39.21   23.14
  -7  -1 -22   72.07   32.19
  -7   1 -22   52.81   25.53
  -7  -1 -21   31.71   21.85
  -7   1 -21    8.67   11.48
  -7   1 -20   30.34   20.06
  -7  -1 -20   55.78   26.98
  -7  -1 -19   17.46   17.65
  -7   1 -19   -3.49    9.24
  -7  -1 -18  128.63   35.64
  -7   1 -18  113.96   33.41
  -7   1 -17   -4.30   17.88
  -7  -1 -17   29.09   20.60
  -7  -1 -16  146.25   37.51
  -7   1 -16  170.70   40.56
  -7  -1 -15  117.49   34.28
  -7   1 -15  157.90   37.54
  -7   1 -14  133.44   34.12
  -7  -1 -14   88.44   28.43
  -7  -1 -13   22.09   14.93
  -7   1 -13   17.75   13.82
  -7  -1 -12  107.55   28.76
  -7   1 -12   56.90   19.62
  -7   1 -11   10.14    7.42
  -7  -1 -11   15.11   10.07
  -7   1 -10  159.03   32.23
  -7  -1 -10  130.36   29.66
  -7   1  -9  389.01   49.19
  -7  -1  -9  392.59   52.99
  -7   1  -8  440.19   48.91
  -7  -1  -8  481.17   54.81
  -7   1  -7  321.66   40.98
  -7  -1  -7  364.01   46.57
  -7  -1  -6  340.43   46.16
  -7   1  -6  276.05   36.52
  -7   1  -5  181.59   28.95
  -7   1  -5  134.09   13.70
  -7  -1  -5  176.10   32.47
  -7  -1  -4  964.73   71.03
  -7   1  -4 1005.48   66.89
  -7   1  -4  749.34   32.07
  -7   1  -3   75.47   10.09
  -7   1  -3  111.66   24.36
  -7  -1  -3  127.66   26.30
  -7   1  -2  684.24   54.00
  -7  -1  -2  685.77   57.01
  -7   1  -2  494.48   25.59
  -7  -1  -1  146.91   26.20
  -7   1  -1  144.64   25.23
  -7  -1   0 1696.46   34.48
  -7   1   0 1827.35   84.94
  -7  -1   0 1923.63   90.30
  -7   1   1  206.46   29.23
  -7  -1   1  166.91   26.89
  -7  -1   1  173.09   13.91
  -7   1   2 1438.34   74.12
  -7  -1   2 1261.35   44.36
  -7   1   2 1391.13   75.06
  -7  -1   2 1360.48   72.83
  -7  -1   3   23.79    7.49
  -7   1   3   19.30    5.47
  -7  -1   3   35.37   11.64
  -7   1   3   29.70    9.68
  -7   1   4   93.49   18.59
  -7  -1   4  107.20   16.10
  -7  -1   4  106.83   19.74
  -7   1   4  121.72   20.99
  -7  -1   5   -1.37    5.76
  -7  -1   5    5.95    4.03
  -7   1   5    6.93    4.54
  -7   1   5   -4.63   10.58
  -7   1   6  588.81   54.25
  -7   1   6  578.24   43.03
  -7  -1   6  558.15   40.40
  -7  -1   6  551.24   42.82
  -7   1   7   -1.76    2.80
  -7   1   7    4.50   10.16
  -7  -1   7    6.19    6.05
  -7  -1   7    6.01    8.68
  -7  -1   8  971.98   48.56
  -7  -1   8 1046.51   65.14
  -7   1   8 1066.71   75.62
  -7  -1   8  784.63   32.22
  -7   1   8 1034.21   55.82
  -7   1   9    4.16    3.76
  -7   1   9    3.43    8.09
  -7  -1   9    5.54    2.60
  -7  -1   9    4.39    5.44
  -7  -1   9  -10.42   12.97
  -7   1  10  367.02   32.08
  -7  -1  10  351.63   25.44
  -7  -1  10  339.92   39.55
  -7   1  10  362.96   45.57
  -7   1  10  253.97   17.03
  -7   1  11  150.01   27.83
  -7  -1  11  150.10   26.04
  -7  -1  11  147.70   15.24
  -7  -1  12  489.54   23.76
  -7   1  12  599.87   61.65
  -7   1  12  585.82   59.46
  -7  -1  12  540.87   53.17
  -7  -1  13  -17.87   16.65
  -7   1  13  -31.96   23.91
  -7   1  13   32.47   20.48
  -7   1  14 1174.15   87.73
  -7  -1  14 1158.67   82.36
  -7  -1  15   15.15    9.88
  -7   1  15   55.47   25.83
  -7  -1  16  141.07   28.23
  -7   1  16  218.75   38.89
  -7   1  17   21.21   20.12
  -7  -1  17    0.88   13.92
  -7  -1  18  145.68   30.20
  -7   1  18  197.87   40.33
  -7  -1  19  -18.87   20.05
  -7   1  19   15.88   14.47
  -7  -1  20  244.10   44.08
  -7   1  20  278.44   49.65
  -7  -1  21   65.59   26.13
  -7   1  21   40.10   17.69
  -7  -1  22   31.52   22.11
  -7   1  22    9.76   11.93
  -7  -1  23    7.24   11.66
  -7   1  23  -10.00    8.91
  -7   1  24   51.20   21.18
  -7  -1  24   82.41   29.83
  -7  -1  25   11.92   15.36
  -7   1  25   -5.17    6.24
  -7  -1  26   62.65   27.97
  -7   1  26   24.41    8.85
  -7  -1  27   -5.32    6.89
  -7   1  27  -14.81   15.71
  -7  -1  28   27.65   21.06
  -7   1  28   20.21   16.12
  -7  -2 -27   17.97   18.01
  -7  -2 -26   10.43   13.20
  -7  -2 -25   35.54   22.47
  -7   2 -25   32.73   22.63
  -7   2 -24   19.60   17.65
  -7  -2 -24   17.43   16.47
  -7   2 -23   25.24   20.83
  -7  -2 -23    0.01   12.17
  -7  -2 -22   30.48   17.81
  -7   2 -22   20.59   18.60
  -7  -2 -21   26.37   14.27
  -7   2 -21   13.23   15.63
  -7   2 -20   11.63   14.33
  -7  -2 -20   32.90   22.01
  -7   2 -19  116.12   35.01
  -7  -2 -19  141.60   38.37
  -7  -2 -18   14.60   18.38
  -7   2 -18   51.77   24.90
  -7  -2 -17  107.30   31.36
  -7   2 -17  182.36   43.89
  -7   2 -16   56.67   26.20
  -7  -2 -16   52.69   21.62
  -7  -2 -15   28.38   16.07
  -7   2 -15   26.71   18.03
  -7  -2 -14   25.55   17.48
  -7   2 -14   40.35   14.95
  -7   2 -13  183.69   37.95
  -7  -2 -13  171.07   37.75
  -7   2 -12   45.85   14.93
  -7  -2 -12   58.82   17.31
  -7   2 -11  616.50   64.02
  -7  -2 -11  582.28   64.15
  -7   2 -10   45.99   17.09
  -7  -2 -10   47.29   21.61
  -7   2  -9   -5.10   10.68
  -7  -2  -9   16.27   17.52
  -7   2  -8   62.07    9.33
  -7  -2  -8   94.92   26.62
  -7  -2  -7  132.98   28.35
  -7   2  -7  126.45   24.89
  -7   2  -6  201.80   33.73
  -7  -2  -6  178.53   33.13
  -7  -2  -5 1629.00   96.53
  -7   2  -5 1605.64   89.91
  -7   2  -4   16.19    7.20
  -7  -2  -4   22.59   14.40
  -7   2  -4   25.32   15.12
  -7  -2  -3  559.84   55.45
  -7   2  -3  536.67   38.56
  -7   2  -3  546.34   49.65
  -7  -2  -2  394.52   44.02
  -7   2  -2  418.75   37.05
  -7   2  -2  431.39   43.34
  -7   2  -1  295.93   35.68
  -7   2  -1  262.22   30.24
  -7  -2  -1  266.94   37.05
  -7  -2   0  165.98   28.45
  -7  -2   0  144.26   10.93
  -7   2   0  166.68   24.48
  -7   2   0  185.03   27.93
  -7   2   1 1411.19   75.19
  -7   2   1 1422.98   77.27
  -7  -2   1 1308.28   40.71
  -7  -2   1 1359.40   76.92
  -7  -2   2   44.90    8.62
  -7   2   2   35.87    9.88
  -7   2   2   44.86   12.44
  -7  -2   2   36.68   12.93
  -7   2   3  405.19   39.46
  -7  -2   3  385.90   27.83
  -7   2   3  398.69   42.64
  -7  -2   3  372.58   38.01
  -7   2   4  251.19   30.43
  -7  -2   4  233.48   23.38
  -7   2   4  257.79   36.51
  -7  -2   4  248.08   29.00
  -7   2   5   57.31   15.51
  -7  -2   5   28.24    8.67
  -7  -2   5   29.12   10.43
  -7  -2   6   35.34   11.72
  -7  -2   6   18.00    7.97
  -7   2   6   14.54    7.70
  -7  -2   7   90.15   15.57
  -7  -2   7   85.34   17.83
  -7   2   7   88.94   20.20
  -7  -2   8   45.68    9.11
  -7  -2   8   43.91   14.63
  -7   2   8   34.44   10.21
  -7  -2   8   41.46   10.00
  -7  -2   9  762.22   36.32
  -7  -2   9  811.64   59.48
  -7   2   9  834.60   70.29
  -7  -2   9  736.25   28.71
  -7   2  10  576.51   59.97
  -7  -2  10  476.68   25.32
  -7  -2  10  430.00   16.90
  -7  -2  10  407.19   17.02
  -7  -2  10  557.61   51.80
  -7  -2  11  288.82   15.15
  -7  -2  11  367.40   44.03
  -7   2  11  386.50   49.00
  -7   2  12   -4.00    9.19
  -7  -2  12   18.19   14.43
  -7  -2  13  676.79   64.63
  -7   2  13  715.05   69.70
  -7  -2  14  335.67   46.92
  -7   2  14  307.08   46.51
  -7   2  15   75.93   22.82
  -7  -2  15  110.64   28.82
  -7   2  15  160.83   38.66
  -7   2  16    7.57    8.63
  -7  -2  16    6.79    9.87
  -7  -2  17  218.09   41.27
  -7   2  17  223.63   41.88
  -7   2  17  279.40   48.86
  -7   2  18  -15.91   14.95
  -7   2  18   28.51   23.36
  -7  -2  18    9.40   10.21
  -7   2  19  154.12   35.45
  -7  -2  19  184.32   39.09
  -7   2  19  219.66   46.75
  -7   2  20   78.39   28.80
  -7  -2  20   99.48   29.41
  -7  -2  21   27.59   17.96
  -7   2  21   68.72   26.68
  -7   2  22  -11.20   13.34
  -7  -2  22   13.94   15.57
  -7  -2  23   22.04   16.05
  -7   2  23   40.90   18.59
  -7  -2  24    5.33   10.42
  -7   2  24   17.56   17.33
  -7  -2  25   81.34   32.86
  -7   2  25   90.25   33.11
  -7   2  26   19.80   15.05
  -7  -2  26   38.02   20.66
  -7  -2  27   31.68   19.37
  -7   2  27   23.84   14.58
  -7  -2  28    2.65    6.30
  -7   2  28    1.30   11.22
  -7  -3 -27    3.27    5.82
  -7  -3 -26   10.43   13.29
  -7  -3 -25   21.22   16.35
  -7  -3 -24   30.68   22.26
  -7   3 -24   12.19   15.79
  -7   3 -23    4.80   13.65
  -7  -3 -23    1.06    5.93
  -7  -3 -22   37.01   25.32
  -7   3 -22   36.86   22.79
  -7  -3 -21   21.16   16.67
  -7   3 -21   39.59   23.09
  -7  -3 -20   53.97   26.64
  -7   3 -20   36.20   22.83
  -7  -3 -19   57.39   25.15
  -7   3 -19   68.48   29.23
  -7  -3 -18   54.78   25.62
  -7   3 -18   45.55   25.12
  -7   3 -17   52.95   23.42
  -7  -3 -17   35.10   21.82
  -7  -3 -16   69.47   23.55
  -7   3 -16   63.21   24.52
  -7  -3 -15   -7.29    8.03
  -7   3 -15    3.61    6.37
  -7   3 -14  116.75   30.59
  -7  -3 -14  148.74   36.18
  -7  -3 -13  159.05   34.72
  -7   3 -13  162.72   34.34
  -7   3 -12  272.36   43.92
  -7  -3 -12  251.05   45.16
  -7  -3 -11  228.02   40.53
  -7   3 -11  257.22   41.23
  -7   3 -10  450.59   54.72
  -7  -3 -10  418.33   56.87
  -7   3  -9   31.60   17.06
  -7  -3  -9   41.67   22.74
  -7   3  -8  104.73   26.56
  -7  -3  -8   85.43   25.48
  -7  -3  -7    3.92    6.71
  -7   3  -7    2.96    1.69
  -7   3  -7   15.07   13.27
  -7   3  -6  295.58   40.12
  -7  -3  -6  290.82   42.30
  -7   3  -6  253.31   24.34
  -7  -3  -5  285.19   42.39
  -7   3  -5  283.58   38.59
  -7   3  -5  295.10   29.44
  -7   3  -4  280.98   38.00
  -7  -3  -4  266.02   39.87
  -7   3  -4  250.74   28.84
  -7   3  -3  207.42   27.68
  -7   3  -3  194.90   30.75
  -7  -3  -3  235.03   37.31
  -7   3  -2  148.98   24.90
  -7  -3  -2  129.69   25.93
  -7   3  -2  145.87   24.40
  -7   3  -1  -23.25   13.39
  -7   3  -1    3.53    7.51
  -7  -3   0   10.02    4.90
  -7  -3   0    0.43    5.64
  -7   3   0   12.30   10.16
  -7   3   0    0.34    9.10
  -7   3   1  135.47   24.71
  -7   3   1  105.95   23.27
  -7  -3   1  114.39   13.79
  -7  -3   1  157.28   27.80
  -7  -3   2  594.24   49.08
  -7   3   2  627.01   56.03
  -7  -3   2  558.37   33.04
  -7  -3   3  358.14   28.89
  -7  -3   3  397.77   38.54
  -7   3   3  349.13   44.08
  -7  -3   4  835.99   46.43
  -7  -3   4  906.03   54.93
  -7   3   4  844.26   66.78
  -7  -3   5   56.84   15.17
  -7  -3   5   35.26    9.82
  -7   3   5   42.82   18.39
  -7  -3   6    4.54    3.26
  -7   3   6  -12.75   10.35
  -7  -3   6   -4.32    6.08
  -7  -3   7   83.52   14.06
  -7  -3   7   78.34   16.87
  -7  -3   7   71.04   13.17
  -7   3   7   67.36   18.40
  -7  -3   8    9.45    5.77
  -7   3   8    3.27   11.92
  -7  -3   8    2.94    5.06
  -7  -3   8    2.16    4.28
  -7  -3   9   -5.22    4.38
  -7  -3   9    8.29    4.16
  -7   3   9    9.98    9.54
  -7  -3   9   -5.04    5.05
  -7   3  10  433.27   55.38
  -7  -3  10  377.16   22.40
  -7  -3  10  394.97   42.68
  -7  -3  10  349.52   20.22
  -7  -3  11    5.47    8.86
  -7   3  11    5.44    8.19
  -7  -3  11    3.43    2.07
  -7   3  12    9.84    8.96
  -7  -3  12    5.20    9.54
  -7  -3  13  168.35   32.83
  -7   3  13  195.16   37.32
  -7   3  14   -3.83   19.40
  -7  -3  14   18.61   15.42
  -7   3  15   41.59   18.48
  -7  -3  15   50.86   19.91
  -7   3  16  132.71   33.94
  -7  -3  16  135.86   32.65
  -7   3  17   86.99   26.85
  -7  -3  17   82.42   23.83
  -7   3  18  141.62   42.25
  -7  -3  18   80.37   25.34
  -7   3  18   81.25   25.27
  -7   3  19  146.85   46.25
  -7   3  19  108.91   30.33
  -7  -3  19  129.19   34.58
  -7   3  20  117.32   40.67
  -7  -3  20   76.65   26.70
  -7   3  20   70.52   24.28
  -7   3  21   33.40   22.78
  -7   3  21    4.70   11.17
  -7  -3  21    9.03   15.88
  -7  -3  22   23.94   18.32
  -7   3  22   29.99   18.39
  -7   3  22   50.45   30.01
  -7   3  23   27.43   17.24
  -7  -3  23   20.76   15.27
  -7   3  23   18.85   25.46
  -7   3  24   80.51   35.35
  -7  -3  24   65.29   28.93
  -7   3  25   25.82   20.31
  -7  -3  25   15.11   13.54
  -7   3  26   17.32   18.47
  -7  -3  26   22.68   16.89
  -7  -3  27   12.01    8.32
  -7   3  27   20.04   15.40
  -7  -4 -27   10.51   12.29
  -7  -4 -26    2.24   12.83
  -7  -4 -25   -8.14    7.54
  -7  -4 -24   21.80   21.02
  -7  -4 -23   40.33   26.56
  -7   4 -23    0.68   12.87
  -7  -4 -22   12.98   15.88
  -7   4 -22   27.30   20.40
  -7  -4 -21   51.02   27.95
  -7   4 -21   60.28   30.61
  -7  -4 -20   64.82   29.22
  -7   4 -20   68.78   30.38
  -7   4 -19   18.07   14.01
  -7  -4 -19    2.58   13.64
  -7   4 -18   59.87   25.53
  -7  -4 -18   25.29   18.50
  -7  -4 -17   66.96   27.05
  -7   4 -17   68.03   25.41
  -7  -4 -16   37.79   22.81
  -7   4 -16   17.23    9.52
  -7   4 -15   82.16   26.02
  -7  -4 -15   96.23   30.04
  -7   4 -14   85.61   27.70
  -7  -4 -14  101.41   31.25
  -7  -4 -13  109.49   31.25
  -7   4 -13   73.33   25.58
  -7  -4 -12  351.85   54.58
  -7   4 -12  380.55   53.10
  -7  -4 -11   33.02   13.17
  -7   4 -11   63.88   23.83
  -7  -4 -10  262.49   45.30
  -7   4 -10  284.46   45.27
  -7  -4  -9  142.62   34.61
  -7   4  -9  195.85   36.22
  -7   4  -8  106.74   16.77
  -7  -4  -8  133.80   33.46
  -7   4  -8  100.58   26.78
  -7  -4  -7  245.06   40.95
  -7   4  -7  234.44   25.91
  -7   4  -7  262.30   40.21
  -7   4  -6   42.65   12.07
  -7   4  -6   56.51   17.96
  -7  -4  -6   40.83   16.84
  -7  -4  -5   -9.74   14.03
  -7   4  -5    0.69    6.27
  -7   4  -5  -11.92    4.97
  -7  -4  -4  355.25   47.89
  -7   4  -4  366.33   38.08
  -7   4  -4  412.76   46.64
  -7   4  -3   72.53   18.87
  -7  -4  -3   75.10   17.80
  -7   4  -3   94.28   20.53
  -7   4  -2   45.35   17.82
  -7   4  -2   15.48   12.08
  -7  -4  -2   16.95    8.43
  -7  -4  -1  242.39   35.87
  -7   4  -1  252.32   35.24
  -7  -4   0   28.68   14.84
  -7   4   0   24.09   14.00
  -7  -4   1   30.70   11.03
  -7  -4   1   36.78   10.18
  -7   4   1   56.19   19.81
  -7  -4   2  972.39   48.61
  -7  -4   2 1094.37   66.73
  -7   4   2  973.60   73.11
  -7  -4   3   44.48   13.49
  -7  -4   3   28.28   10.14
  -7   4   3   43.75   20.64
  -7  -4   4 1070.61   60.66
  -7   4   4 1199.93   83.92
  -7  -4   4 1038.15   55.46
  -7  -4   5   98.34   17.46
  -7  -4   5  100.62   19.41
  -7  -4   5   88.77   18.11
  -7   4   5  100.49   26.98
  -7  -4   6  165.99   21.76
  -7  -4   6  144.29   22.05
  -7   4   6  162.31   33.64
  -7  -4   6  169.51   21.48
  -7  -4   7   10.60    5.28
  -7  -4   7    6.36    5.81
  -7  -4   7   11.47    7.32
  -7  -4   8  111.43   16.12
  -7   4   8  130.89   33.31
  -7  -4   8  100.34   19.55
  -7  -4   8  120.29   16.46
  -7  -4   9   11.11    6.93
  -7  -4   9   -4.84    9.61
  -7   4   9  -18.03   12.88
  -7   4  10  409.73   56.40
  -7  -4  10  360.02   26.84
  -7  -4  10  357.52   40.72
  -7  -4  11   -6.88    9.90
  -7   4  11    9.82   10.36
  -7  -4  11   -0.97    3.05
  -7  -4  12  139.69   26.76
  -7   4  12  154.00   36.08
  -7  -4  13   28.69   13.73
  -7   4  13   37.51   20.21
  -7  -4  14   -0.29    6.66
  -7   4  14    6.38    9.99
  -7   4  15    5.77   11.83
  -7  -4  15    0.46    4.24
  -7   4  16  263.78   49.00
  -7  -4  16  257.11   44.68
  -7  -4  17   32.22   17.66
  -7   4  17   53.28   19.95
  -7  -4  18  130.85   33.12
  -7   4  18  130.70   37.24
  -7   4  19  -10.38   16.06
  -7  -4  19    6.44    9.43
  -7  -4  20   60.33   21.50
  -7   4  20   25.98    8.97
  -7   4  21   83.77   31.02
  -7  -4  21   69.91   25.87
  -7   4  21  121.69   42.99
  -7   4  22   25.18   14.63
  -7  -4  22   31.80   19.24
  -7  -4  23   43.78   21.73
  -7   4  23   29.05   20.74
  -7   4  24   45.41   23.92
  -7  -4  24   33.66   16.31
  -7   4  24   29.83   26.28
  -7   4  25   -6.00   16.31
  -7  -4  25    0.48    4.99
  -7  -4  26    4.23   11.96
  -7   4  26   -3.17   11.51
  -7   4  27   53.38   28.88
  -7  -4  27   15.15   11.18
  -7  -5 -25   13.72   15.43
  -7  -5 -24   11.17   10.83
  -7  -5 -23   35.79   24.04
  -7  -5 -22   44.92   26.34
  -7   5 -22   32.53   23.77
  -7   5 -21    8.52   10.25
  -7  -5 -21   50.69   26.10
  -7   5 -20   27.08   18.13
  -7  -5 -20   25.23   21.12
  -7   5 -19   45.08   22.64
  -7  -5 -19   41.53   24.33
  -7   5 -18    8.58    5.40
  -7  -5 -18   54.31   29.98
  -7  -5 -17   30.03   17.54
  -7   5 -17    0.90   11.51
  -7  -5 -16   71.87   29.04
  -7   5 -16   76.50   28.59
  -7   5 -15   72.17   25.04
  -7  -5 -15   78.77   31.50
  -7   5 -14   14.18   16.00
  -7  -5 -14   54.39   27.65
  -7  -5 -13  133.51   35.67
  -7   5 -13   95.94   30.01
  -7  -5 -12   52.61   28.51
  -7   5 -12   23.24   19.84
  -7  -5 -11   89.79   31.65
  -7   5 -11   68.20   21.35
  -7  -5 -10   12.34   17.74
  -7   5 -10    8.96   11.31
  -7  -5  -9  151.95   36.60
  -7   5  -9  137.19   31.07
  -7  -5  -8   63.38   27.55
  -7   5  -8   77.32   22.94
  -7   5  -7  150.07   30.65
  -7  -5  -7  132.51   34.26
  -7  -5  -6   47.99   23.53
  -7   5  -6   59.68   20.34
  -7   5  -5   62.62   15.80
  -7  -5  -5   98.79   28.49
  -7   5  -4   -0.59   13.77
  -7  -5  -4   11.45   16.16
  -7  -5  -3   79.12   25.42
  -7  -5  -2  223.93   36.39
  -7  -5  -1  318.78   41.17
  -7  -5   0  260.62   37.58
  -7  -5   1  182.24   28.66
  -7  -5   1  163.28   21.84
  -7  -5   2   85.95   19.53
  -7  -5   2   90.53   16.39
  -7  -5   3  349.15   36.92
  -7  -5   3  309.31   31.41
  -7   5   3  368.59   49.60
  -7  -5   3  300.91   34.10
  -7  -5   4  283.53   32.10
  -7  -5   4  300.32   33.42
  -7   5   4  310.96   47.88
  -7  -5   4  281.86   32.37
  -7  -5   5 1011.18   58.25
  -7  -5   5 1003.28   60.77
  -7   5   5 1098.55   86.91
  -7  -5   5 1007.89   58.31
  -7   5   6  153.30   36.23
  -7  -5   6  133.90   20.57
  -7  -5   6  114.46   20.29
  -7  -5   6  134.41   23.54
  -7  -5   7  458.66   43.79
  -7  -5   7  481.62   38.54
  -7   5   7  546.85   64.04
  -7  -5   7  501.24   37.62
  -7  -5   8    4.57    4.63
  -7  -5   8   11.06    6.29
  -7   5   8   31.47   25.78
  -7  -5   9  325.82   39.62
  -7   5   9  404.74   57.98
  -7  -5   9  332.39   30.43
  -7   5  10    5.58   13.14
  -7  -5  10   -3.65    6.47
  -7  -5  10    4.12    3.60
  -7  -5  11  358.29   43.91
  -7   5  11  417.93   61.00
  -7  -5  11  304.91   27.49
  -7  -5  12  156.50   30.43
  -7   5  12  197.60   44.50
  -7  -5  13  195.46   35.59
  -7   5  13  230.52   46.80
  -7  -5  14   17.06    6.34
  -7   5  14   21.44   14.81
  -7  -5  15  275.20   45.04
  -7   5  15  306.44   56.36
  -7  -5  16    1.05   12.11
  -7   5  16    1.91   12.77
  -7   5  17  124.71   36.29
  -7  -5  17   69.62   22.85
  -7   5  18    3.67   13.23
  -7  -5  18   10.05   10.19
  -7   5  19   78.80   27.62
  -7  -5  19   70.94   25.83
  -7  -5  20   10.36   13.12
  -7   5  20   16.69   19.12
  -7  -5  21   96.18   28.54
  -7   5  21  112.83   37.61
  -7   5  22   14.04   16.53
  -7  -5  22   34.68   19.23
  -7   5  23   54.80   24.88
  -7   5  23   87.83   44.61
  -7  -5  23   35.84   16.32
  -7   5  24   43.16   35.78
  -7   5  24   23.76   17.63
  -7  -5  24   -5.14    5.92
  -7   5  25   17.37   17.62
  -7  -5  25   12.94   13.52
  -7   5  25   61.97   35.25
  -7   5  26   11.87   16.00
  -7  -5  26   15.49    9.84
  -7   5  26   45.25   32.60
  -7   5  27  -17.53   20.95
  -7  -6 -24    6.21   13.63
  -7  -6 -23   13.50   14.17
  -7   6 -22   47.15   25.37
  -7  -6 -22   32.73   17.38
  -7  -6 -21   -2.61    8.39
  -7   6 -21    7.69   17.63
  -7   6 -20   42.53   22.04
  -7  -6 -20   -1.05    8.64
  -7   6 -19   -4.20   13.11
  -7  -6 -19   14.68   12.79
  -7  -6 -18   26.73   19.53
  -7   6 -18   13.75   10.91
  -7  -6 -17   12.85   17.71
  -7   6 -17    5.66    6.94
  -7  -6 -16   93.42   30.73
  -7   6 -16   68.95   25.40
  -7  -6 -15   29.58   19.89
  -7   6 -15   40.20   23.59
  -7   6 -14   82.90   27.51
  -7  -6 -14   52.79   26.94
  -7  -6 -13   16.49   13.69
  -7   6 -13   12.85   11.79
  -7   6 -12   18.18   16.71
  -7  -6 -12   46.91   22.56
  -7  -6 -11   -1.56   12.37
  -7   6 -11    7.10    8.88
  -7  -6 -10   74.20   27.53
  -7   6 -10   69.12   23.32
  -7  -6  -9   24.73   20.87
  -7   6  -9   26.40   16.77
  -7  -6  -8  358.37   54.21
  -7   6  -8  353.88   50.68
  -7   6  -7    9.83    5.32
  -7  -6  -7   27.20   18.16
  -7   6  -6  297.07   45.97
  -7  -6  -6  357.98   53.16
  -7   6  -5   50.52   18.99
  -7  -6  -5   63.61   25.24
  -7  -6  -4  120.96   28.52
  -7  -6  -3   18.15   14.56
  -7  -6  -2  719.01   66.03
  -7  -6  -1    8.62   11.45
  -7  -6   0  747.64   61.76
  -7  -6   0  712.25   58.93
  -7  -6   1   27.58   13.93
  -7  -6   1   -4.46    4.43
  -7  -6   2   51.23   18.00
  -7  -6   2   22.39    9.21
  -7  -6   2   38.96   12.75
  -7  -6   3   17.45    7.64
  -7  -6   3   22.00    8.95
  -7  -6   3   26.67   13.34
  -7  -6   4  376.05   38.85
  -7  -6   4  354.08   37.99
  -7  -6   4  350.20   37.81
  -7  -6   5    6.16    5.75
  -7  -6   5    7.23    9.62
  -7  -6   5   -4.16    6.18
  -7  -6   6 1060.99   69.06
  -7  -6   6 1062.10   63.88
  -7  -6   7   44.07   11.63
  -7  -6   7   60.66   18.89
  -7   6   7   60.76   24.61
  -7  -6   8  392.35   43.80
  -7  -6   8  407.34   38.11
  -7   6   8  492.60   63.08
  -7  -6   9   48.29   17.58
  -7   6   9   66.25   31.31
  -7  -6   9   59.41   15.28
  -7  -6  10  355.15   43.94
  -7   6  10  396.31   60.94
  -7  -6  10  349.74   33.80
  -7  -6  11   62.35   19.25
  -7  -6  11   77.95   16.30
  -7   6  11  112.88   37.61
  -7  -6  12  283.62   41.56
  -7   6  12  386.00   61.46
  -7  -6  13    2.32    5.44
  -7   6  13   22.12   21.26
  -7  -6  14  255.64   42.92
  -7   6  14  301.28   57.55
  -7  -6  15    8.64   10.80
  -7   6  15    1.88   15.91
  -7   6  16  119.29   37.06
  -7  -6  16  110.64   29.84
  -7  -6  17   24.31   12.64
  -7   6  17   36.17   21.23
  -7  -6  18   21.97   13.29
  -7   6  18   21.83   23.73
  -7  -6  19    0.12    4.63
  -7   6  19   -2.64    7.77
  -7   6  20   62.06   27.51
  -7  -6  20   37.42   21.22
  -7  -6  21   19.31   19.54
  -7   6  21  -14.33   15.07
  -7   6  22   67.84   31.82
  -7  -6  22   70.63   26.95
  -7   6  23   -9.69   17.51
  -7  -6  23   37.46   24.76
  -7   6  24   76.17   40.06
  -7   6  24   53.15   26.43
  -7  -6  24   23.88   18.04
  -7   6  25   43.10   32.79
  -7   6  25  -10.97   18.80
  -7  -6  25   16.19   16.77
  -7  -7 -23    1.48    7.89
  -7  -7 -22   10.42    8.79
  -7  -7 -21   16.30   10.52
  -7   7 -21    6.35    9.67
  -7   7 -20   -1.67    8.16
  -7  -7 -20   -8.16    4.98
  -7  -7 -19   28.12   24.76
  -7   7 -19   -7.86   17.32
  -7  -7 -18   30.79   27.06
  -7   7 -18   -6.83   12.16
  -7  -7 -17   44.00   22.22
  -7   7 -17   22.46   12.86
  -7  -7 -16   13.62   12.48
  -7   7 -16   27.30   20.84
  -7   7 -15   84.21   29.19
  -7  -7 -15   61.33   28.78
  -7   7 -14    0.37    8.28
  -7  -7 -14   -4.65    9.34
  -7  -7 -13   22.26   16.73
  -7   7 -13   38.38   19.15
  -7  -7 -12   25.52   18.34
  -7   7 -12   21.80   16.03
  -7  -7 -11   85.97   31.01
  -7   7 -11   73.00   26.22
  -7  -7 -10   -9.27    8.16
  -7   7 -10  -10.43    5.10
  -7   7  -9  112.00   31.03
  -7  -7  -9  105.10   31.01
  -7   7  -8   89.87   25.66
  -7  -7  -8   84.44   27.99
  -7  -7  -7  188.94   39.72
  -7   7  -7  192.04   37.31
  -7  -7  -6   24.30   14.86
  -7  -7  -5  163.05   34.65
  -7  -7  -4   76.93   24.28
  -7  -7  -4   37.44   16.83
  -7  -7  -3  186.01   35.99
  -7  -7  -3  189.73   35.16
  -7  -7  -2   48.10   18.55
  -7  -7  -2   21.68   13.26
  -7  -7  -1  249.06   38.61
  -7  -7  -1  222.77   36.61
  -7  -7   0    6.68   11.23
  -7  -7   0   -3.90    8.12
  -7  -7   1  126.80   25.81
  -7  -7   1  173.68   30.65
  -7  -7   2  140.72   26.38
  -7  -7   2  128.65   24.14
  -7  -7   3  192.71   30.97
  -7  -7   3  183.34   29.24
  -7  -7   4   40.69   14.45
  -7  -7   4   42.46   15.34
  -7  -7   5  501.56   50.07
  -7  -7   5  424.38   44.16
  -7  -7   6  -11.73    9.14
  -7  -7   6    1.16    6.37
  -7  -7   7  278.98   38.40
  -7  -7   7  269.58   34.23
  -7  -7   8    7.34    7.88
  -7  -7   8    8.68    9.04
  -7   7   9  400.58   60.65
  -7  -7   9  293.23   34.89
  -7  -7   9  385.90   47.17
  -7   7  10   31.06   24.61
  -7  -7  10   30.03   15.80
  -7  -7  10   30.22   11.78
  -7  -7  11  186.18   33.80
  -7   7  11  204.53   49.09
  -7  -7  12    6.24   12.95
  -7   7  12    7.91   10.43
  -7  -7  13   90.44   24.18
  -7   7  13   98.18   35.88
  -7  -7  14   44.91   22.72
  -7   7  14   68.49   33.20
  -7  -7  15   62.64   23.33
  -7   7  15   81.62   34.52
  -7  -7  16   12.85   12.45
  -7   7  16   31.57   23.53
  -7  -7  17   98.37   29.68
  -7   7  17   85.52   35.64
  -7   7  18  -19.81   19.19
  -7  -7  18    5.34   10.50
  -7  -7  19   40.11   20.92
  -7   7  19   44.51   26.34
  -7  -7  20    3.85    7.15
  -7   7  20   -9.92   10.53
  -7  -7  21   37.92   22.87
  -7   7  21   85.39   39.02
  -7   7  22    6.71   10.81
  -7  -7  22   -7.39   11.34
  -7   7  23  146.33   47.46
  -7  -7  23   77.47   32.51
  -7   7  24  -23.18   24.75
  -7  -7  24   -1.64    9.37
  -7  -8 -21   13.99   16.89
  -7  -8 -21   68.99   33.04
  -7   8 -20   22.97   16.81
  -7  -8 -20   11.71    8.48
  -7  -8 -20   34.06   23.73
  -7  -8 -19    7.05    8.43
  -7   8 -19  -10.63   18.17
  -7  -8 -18   61.85   28.47
  -7   8 -18   12.35   12.97
  -7  -8 -17   44.78   22.72
  -7   8 -17   29.22   22.00
  -7  -8 -16   -1.19   11.43
  -7   8 -16   27.25   17.57
  -7  -8 -15   -9.33    7.77
  -7   8 -15   31.17   21.19
  -7  -8 -14   49.72   22.91
  -7   8 -14   79.84   29.45
  -7  -8 -13   -6.86   14.76
  -7   8 -13   17.01   14.92
  -7  -8 -12   96.64   33.35
  -7   8 -12  110.40   32.09
  -7  -8 -12  148.66   39.44
  -7  -8 -11   10.87    9.15
  -7   8 -11   12.61   13.01
  -7  -8 -10   90.94   30.81
  -7   8 -10   97.84   30.25
  -7  -8 -10  120.96   38.60
  -7   8  -9   56.83   23.64
  -7  -8  -9   85.60   32.34
  -7  -8  -9   50.21   21.82
  -7  -8  -8   50.26   19.56
  -7  -8  -8   83.60   32.00
  -7   8  -8   33.76   12.81
  -7  -8  -7   22.11   16.23
  -7  -8  -7   76.33   33.37
  -7  -8  -6  187.78   39.69
  -7  -8  -6  139.43   33.89
  -7  -8  -5    9.10    9.02
  -7  -8  -5   31.10   18.87
  -7  -8  -4  231.18   40.80
  -7  -8  -4  249.37   42.48
  -7  -8  -3   15.53    7.38
  -7  -8  -3   30.96   17.60
  -7  -8  -2  125.37   29.82
  -7  -8  -2   94.18   25.03
  -7  -8  -1    4.77   11.02
  -7  -8   0   84.58   21.40
  -7  -8   1    9.93    6.12
  -7  -8   2  339.78   44.26
  -7  -8   3   40.72   14.36
  -7  -8   4  135.02   27.80
  -7  -8   4  148.33   27.94
  -7  -8   5   17.22   11.43
  -7  -8   5   -4.13    4.00
  -7  -8   6   42.07   14.47
  -7  -8   6   73.12   20.77
  -7  -8   7    7.21    4.74
  -7  -8   7   11.73    8.20
  -7  -8   8   83.45   22.95
  -7  -8   8   67.38   18.40
  -7  -8   9   -4.68    6.14
  -7  -8   9   -1.31    4.27
  -7  -8  10   93.65   25.39
  -7  -8  10   64.95   17.40
  -7   8  11   28.27   23.66
  -7  -8  11   18.78   13.75
  -7  -8  12  104.26   29.29
  -7   8  12  117.23   40.10
  -7   8  13   35.38   26.62
  -7  -8  13   22.75   14.63
  -7   8  14   51.42   27.70
  -7  -8  14   24.77   14.08
  -7  -8  15   24.33   18.73
  -7   8  15   37.71   25.95
  -7  -8  16   65.44   23.98
  -7   8  16   91.70   33.84
  -7  -8  17   13.26   11.89
  -7   8  17    3.09   20.39
  -7  -8  18   57.35   21.46
  -7   8  18   71.52   32.89
  -7  -8  19   16.83   16.82
  -7   8  19   26.36   15.71
  -7   8  20    2.01   14.25
  -7  -8  20   34.56   21.71
  -7  -8  21   23.58   21.03
  -7   8  21    8.36   17.25
  -7  -8  22   32.62   17.00
  -7   8  22   89.15   38.16
  -7  -8  23    7.31   11.15
  -7  -9 -19   69.17   34.33
  -7   9 -19   -6.66   13.42
  -7  -9 -18   38.36   29.14
  -7   9 -18   31.72   23.43
  -7  -9 -17   44.72   30.85
  -7  -9 -17   32.46   25.05
  -7   9 -17   12.35   13.52
  -7  -9 -16   22.87   24.27
  -7  -9 -16   -7.52   12.95
  -7   9 -16   25.53   21.43
  -7  -9 -15    7.73    8.07
  -7   9 -15    4.33    5.29
  -7   9 -14   -5.28   10.09
  -7  -9 -14    1.35    6.33
  -7  -9 -13   95.35   38.65
  -7   9 -13   50.49   23.33
  -7  -9 -13   57.16   26.35
  -7  -9 -12   53.26   28.96
  -7   9 -12   23.90   17.43
  -7  -9 -12   26.14   13.90
  -7   9 -11   27.38   16.77
  -7  -9 -11   53.86   25.13
  -7  -9 -11   35.21   18.11
  -7   9 -10  -23.89   17.71
  -7  -9 -10   29.18   21.90
  -7  -9 -10   16.26   15.07
  -7  -9  -9   65.80   28.89
  -7   9  -9   43.70   19.74
  -7  -9  -9   27.18   12.06
  -7  -9  -8   23.50   20.03
  -7   9  -8  -16.72   13.66
  -7  -9  -8  -19.61   20.69
  -7  -9  -7   17.34   15.82
  -7  -9  -6   13.63    9.72
  -7  -9  -5  114.95   30.44
  -7  -9  -4    2.54    4.81
  -7  -9  -3  102.09   25.69
  -7  -9  -2   -2.30    6.81
  -7  -9  -1   25.89   14.26
  -7  -9   0    7.96    6.87
  -7  -9   1   59.33   21.28
  -7  -9   2    7.29    9.26
  -7  -9   3   35.14   13.51
  -7  -9   4   28.10   14.75
  -7  -9   5   30.81   15.14
  -7  -9   5   42.94   18.28
  -7  -9   6    4.74    5.16
  -7  -9   6   14.52   11.97
  -7  -9   7   11.59    7.68
  -7  -9   7    2.69    6.53
  -7  -9   8   -4.52    5.43
  -7  -9   8    7.75    7.38
  -7  -9   9   22.38   15.65
  -7  -9   9   15.08    9.51
  -7  -9  10   18.53    9.50
  -7  -9  10   16.33    9.80
  -7  -9  11   49.88   20.17
  -7  -9  12    3.16    7.57
  -7   9  12   33.30   21.14
  -7   9  13   53.47   28.21
  -7  -9  13   47.40   21.71
  -7  -9  14    4.24    9.22
  -7   9  14   -8.58   11.30
  -7  -9  15   16.83   12.94
  -7   9  15   45.74   30.08
  -7   9  16   20.67   22.02
  -7  -9  16   14.25   13.85
  -7   9  17   79.16   39.11
  -7  -9  17   21.09   14.02
  -7  -9  18   21.10   18.79
  -7   9  18   43.60   27.71
  -7  -9  19   33.02   19.93
  -7   9  19   92.38   41.37
  -7  -9  20   -5.50    3.94
  -7   9  20   -3.84   11.22
  -7   9  21   31.71   25.76
  -7  -9  21   20.62   17.93
  -7  10 -17   22.02   17.56
  -7 -10 -17   15.66   18.04
  -7 -10 -16   17.49   17.05
  -7  10 -16   18.83   13.98
  -7  10 -15   -5.49    6.06
  -7 -10 -15   16.87   19.09
  -7  10 -14   29.80   20.12
  -7 -10 -14    8.12   17.61
  -7 -10 -13   40.04   26.58
  -7  10 -13   -0.54    5.87
  -7 -10 -12   28.46   20.66
  -7  10 -12   17.42   16.92
  -7 -10 -11   27.31   19.76
  -7  10 -11   13.57   12.97
  -7  10 -10   37.44   21.12
  -7 -10 -10   17.82   14.88
  -7 -10  -9    3.27   12.73
  -7  10  -9   -6.70    6.65
  -7 -10  -8   35.94   21.02
  -7 -10  -7   19.12   17.73
  -7 -10  -6   35.23   17.80
  -7 -10  -5   19.16   12.06
  -7 -10  -4   23.67   19.23
  -7 -10  -3    0.71    7.74
  -7 -10  -2    8.59    5.66
  -7 -10  -1   13.51    5.05
  -7 -10   0   17.58    9.31
  -7 -10   1    7.10   12.20
  -7 -10   2   18.92   16.72
  -7 -10   3   58.82   22.81
  -7 -10   4    3.86    9.34
  -7 -10   5   13.72   10.10
  -7 -10   6   38.09   16.89
  -7 -10   6   46.65   19.44
  -7 -10   7    2.44    7.29
  -7 -10   7    8.63   10.53
  -7 -10   8   17.50   13.29
  -7 -10   8    1.31    4.37
  -7 -10   9   36.65   18.32
  -7 -10   9   26.35   13.26
  -7 -10  10   13.86   12.37
  -7 -10  11   71.91   26.70
  -7 -10  12    7.33    8.86
  -7  10  13   47.62   29.10
  -7 -10  13    9.86    7.81
  -7 -10  14    3.45    3.77
  -7  10  14   61.48   34.11
  -7 -10  15   12.73   12.40
  -7  10  15   51.86   31.21
  -7  10  16   -0.22   16.49
  -7 -10  16   -0.27    6.06
  -7 -10  17    4.58    6.24
  -7  10  17   48.62   31.84
  -7  10  18   34.49   32.27
  -7 -10  18   13.64   10.29
  -7 -10  19   28.53   19.25
  -7 -10  20   24.97   18.95
  -7  11 -16   10.74   13.38
  -7  11 -15    0.18    5.45
  -7 -11 -14   17.99   14.39
  -7  11 -14   16.00   16.15
  -7 -11 -13   24.27   20.88
  -7  11 -13   -4.69    8.41
  -7 -11 -12  -14.87   15.27
  -7  11 -12   -5.59    8.82
  -7 -11 -11    8.68   12.98
  -7  11 -11    0.43   11.92
  -7  11 -10   -7.77    7.06
  -7 -11 -10   13.64   15.30
  -7 -11  -9   15.48   18.67
  -7  11  -9   -1.13   12.30
  -7 -11  -8   -1.05    7.64
  -7 -11  -7    4.95    5.99
  -7 -11  -6   24.64   14.85
  -7 -11  -5    1.96    6.93
  -7 -11  -4   13.23    6.24
  -7 -11  -3   -2.84   11.95
  -7 -11  -2   50.05   19.94
  -7 -11  -1   27.05   16.17
  -7 -11   0   15.33   13.21
  -7 -11   1    6.88    8.72
  -7 -11   2   17.99   14.17
  -7 -11   3   10.36   10.04
  -7 -11   4   27.45   14.00
  -7 -11   5   10.20    9.69
  -7 -11   6   46.66   20.28
  -7 -11   7   14.09   12.21
  -7 -11   8   35.56   20.00
  -7 -11   8   41.70   18.94
  -7 -11   9    6.37    9.22
  -7 -11   9   49.95   23.15
  -7 -11  10   45.03   21.87
  -7 -11  11   13.60   15.30
  -7 -11  12   32.06   18.11
  -7 -11  13   24.87   18.21
  -7 -11  14   20.79   15.72
  -7  11  14   64.54   37.11
  -7 -11  15   24.31   16.06
  -7  11  15   41.43   29.83
  -7 -11  16    0.18    7.61
  -7 -11  17   -0.50   11.09
  -7 -11  18   10.49    9.83
  -7  12 -14    7.77    9.62
  -7  12 -13  -10.40   12.41
  -7  12 -12  -16.13   19.46
  -7  12 -11   11.43   12.63
  -7 -12 -10    6.12    7.83
  -7  12 -10    3.82    7.83
  -7 -12  -9    5.89    9.43
  -7  12  -9   -3.49   16.49
  -7 -12  -8   -1.32    5.70
  -7 -12  -7   -9.29   16.27
  -7 -12  -6   -7.87   11.64
  -7 -12  -5    8.31    7.01
  -7 -12  -4    6.54   11.85
  -7 -12  -3   18.85   16.92
  -7 -12  -2   32.56   20.94
  -7 -12  -1   18.29   13.86
  -7 -12   0    2.60   10.99
  -7 -12   1   32.54   19.20
  -7 -12   2   17.04   12.49
  -7 -12   3   26.97   17.41
  -7 -12   4   16.96   13.61
  -7 -12   5   19.48   13.02
  -7 -12   6    8.26   11.23
  -7 -12   7   43.99   19.96
  -7 -12   8    6.64    7.65
  -7 -12  10    4.77    8.11
  -7 -12  11   32.43   20.44
  -7 -12  12   12.31   11.86
  -7 -12  13    9.23   10.12
  -7 -12  14    3.97   10.85
  -7 -12  15   17.20   16.45
  -7 -13  -4   31.50   20.63
  -7 -13  -3    7.76    8.20
  -7 -13  -2   23.49   20.11
  -7 -13  -1    7.85   14.04
  -7 -13   0   38.26   22.45
  -7 -13   1   10.98   12.36
  -7 -13   2   14.66   16.63
  -7 -13   3    9.56   12.43
  -7 -13   4    6.96   10.65
  -7 -13   5   -0.79    6.36
  -7 -13   6   18.28   13.89
  -7 -13   7   12.51   11.91
  -6   0 -26   -4.05    7.98
  -6   0 -25   24.47   20.64
  -6   0 -24  118.18   37.69
  -6   0 -23   11.45   11.81
  -6   0 -22  127.83   39.62
  -6   0 -21   21.91   15.93
  -6   0 -20   81.80   29.88
  -6   0 -19    5.15   10.78
  -6   0 -18  299.27   51.50
  -6   0 -17  -12.24   13.76
  -6   0 -16  481.08   60.98
  -6   0 -15    2.59   14.72
  -6   0 -14  105.16   28.73
  -6   0 -13   17.63   15.94
  -6   0 -12   10.40   15.47
  -6   0 -11   33.08   20.13
  -6   0 -10  330.10   43.70
  -6   0  -9   -7.01    8.14
  -6   0  -8 2035.82  102.49
  -6   0  -7    4.55    6.68
  -6   0  -6   16.73   10.33
  -6   0  -5    3.52    7.11
  -6   0  -4   49.44   14.20
  -6   0  -3   -9.89    9.79
  -6   0  -2 2786.18  100.43
  -6   0  -1    2.00    1.81
  -6   0  -1   -7.42    8.40
  -6   0   0   24.02    8.19
  -6   0   1   10.36    9.56
  -6   0   2  174.41   23.13
  -6   0   3   13.33    8.14
  -6   0   3   23.67   11.94
  -6   0   4 2360.37   79.07
  -6   0   4 2116.05   75.61
  -6   0   5    1.67    4.72
  -6   0   5   23.78   14.86
  -6   0   6 1234.80   54.93
  -6   0   6 1216.02   64.29
  -6   0   7   -0.10    1.29
  -6   0   7    0.11    2.74
  -6   0   8  566.68   22.13
  -6   0   8  677.03   37.98
  -6   0   8  685.45   53.41
  -6   0   9    4.89    4.02
  -6   0   9   11.41   10.49
  -6   0  10 2604.52   69.54
  -6   0  10 2599.54  110.58
  -6   0  11   14.03   13.21
  -6   0  11   -1.63    1.61
  -6   0  12  418.92   47.48
  -6   0  12  358.89   23.40
  -6   0  13    1.23    2.35
  -6   0  13    2.43    7.69
  -6   0  14  125.79   12.45
  -6   0  14  146.57   29.06
  -6   0  15   -3.27   11.41
  -6   0  16  365.23   48.64
  -6   0  17  -20.58   16.03
  -6   0  18  399.24   52.41
  -6   0  19  -23.63   23.22
  -6   0  20  504.07   62.44
  -6   0  21    0.93    9.02
  -6   0  22  202.07   42.52
  -6   0  23   -2.62   11.98
  -6   0  24   60.84   19.64
  -6   0  25  -21.02   12.37
  -6   0  26   71.53   31.89
  -6   0  27   37.80   25.68
  -6   0  28  106.11   37.33
  -6  -1 -26   16.68   15.04
  -6  -1 -25   59.02   27.36
  -6   1 -25   53.79   28.22
  -6   1 -24    6.47    8.04
  -6  -1 -24    7.89   13.72
  -6  -1 -23  102.16   34.91
  -6   1 -23   61.74   24.08
  -6   1 -22   17.92   15.82
  -6  -1 -22  -12.81   16.39
  -6   1 -21   31.59   12.94
  -6  -1 -21   26.07   16.73
  -6  -1 -20   24.99   15.72
  -6   1 -20   20.15   18.05
  -6  -1 -19  106.81   30.98
  -6   1 -19  119.97   33.17
  -6  -1 -18   12.11   14.55
  -6   1 -18   14.51   13.26
  -6   1 -17  200.72   42.63
  -6  -1 -17  223.60   43.76
  -6  -1 -16   63.55   21.44
  -6   1 -16  101.70   32.89
  -6   1 -15  130.69   32.99
  -6  -1 -15  108.52   31.07
  -6  -1 -14    3.66    7.62
  -6   1 -14   21.61   15.38
  -6   1 -13  243.55   41.32
  -6  -1 -13  179.40   35.23
  -6  -1 -12  192.47   37.42
  -6   1 -12  205.05   36.79
  -6   1 -11  134.89   28.00
  -6  -1 -11  134.99   29.28
  -6   1 -10   57.15   18.59
  -6  -1 -10   61.76   21.62
  -6  -1  -9  723.57   65.23
  -6   1  -9  727.84   61.07
  -6  -1  -8  520.54   53.27
  -6   1  -8  455.72   47.18
  -6  -1  -7  398.06   46.98
  -6   1  -7  331.87   38.67
  -6   1  -6   15.35    5.98
  -6  -1  -6   49.02   18.76
  -6  -1  -5  271.62   36.95
  -6   1  -5  220.06   28.21
  -6   1  -5  218.96   17.88
  -6   1  -4   82.99   10.77
  -6   1  -4  129.68   23.34
  -6  -1  -4  100.08   22.71
  -6   1  -3  200.99   28.84
  -6   1  -3  161.71   14.27
  -6  -1  -3  172.44   27.98
  -6   1  -2 2148.55   88.82
  -6  -1  -2 2291.22   95.77
  -6   1  -2 1913.29   49.23
  -6   1  -1  479.90   25.49
  -6   1  -1  572.20   44.03
  -6  -1  -1  574.73   46.67
  -6  -1   0   18.72   10.27
  -6   1   0   31.26    7.73
  -6  -1   0   28.71    4.42
  -6   1   0   25.43   10.28
  -6  -1   1  965.78   32.17
  -6   1   1 1087.26   59.56
  -6   1   1 1066.82   59.02
  -6  -1   1 1067.98   59.59
  -6  -1   2  905.77   53.06
  -6   1   2  912.96   56.97
  -6   1   2  944.39   53.87
  -6  -1   2  861.84   35.69
  -6  -1   3 1800.39   58.76
  -6   1   3 1843.30   84.60
  -6   1   3 1909.60   74.80
  -6  -1   3 1828.82   73.36
  -6  -1   4  403.23   30.47
  -6   1   4  394.86   41.20
  -6   1   4  409.88   33.98
  -6  -1   4  399.95   32.52
  -6  -1   5 1163.62   54.07
  -6  -1   5 1176.57   57.16
  -6   1   5 1173.84   71.82
  -6   1   5 1250.71   58.60
  -6   1   6    9.69    4.58
  -6   1   6   -7.75   11.76
  -6  -1   6   10.66    5.86
  -6  -1   6    1.22    6.97
  -6  -1   7  415.70   21.94
  -6  -1   7  486.37   41.58
  -6   1   7  504.90   48.90
  -6  -1   7  494.59   31.92
  -6  -1   8  202.33   12.82
  -6  -1   8  233.10   20.57
  -6   1   8  234.52   33.02
  -6   1   8  201.24   16.14
  -6  -1   8  219.94   28.36
  -6  -1   9  926.60   37.41
  -6  -1   9  892.39   61.01
  -6   1   9  794.35   29.44
  -6   1   9  997.71   71.27
  -6  -1  10  228.28   30.38
  -6   1  10  249.97   35.13
  -6  -1  10  227.87   17.00
  -6   1  10  191.24   12.51
  -6   1  11  193.70   30.76
  -6  -1  11  144.94   11.72
  -6  -1  11  163.69   27.08
  -6   1  11  203.18   36.38
  -6   1  12   16.01    8.97
  -6  -1  12    6.58   10.40
  -6   1  13  396.50   48.55
  -6  -1  13  383.62   44.62
  -6   1  13  445.98   52.72
  -6   1  14   28.36    8.43
  -6  -1  14   11.09   10.48
  -6   1  15  277.50   40.20
  -6  -1  15  289.27   40.89
  -6   1  15  331.93   47.44
  -6  -1  16   -2.10   13.55
  -6   1  16    6.86   18.16
  -6  -1  17  463.23   55.24
  -6   1  17  481.26   58.21
  -6  -1  18   -1.14   13.26
  -6   1  18   24.68   15.60
  -6  -1  19  264.51   42.01
  -6   1  19  222.85   42.54
  -6  -1  20    0.38    6.69
  -6   1  20   -5.93   13.64
  -6   1  21  359.94   56.07
  -6  -1  21  370.01   55.80
  -6  -1  22   45.02   23.68
  -6   1  22    8.82   10.32
  -6  -1  23   52.57   23.15
  -6   1  23   22.90    7.89
  -6   1  24   -7.58   18.26
  -6  -1  24   18.67   17.97
  -6  -1  25   28.18   16.97
  -6   1  25   29.26   19.87
  -6  -1  26    4.88    7.09
  -6   1  26  -17.89   20.75
  -6  -1  27   53.70   25.98
  -6   1  27   46.07   19.55
  -6  -1  28    8.17   12.63
  -6   1  28    0.83   12.77
  -6  -2 -27   17.33   14.27
  -6  -2 -26   36.24   24.56
  -6  -2 -25   26.25   21.81
  -6   2 -24   15.32   16.46
  -6  -2 -24    8.62   16.47
  -6   2 -23   -3.65   10.34
  -6  -2 -23   31.39   21.26
  -6  -2 -22   17.66   17.88
  -6   2 -22   32.09   21.50
  -6   2 -21    9.44   15.56
  -6  -2 -21  -12.56    6.45
  -6  -2 -20  129.58   34.97
  -6   2 -20   44.79   24.39
  -6  -2 -19    7.25    6.69
  -6   2 -19    7.83   10.04
  -6   2 -18   90.52   31.11
  -6  -2 -18  116.48   33.99
  -6  -2 -17   19.58   14.16
  -6   2 -17   47.11   22.64
  -6  -2 -16   66.35   21.41
  -6   2 -16   69.52   25.57
  -6   2 -15   20.32   11.95
  -6  -2 -15   56.23   22.50
  -6  -2 -14  289.62   45.17
  -6   2 -14  264.21   43.80
  -6   2 -13   79.37   23.21
  -6  -2 -13   71.95   26.53
  -6  -2 -12  645.07   66.62
  -6   2 -12  684.34   66.40
  -6  -2 -11  115.68   30.51
  -6   2 -11  109.49   26.66
  -6   2 -10  289.66   39.02
  -6  -2 -10  278.62   42.65
  -6  -2  -9   78.69   22.81
  -6   2  -9   77.16   19.19
  -6   2  -8   38.50   14.74
  -6  -2  -8   49.35   21.24
  -6  -2  -7  585.74   56.51
  -6   2  -7  538.97   50.75
  -6   2  -6  562.36   51.05
  -6  -2  -6  569.97   54.89
  -6   2  -5   41.16   16.17
  -6   2  -5   35.91    7.98
  -6  -2  -5   48.95   17.73
  -6  -2  -4  521.20   50.80
  -6   2  -4  510.64   33.40
  -6   2  -4  505.99   46.09
  -6  -2  -3  564.40   51.46
  -6   2  -3  577.05   38.47
  -6   2  -3  599.53   48.62
  -6  -2  -2   24.01   13.85
  -6   2  -2   22.69    9.85
  -6   2  -2    8.39    4.08
  -6  -2  -1  363.13   39.31
  -6   2  -1  325.12   34.09
  -6   2  -1  299.88   30.47
  -6  -2   0 1468.65   75.55
  -6  -2   0 1474.24   36.69
  -6   2   0 1600.06   75.27
  -6   2   0 1514.66   73.31
  -6   2   1   33.00   10.61
  -6   2   1   28.38    9.00
  -6  -2   1   34.68   12.27
  -6  -2   1   31.92    6.33
  -6  -2   2 2975.61  100.66
  -6  -2   2 3182.39   72.08
  -6   2   2 2915.95  108.11
  -6  -2   3  508.32   31.20
  -6   2   3  489.51   45.41
  -6  -2   3  550.98   41.90
  -6  -2   4  475.94   36.42
  -6  -2   4  434.26   31.02
  -6   2   4  451.10   44.76
  -6  -2   5  585.59   38.79
  -6  -2   5  629.56   40.12
  -6   2   5  620.55   54.59
  -6   2   6  333.29   39.03
  -6  -2   6  327.54   31.04
  -6  -2   6  346.25   27.85
  -6  -2   7   14.07    5.67
  -6  -2   7   14.37   10.51
  -6  -2   7   14.15    5.89
  -6   2   7    9.00    8.73
  -6  -2   8  319.16   21.69
  -6  -2   8  351.44   36.50
  -6   2   8  287.06   38.44
  -6  -2   8  292.29   17.97
  -6  -2   9  104.72   10.91
  -6  -2   9   94.48    8.75
  -6  -2   9  113.48   22.77
  -6   2   9  105.34   26.34
  -6  -2  10  164.62    9.71
  -6   2  10  197.51   32.82
  -6  -2  10  202.84   31.21
  -6   2  11  -10.01   15.89
  -6  -2  11   39.01   18.80
  -6  -2  12    1.34   11.23
  -6   2  12  -27.50   19.69
  -6  -2  13   28.90   16.19
  -6   2  13   -4.54   10.24
  -6   2  14  732.08   69.09
  -6  -2  14  696.41   65.36
  -6   2  15   25.20   12.14
  -6  -2  15   37.63   20.62
  -6   2  16  377.35   50.49
  -6   2  16  408.68   59.28
  -6  -2  16  349.35   49.90
  -6   2  17    1.56    7.33
  -6  -2  17    7.30    9.31
  -6   2  18  222.07   40.23
  -6  -2  18  187.46   36.89
  -6   2  18  229.83   46.08
  -6  -2  19   21.37   16.68
  -6   2  19   -7.61   14.15
  -6   2  20  221.71   43.68
  -6  -2  20  250.62   45.98
  -6   2  20  288.50   51.37
  -6  -2  21   81.22   30.10
  -6   2  21   86.59   30.29
  -6   2  22   56.32   27.10
  -6  -2  22   56.06   22.33
  -6  -2  23    5.41   12.58
  -6   2  23   33.28   21.90
  -6  -2  24  102.68   33.42
  -6   2  24  116.30   33.58
  -6   2  25   -1.22    8.76
  -6  -2  25   28.10   22.82
  -6   2  26   39.85   20.72
  -6  -2  26   67.53   30.55
  -6   2  27   -1.27    8.47
  -6  -2  27    4.44   11.17
  -6   2  28   -6.87   19.06
  -6  -2  28   -0.44    7.43
  -6  -3 -27   27.04   20.57
  -6  -3 -26   29.92   24.44
  -6  -3 -25    8.78   15.24
  -6  -3 -24   30.93   21.87
  -6  -3 -23   17.93   17.64
  -6   3 -23   17.37   12.36
  -6  -3 -22   15.78   17.88
  -6   3 -22   -2.97   10.79
  -6   3 -21   48.50   25.94
  -6  -3 -21   62.05   26.52
  -6  -3 -20   83.73   31.34
  -6   3 -20   74.56   29.89
  -6  -3 -19   47.72   24.34
  -6   3 -19   26.73   15.34
  -6  -3 -18   -3.17   13.70
  -6   3 -18   29.49   21.12
  -6   3 -17   45.13   23.00
  -6  -3 -17   38.39   19.46
  -6  -3 -16   -8.26   11.41
  -6   3 -16   -0.88    7.67
  -6  -3 -15  130.97   30.66
  -6   3 -15  110.76   27.75
  -6   3 -14  217.91   39.12
  -6  -3 -14  196.33   36.24
  -6  -3 -13  192.69   38.42
  -6   3 -13  166.29   32.58
  -6  -3 -12  261.07   43.17
  -6   3 -12  221.48   38.49
  -6  -3 -11  463.24   56.14
  -6   3 -11  465.74   52.00
  -6  -3 -10   45.50   19.53
  -6   3 -10   68.04   21.05
  -6   3  -9   71.25    7.24
  -6  -3  -9  113.12   28.35
  -6   3  -9  123.56   27.12
  -6   3  -8   24.25    5.87
  -6  -3  -8   48.66   19.24
  -6   3  -8   29.73   16.96
  -6  -3  -7  403.48   48.90
  -6   3  -7  378.31   26.78
  -6   3  -7  418.48   45.67
  -6   3  -6  324.60   27.24
  -6  -3  -6  321.02   41.09
  -6   3  -6  373.18   43.08
  -6  -3  -5  466.82   49.82
  -6   3  -5  522.29   48.63
  -6   3  -5  505.08   35.97
  -6   3  -4  183.00   22.98
  -6  -3  -4  184.53   30.85
  -6   3  -4  199.48   29.28
  -6  -3  -3  348.04   40.74
  -6   3  -3  355.18   38.38
  -6   3  -3  376.05   34.37
  -6   3  -2  430.77   38.20
  -6  -3  -2  512.53   48.36
  -6   3  -2  534.44   46.59
  -6  -3  -1  540.95   48.40
  -6   3  -1  509.96   43.72
  -6  -3   0    2.16    2.52
  -6  -3   0    4.08    5.81
  -6   3   0    0.18    8.78
  -6  -3   1  877.14   57.66
  -6  -3   1  838.67   37.72
  -6   3   1  851.71   58.89
  -6  -3   2  826.19   53.46
  -6  -3   2  793.49   39.79
  -6   3   2  864.36   61.20
  -6   3   3  149.99   27.69
  -6  -3   3  139.54   18.52
  -6  -3   3  173.47   23.20
  -6  -3   4  331.52   30.60
  -6  -3   4  277.19   26.29
  -6   3   4  313.98   39.53
  -6  -3   5  111.08   17.03
  -6   3   5  137.77   27.82
  -6  -3   5   95.16   15.73
  -6  -3   6   24.29    8.70
  -6  -3   6   14.60    7.46
  -6  -3   6   10.60    4.99
  -6   3   6   10.37   12.44
  -6  -3   7  183.35   18.57
  -6  -3   7  175.36   24.75
  -6  -3   7  168.86   17.80
  -6   3   7  207.77   33.88
  -6  -3   8  413.05   24.63
  -6  -3   8  423.00   39.81
  -6   3   8  464.01   53.27
  -6  -3   8  408.00   25.91
  -6  -3   9  459.21   43.94
  -6  -3   9  442.17   22.08
  -6   3   9  530.64   58.16
  -6  -3   9  489.16   26.23
  -6  -3  10    1.01    7.00
  -6   3  10    2.36   13.41
  -6  -3  10    5.12    2.14
  -6  -3  11   95.79   22.62
  -6   3  11   96.09   24.84
  -6  -3  11   79.66    8.66
  -6   3  12    5.25   11.99
  -6  -3  12    5.82   13.72
  -6  -3  13  174.86   31.02
  -6   3  13  218.72   37.63
  -6  -3  14   54.59   19.22
  -6   3  14   50.85   18.85
  -6   3  15   16.23   12.90
  -6  -3  15   12.48   11.29
  -6   3  16  175.78   35.78
  -6  -3  16  217.94   39.90
  -6   3  17  134.50   32.36
  -6  -3  17  149.99   33.85
  -6   3  18   15.74   14.36
  -6  -3  18   18.93   13.96
  -6  -3  19   13.76   15.76
  -6   3  19   12.04   13.31
  -6   3  19   51.02   28.97
  -6   3  20   31.57   16.89
  -6  -3  20   47.15   22.85
  -6   3  20   60.46   30.95
  -6  -3  21   33.87   20.40
  -6   3  21   37.35   24.66
  -6   3  21    0.17   10.74
  -6   3  22   33.05   17.26
  -6  -3  22   44.27   23.08
  -6   3  22   56.95   27.52
  -6  -3  23   38.06   21.52
  -6   3  23   15.19   10.78
  -6   3  23   35.45   27.81
  -6   3  24   -5.82    7.65
  -6  -3  24   20.10   18.66
  -6   3  24   13.72   10.84
  -6  -3  25   59.34   27.92
  -6   3  25   57.22   25.31
  -6   3  26   33.47   23.40
  -6  -3  26   14.17   13.93
  -6  -3  27   -1.37    6.17
  -6   3  27   13.56   15.52
  -6   3  28    2.74    7.66
  -6  -3  28  -11.26   12.29
  -6  -4 -28    0.70    5.97
  -6  -4 -27    8.31    9.18
  -6  -4 -26   12.83   13.13
  -6  -4 -25    7.14   11.98
  -6  -4 -24   43.10   25.91
  -6  -4 -23   13.01   14.77
  -6   4 -23    4.18   12.86
  -6   4 -22   29.31   21.87
  -6  -4 -22   17.38   16.16
  -6  -4 -21   87.77   31.59
  -6   4 -21   79.05   31.77
  -6   4 -20    5.90    9.63
  -6  -4 -20    9.78   17.59
  -6   4 -19   98.74   32.56
  -6  -4 -19  127.60   36.50
  -6  -4 -18   25.60   23.11
  -6   4 -18   32.91   23.44
  -6   4 -17    8.44    8.83
  -6  -4 -17   45.42   22.15
  -6  -4 -16   54.92   26.42
  -6   4 -16   60.97   23.08
  -6   4 -15   54.78   19.88
  -6  -4 -15   51.13   25.42
  -6  -4 -14   16.86   20.66
  -6   4 -14   -5.12    5.50
  -6   4 -13  447.85   55.09
  -6  -4 -13  360.44   55.03
  -6   4 -12  117.91   31.15
  -6  -4 -12   98.68   26.52
  -6   4 -11   50.28   21.66
  -6  -4 -11   39.89   12.50
  -6  -4 -10  387.35   52.30
  -6   4 -10  427.52   51.15
  -6  -4  -9   32.51   17.71
  -6   4  -9   36.18   15.83
  -6  -4  -8  273.12   42.93
  -6   4  -8  291.74   40.93
  -6  -4  -7  238.98   38.55
  -6   4  -7  272.40   37.93
  -6   4  -6  547.32   53.74
  -6  -4  -6  611.49   59.64
  -6  -4  -5  457.64   50.95
  -6   4  -5  461.47   47.64
  -6   4  -5  311.74   20.43
  -6   4  -4  130.42   23.42
  -6  -4  -4  170.78   30.05
  -6   4  -4  100.78   10.47
  -6  -4  -3  766.83   62.88
  -6  -4  -2  172.45   28.92
  -6  -4  -1  608.30   53.34
  -6  -4   0  240.28   32.19
  -6  -4   0  212.01   21.39
  -6  -4   1  143.43   18.53
  -6  -4   1  154.51   24.80
  -6  -4   2   83.69   19.01
  -6  -4   2   70.41   13.07
  -6  -4   3  528.50   41.48
  -6   4   3  512.94   51.03
  -6  -4   3  461.85   35.53
  -6  -4   4   60.68   14.85
  -6  -4   4   37.87   11.06
  -6  -4   4   41.34   11.47
  -6   4   4   54.66   18.64
  -6  -4   5  124.65   19.33
  -6  -4   5  114.24   19.41
  -6   4   5  127.19   29.38
  -6  -4   5  124.22   18.31
  -6   4   6  804.55   68.05
  -6  -4   6  734.56   43.23
  -6  -4   6  679.20   48.26
  -6  -4   6  722.84   41.56
  -6  -4   7  348.40   35.63
  -6   4   7  411.78   50.06
  -6  -4   7  333.96   26.27
  -6  -4   7  348.18   28.72
  -6  -4   8  226.91   22.65
  -6  -4   8  223.76   29.95
  -6   4   8  302.46   46.39
  -6  -4   9  247.75   31.94
  -6  -4   9  266.08   23.56
  -6   4   9  309.45   48.36
  -6  -4  10   45.57   15.60
  -6   4  10   66.56   25.87
  -6  -4  10   37.07    8.00
  -6  -4  11  408.17   45.36
  -6   4  11  470.86   60.18
  -6  -4  11  347.73   24.65
  -6   4  12  191.51   39.64
  -6  -4  12  155.12   30.14
  -6  -4  12  140.26   14.74
  -6  -4  13  159.80   30.28
  -6   4  13  208.38   41.57
  -6  -4  14   44.52   17.60
  -6   4  14   43.42   18.13
  -6   4  15  213.62   44.72
  -6  -4  15  230.13   39.97
  -6   4  16   36.37   20.37
  -6  -4  16    6.86    8.09
  -6   4  17  236.50   46.43
  -6  -4  17  191.41   38.68
  -6   4  18   35.11   18.31
  -6  -4  18   19.20   15.02
  -6   4  19    0.48    9.64
  -6  -4  19   11.97    6.81
  -6  -4  20   33.72   19.32
  -6   4  20   40.45   16.33
  -6  -4  21   26.54   17.75
  -6   4  21   27.76   18.00
  -6   4  22   13.83   19.11
  -6  -4  22   -4.95   10.72
  -6   4  23  100.85   37.39
  -6  -4  23   94.55   32.75
  -6   4  23   81.85   30.51
  -6  -4  24   37.08   17.01
  -6   4  24   13.66    7.79
  -6   4  25   23.84   16.61
  -6  -4  25   33.83   19.45
  -6   4  25   63.42   31.91
  -6   4  26   -6.14    8.80
  -6  -4  26   10.53    6.19
  -6  -4  27   13.39   18.12
  -6   4  27   15.37   17.30
  -6  -5 -27    2.20    6.53
  -6  -5 -26   -2.35    9.69
  -6  -5 -25   -4.06    6.13
  -6  -5 -24   32.11   21.97
  -6  -5 -23   35.39   21.39
  -6  -5 -22   29.85   21.91
  -6   5 -22   57.04   28.04
  -6  -5 -21   22.25   19.98
  -6   5 -21   11.71   14.55
  -6  -5 -20   62.04   26.42
  -6   5 -20   68.59   27.73
  -6  -5 -19    6.35   12.07
  -6   5 -19    7.77   12.61
  -6  -5 -18   86.07   29.93
  -6   5 -18   63.44   23.17
  -6   5 -17   77.92   25.49
  -6  -5 -17   87.02   30.98
  -6  -5 -16   91.32   30.13
  -6   5 -16   44.97   18.30
  -6   5 -15   10.21    6.62
  -6  -5 -15   15.41   14.14
  -6   5 -14   98.68   29.27
  -6  -5 -14  102.56   35.00
  -6  -5 -13   28.13   18.05
  -6   5 -13    7.55   10.17
  -6  -5 -12  175.18   39.16
  -6   5 -12  202.08   37.22
  -6  -5 -11  196.57   41.70
  -6   5 -11  179.73   35.20
  -6  -5 -10   95.56   28.54
  -6   5 -10   96.22   27.16
  -6   5  -9  229.77   37.36
  -6  -5  -9  233.24   42.79
  -6  -5  -8   88.14   28.71
  -6   5  -8  109.01   23.69
  -6   5  -7   -2.53    8.94
  -6  -5  -7   42.86   23.78
  -6  -5  -6  148.27   33.10
  -6   5  -6  121.79   26.54
  -6  -5  -5   57.00   21.54
  -6  -5  -4  224.62   36.02
  -6  -5  -3   58.35   18.71
  -6  -5  -2   78.17   22.25
  -6  -5  -1   28.64   14.56
  -6  -5   0  174.19   29.92
  -6  -5   1  159.48   26.73
  -6  -5   1  158.82   21.85
  -6  -5   2   39.78   14.29
  -6  -5   2   57.13   17.53
  -6  -5   2   27.03   10.00
  -6  -5   3  314.56   33.41
  -6  -5   3  314.04   31.81
  -6  -5   3  325.14   35.53
  -6  -5   4   75.63   14.87
  -6  -5   4   79.52   18.11
  -6  -5   4   91.33   17.69
  -6  -5   5   58.56   12.59
  -6  -5   5   60.41   14.48
  -6  -5   5   48.96   14.67
  -6  -5   6  842.60   56.87
  -6  -5   6  755.73   48.03
  -6  -5   7  431.46   41.52
  -6   5   7  490.14   56.33
  -6  -5   7  424.17   35.08
  -6  -5   8  153.95   26.36
  -6  -5   8  162.80   21.35
  -6   5   8  176.34   37.19
  -6   5   9   71.77   28.70
  -6  -5   9   64.71   17.04
  -6  -5   9   55.52   12.46
  -6  -5  10  290.54   37.88
  -6   5  10  340.55   50.98
  -6  -5  10  288.73   27.41
  -6  -5  11    3.02    8.11
  -6   5  11   18.34   19.43
  -6  -5  11    1.54    2.34
  -6  -5  12  492.51   52.92
  -6  -5  12  414.24   31.13
  -6   5  12  551.86   68.48
  -6  -5  13  210.01   36.24
  -6   5  13  179.36   39.82
  -6  -5  14  231.00   39.59
  -6   5  14  274.87   49.11
  -6  -5  15   -2.12    4.40
  -6   5  15   20.27   16.87
  -6  -5  16  161.44   34.53
  -6   5  16  181.57   42.13
  -6  -5  17   11.30    9.86
  -6   5  17   13.96   19.01
  -6  -5  18   87.29   26.63
  -6   5  18  154.04   40.34
  -6  -5  19   12.78   17.74
  -6   5  19   27.86   15.75
  -6  -5  20  131.45   36.72
  -6   5  20  135.36   39.77
  -6  -5  21   28.32   16.73
  -6   5  21   43.16   20.80
  -6  -5  22   77.05   28.95
  -6   5  22   65.48   25.11
  -6  -5  23    3.87    5.81
  -6   5  23  -14.02   17.97
  -6   5  24  125.47   47.04
  -6   5  24   54.45   28.61
  -6  -5  24   50.87   26.05
  -6   5  25    0.83    8.10
  -6  -5  25    3.86    5.98
  -6   5  26   32.94   18.23
  -6  -5  26   24.60   16.27
  -6   5  26   56.27   30.05
  -6   5  27   23.63   16.08
  -6  -5  27   27.01   18.26
  -6   5  28    0.33    5.42
  -6  -6 -25  -15.98   21.41
  -6  -6 -24   -9.36   14.02
  -6  -6 -23   77.67   30.53
  -6  -6 -22   34.56   24.64
  -6   6 -21   27.24   19.49
  -6  -6 -21   30.27   18.04
  -6   6 -20   34.31   20.87
  -6  -6 -20    1.20    9.29
  -6   6 -19   23.52   14.34
  -6  -6 -19    8.99   10.19
  -6  -6 -18   10.96   11.36
  -6   6 -18  -10.05   12.30
  -6  -6 -17  171.66   43.21
  -6   6 -17   92.08   27.73
  -6  -6 -16   34.89   23.99
  -6   6 -16   20.10   16.91
  -6   6 -15  157.92   37.32
  -6  -6 -15  159.95   41.36
  -6   6 -14   31.38   18.48
  -6  -6 -14    3.64    7.44
  -6  -6 -13   22.04   16.57
  -6   6 -13   12.36   13.21
  -6   6 -12    0.72    6.69
  -6  -6 -12   -0.57    9.43
  -6   6 -11  326.16   48.11
  -6  -6 -11  220.91   43.67
  -6  -6 -10   12.90    9.29
  -6   6 -10    0.16    6.90
  -6  -6  -9  352.92   54.21
  -6   6  -9  429.92   53.85
  -6   6  -8   -7.32   10.75
  -6  -6  -8   12.53   14.43
  -6  -6  -7   55.08   21.90
  -6   6  -7   49.42   13.58
  -6  -6  -6   36.82   18.29
  -6  -6  -5  274.58   42.10
  -6  -6  -4   88.80   23.17
  -6  -6  -3  206.96   33.46
  -6  -6  -2   15.30    8.62
  -6  -6  -1  187.39   32.01
  -6  -6  -1  194.42   30.65
  -6  -6   0   70.78   20.65
  -6  -6   0   76.17   20.42
  -6  -6   1  106.90   23.11
  -6  -6   1   94.25   19.65
  -6  -6   2   90.67   19.10
  -6  -6   2  106.82   19.63
  -6  -6   2  118.87   22.64
  -6  -6   3  108.62   20.82
  -6  -6   3  110.33   20.14
  -6  -6   3  121.97   23.00
  -6  -6   4   11.12    6.97
  -6  -6   4   28.56   13.13
  -6  -6   5  702.05   54.96
  -6  -6   5  663.15   50.05
  -6  -6   6   29.67   15.72
  -6  -6   6    4.98    6.47
  -6  -6   7  497.76   48.35
  -6  -6   7  480.64   41.69
  -6  -6   8   20.97   10.24
  -6  -6   8   19.99    9.92
  -6  -6   9  293.09   31.19
  -6  -6   9  307.64   38.60
  -6  -6  10    8.10    6.34
  -6   6  10    2.01   11.16
  -6  -6  10   18.60   13.33
  -6  -6  11  241.68   37.25
  -6   6  11  363.53   55.84
  -6  -6  11  271.89   29.00
  -6  -6  12   40.49   16.57
  -6   6  12   62.36   30.43
  -6  -6  12   37.38   11.38
  -6  -6  13  481.39   55.84
  -6   6  13  548.55   72.34
  -6  -6  14   29.90   13.68
  -6   6  14   36.55   19.48
  -6   6  15  285.35   55.20
  -6  -6  15  158.78   34.04
  -6   6  16   48.92   25.69
  -6  -6  16   21.63   12.50
  -6  -6  17   32.02   16.83
  -6   6  17   63.20   29.02
  -6  -6  18   -3.91   10.60
  -6   6  18   -0.70   14.46
  -6  -6  19  165.58   40.58
  -6   6  19  250.78   55.68
  -6   6  20   31.05   25.58
  -6  -6  20   21.51   17.03
  -6  -6  21  103.44   31.52
  -6   6  21  128.66   42.05
  -6  -6  22   15.60   12.76
  -6   6  22   24.90   15.54
  -6  -6  23   27.97   18.95
  -6   6  23   56.26   25.40
  -6   6  24   19.07   17.63
  -6  -6  24    9.94   12.20
  -6   6  25   31.99   20.61
  -6  -6  25    8.05    9.37
  -6   6  26    5.46   10.61
  -6  -6  26   16.09   13.61
  -6   6  27   15.86   16.02
  -6  -7 -24    8.47   16.64
  -6  -7 -23  -10.97   16.02
  -6  -7 -22   29.07   21.80
  -6  -7 -21    3.10   11.37
  -6  -7 -20    6.65    8.01
  -6   7 -20   10.39    8.16
  -6  -7 -19   17.88   18.36
  -6   7 -19    0.59    5.19
  -6  -7 -18   53.53   24.97
  -6   7 -18   20.17   14.02
  -6   7 -17   27.37   17.98
  -6  -7 -17   -7.28   10.97
  -6  -7 -16  116.36   34.45
  -6   7 -16  121.97   35.80
  -6  -7 -15    2.29   11.94
  -6   7 -15   19.67   16.22
  -6  -7 -14   49.66   21.26
  -6   7 -14   77.35   25.51
  -6  -7 -13   77.90   31.44
  -6   7 -13   20.42   15.83
  -6  -7 -12   12.09   10.93
  -6   7 -12   47.12   19.71
  -6  -7 -11    4.59   10.06
  -6   7 -11   10.58    8.41
  -6  -7 -10  126.98   33.39
  -6   7 -10   98.97   26.27
  -6  -7  -9   88.52   29.43
  -6   7  -9   80.10   24.44
  -6   7  -8  118.76   28.55
  -6  -7  -8  107.19   27.63
  -6  -7  -7   28.97   18.16
  -6  -7  -6  116.98   29.42
  -6  -7  -6  150.91   34.43
  -6  -7  -5    1.25    6.83
  -6  -7  -5   31.56   19.89
  -6  -7  -4  194.00   35.47
  -6  -7  -4  202.22   38.25
  -6  -7  -3   61.51   20.17
  -6  -7  -3   46.01   19.15
  -6  -7  -2  194.45   33.58
  -6  -7  -2  193.90   33.77
  -6  -7  -1    5.36    4.64
  -6  -7  -1    9.67   10.60
  -6  -7   0  150.95   28.36
  -6  -7   0  146.45   27.19
  -6  -7   1    2.46    5.98
  -6  -7   2   70.59   19.31
  -6  -7   2   64.11   17.79
  -6  -7   3   10.72    8.49
  -6  -7   3    9.57    8.54
  -6  -7   4  127.02   23.45
  -6  -7   4  115.90   22.48
  -6  -7   5   -2.06    8.06
  -6  -7   5   12.76    9.21
  -6  -7   6  259.19   33.54
  -6  -7   6  255.37   36.71
  -6  -7   7   14.91   10.18
  -6  -7   7   -2.44    3.90
  -6  -7   8  187.57   28.09
  -6  -7   8  218.33   34.94
  -6  -7   9   33.47   15.30
  -6  -7   9   28.46   12.00
  -6  -7  10  198.80   27.99
  -6  -7  10  199.05   34.69
  -6  -7  11   -0.58   11.04
  -6  -7  11    2.10    4.52
  -6  -7  12  244.92   39.15
  -6   7  12  310.48   56.16
  -6  -7  12  255.53   31.41
  -6   7  13   54.35   27.53
  -6  -7  13   10.97    8.81
  -6   7  14  219.80   51.08
  -6  -7  14  140.89   31.62
  -6  -7  15   12.18   13.88
  -6   7  15   18.68   24.46
  -6  -7  16   44.28   19.57
  -6   7  16   97.52   34.48
  -6  -7  17   39.75   20.03
  -6   7  17   59.81   29.61
  -6  -7  18   54.89   22.76
  -6   7  18  119.30   40.55
  -6  -7  19   12.91   15.59
  -6   7  19   -3.81   10.67
  -6  -7  20   48.76   23.41
  -6   7  20   61.46   34.58
  -6  -7  21   16.94   13.40
  -6   7  21  -12.30   14.32
  -6   7  22   30.00   19.02
  -6  -7  22   21.29   19.87
  -6   7  23   12.73   12.19
  -6  -7  23   19.22   17.91
  -6  -7  24   55.58   27.08
  -6   7  24   74.12   35.94
  -6   7  25   25.92   18.15
  -6  -7  25    8.46   13.56
  -6  -8 -23   35.94   23.43
  -6  -8 -22   34.81   27.34
  -6  -8 -21   54.60   28.71
  -6  -8 -21    5.46    7.44
  -6  -8 -20   55.26   30.40
  -6  -8 -20  -11.74   15.23
  -6  -8 -19   17.29   12.53
  -6   8 -19   17.25   11.13
  -6  -8 -18    3.75   12.17
  -6   8 -18    1.03   12.67
  -6  -8 -18   33.83   27.13
  -6  -8 -17   49.77   29.18
  -6  -8 -17    9.30   10.14
  -6   8 -17   26.87   21.50
  -6  -8 -16   21.15   19.20
  -6  -8 -16   40.69   22.72
  -6   8 -16   13.45   11.65
  -6  -8 -15   39.65   20.02
  -6  -8 -15   83.29   33.35
  -6   8 -15   59.06   27.68
  -6  -8 -14   -0.75    7.39
  -6  -8 -14   44.96   27.56
  -6   8 -14   27.56   16.08
  -6  -8 -13  121.92   32.84
  -6  -8 -13  195.82   44.85
  -6   8 -13  141.03   36.12
  -6   8 -12   11.63   12.63
  -6  -8 -12   -1.44    6.31
  -6   8 -11   82.98   24.73
  -6  -8 -11   41.27   17.79
  -6  -8 -11  122.82   34.80
  -6   8 -10   30.21   17.09
  -6  -8 -10   44.30   27.05
  -6  -8 -10    2.42   14.19
  -6  -8  -9   17.53   12.89
  -6   8  -9    9.61    7.08
  -6  -8  -8   59.47   20.93
  -6  -8  -8   99.51   30.70
  -6  -8  -7  212.34   41.12
  -6  -8  -7  240.90   43.33
  -6  -8  -6   58.54   23.21
  -6  -8  -6   38.59   16.63
  -6  -8  -5  334.18   49.85
  -6  -8  -5  308.46   46.89
  -6  -8  -4   49.12   16.61
  -6  -8  -4   44.15   20.67
  -6  -8  -3  180.49   34.93
  -6  -8  -2   73.37   23.13
  -6  -8  -1  251.54   38.87
  -6  -8   0   46.07   16.37
  -6  -8   1  274.57   40.29
  -6  -8   2    0.03    6.58
  -6  -8   3  188.78   31.00
  -6  -8   3  210.91   34.04
  -6  -8   4    8.59   10.11
  -6  -8   4   14.93   10.02
  -6  -8   5   91.77   23.22
  -6  -8   5  101.41   23.49
  -6  -8   6   12.23    8.23
  -6  -8   6    2.79    6.29
  -6  -8   7  104.64   26.37
  -6  -8   7  117.49   24.06
  -6  -8   8    0.51    6.84
  -6  -8   8   14.74   10.46
  -6  -8   9  144.44   30.99
  -6  -8   9  144.62   26.07
  -6  -8  10   18.14   13.23
  -6  -8  10    4.54    7.81
  -6  -8  11   99.98   21.27
  -6  -8  11   92.67   25.34
  -6  -8  12   95.17   26.16
  -6  -8  13   95.63   26.34
  -6   8  13  167.10   45.14
  -6  -8  14    9.01   12.66
  -6   8  14   15.03   19.83
  -6  -8  15   74.49   25.54
  -6   8  15  116.44   41.77
  -6   8  16   25.39   18.13
  -6  -8  16   37.65   20.86
  -6  -8  17   80.68   27.48
  -6   8  17  154.17   47.07
  -6   8  18   22.79   20.72
  -6  -8  18    9.22   14.53
  -6   8  19   24.10   25.33
  -6  -8  19   31.19   17.66
  -6  -8  20    2.59    9.53
  -6   8  20    3.13   19.14
  -6   8  21   18.99   22.71
  -6  -8  21   11.74   13.50
  -6   8  22   -3.68   18.96
  -6  -8  22  -11.12    6.74
  -6  -8  23   38.82   19.95
  -6   8  23   64.46   33.22
  -6   8  24   -4.46    7.18
  -6  -9 -21   18.79   17.66
  -6  -9 -20   17.87   18.41
  -6  -9 -19   51.43   32.40
  -6   9 -18   10.53   11.04
  -6  -9 -18   48.91   33.53
  -6  -9 -17   39.83   29.89
  -6   9 -17   31.82   20.98
  -6   9 -16   10.17   15.00
  -6  -9 -16   66.10   32.37
  -6  -9 -15   28.76   23.84
  -6   9 -15    4.93   10.87
  -6  -9 -14   71.72   31.74
  -6   9 -14   68.38   26.95
  -6  -9 -13   56.31   31.83
  -6   9 -13   34.63   19.03
  -6   9 -12   54.98   19.35
  -6  -9 -12   53.54   27.27
  -6  -9 -11   24.41   20.13
  -6   9 -11    4.28    7.53
  -6   9 -10   32.92   13.88
  -6  -9 -10   83.71   29.36
  -6  -9  -9   36.90   23.07
  -6  -9  -8   53.05   21.53
  -6  -9  -7   43.57   21.18
  -6  -9  -6   76.03   26.13
  -6  -9  -5   62.88   22.75
  -6  -9  -4  129.64   29.32
  -6  -9  -3    6.26    6.78
  -6  -9  -2   71.26   20.87
  -6  -9  -1   12.02   12.00
  -6  -9   0  126.70   28.30
  -6  -9   1   45.94   17.58
  -6  -9   2  251.71   38.71
  -6  -9   3   10.16   10.76
  -6  -9   4  112.79   26.68
  -6  -9   5   19.66   13.34
  -6  -9   5   24.30   15.09
  -6  -9   6   47.10   19.79
  -6  -9   6   32.72   14.41
  -6  -9   7   22.46   12.29
  -6  -9   7   31.70   15.15
  -6  -9   8   32.23   16.21
  -6  -9   8   35.46   14.79
  -6  -9   9   20.55   12.63
  -6  -9   9   29.03   13.29
  -6  -9  10   44.34   17.20
  -6  -9  10   27.59   13.94
  -6  -9  11   43.37   19.91
  -6  -9  11   38.80   14.24
  -6  -9  12   20.77   10.31
  -6  -9  13    2.22   10.12
  -6  -9  14   20.32   15.69
  -6   9  14   31.25   26.29
  -6   9  15   31.31   22.32
  -6  -9  15   26.28   18.87
  -6  -9  16   68.75   27.25
  -6   9  16  101.08   35.64
  -6  -9  17   34.94   21.99
  -6   9  17   10.44   19.92
  -6  -9  18    9.34   13.26
  -6   9  18   -2.85   17.42
  -6  -9  19    6.10    9.87
  -6   9  19   45.71   28.28
  -6   9  20   13.58   21.27
  -6  -9  20   -6.11    8.83
  -6  -9  21    7.82   14.39
  -6   9  21  -13.57   19.55
  -6   9  22   35.25   24.02
  -6  -9  22   25.04   18.45
  -6 -10 -18   19.43   20.60
  -6 -10 -17   35.85   23.75
  -6  10 -17   18.79   15.83
  -6 -10 -16   29.74   20.02
  -6  10 -16   16.32   18.18
  -6  10 -15   16.39   14.31
  -6 -10 -15   38.44   25.98
  -6 -10 -14   17.05   20.36
  -6  10 -14   -3.23    8.91
  -6 -10 -13   39.30   23.03
  -6  10 -13   15.29   13.17
  -6  10 -12   30.56   16.14
  -6 -10 -12   64.71   29.09
  -6 -10 -11   37.45   23.01
  -6  10 -11    3.83    4.89
  -6  10 -10  -16.78   18.48
  -6 -10 -10   13.30   20.23
  -6 -10  -9   90.67   32.31
  -6 -10  -8  -10.13    9.26
  -6 -10  -7   18.93   15.65
  -6 -10  -6   10.81    6.46
  -6 -10  -5   38.42   17.09
  -6 -10  -4   17.11   11.34
  -6 -10  -3   68.36   24.49
  -6 -10  -2    3.55    7.63
  -6 -10  -1  108.55   29.53
  -6 -10   0   23.42   12.93
  -6 -10   1   75.40   25.42
  -6 -10   2   89.45   26.82
  -6 -10   3   66.58   21.60
  -6 -10   4   32.83   15.59
  -6 -10   5   83.50   23.21
  -6 -10   6   23.81   18.08
  -6 -10   6    8.95    6.97
  -6 -10   7   36.29   19.55
  -6 -10   7   30.22   14.17
  -6 -10   8   21.43   14.96
  -6 -10   8   10.56    7.29
  -6 -10   9   25.91   18.29
  -6 -10   9   13.35   10.45
  -6 -10  10   25.33   14.90
  -6 -10  10   38.65   16.90
  -6 -10  11   25.27   16.00
  -6 -10  11   12.20    9.43
  -6 -10  12    6.76    9.11
  -6 -10  13    7.61   10.28
  -6 -10  14    7.21   11.30
  -6  10  15    7.30   16.06
  -6 -10  15   19.40   15.15
  -6 -10  16   38.84   20.45
  -6  10  16   43.42   30.23
  -6 -10  17   14.60   16.34
  -6  10  17   54.40   32.19
  -6 -10  18    3.69    5.32
  -6  10  18   24.12   24.67
  -6 -10  19   14.48   15.37
  -6  10  19   38.02   28.60
  -6 -10  20   18.80   13.74
  -6  11 -16   12.92   12.64
  -6 -11 -15   33.22   24.82
  -6  11 -15   20.62   17.97
  -6 -11 -14   -1.88    7.11
  -6  11 -14  -11.06   13.27
  -6 -11 -13   22.78   22.25
  -6  11 -13  -13.74   13.43
  -6 -11 -12   -1.64    8.99
  -6  11 -12   -5.40   12.86
  -6 -11 -11   23.88   15.92
  -6  11 -11   25.84   17.45
  -6 -11 -10   -3.30    9.39
  -6 -11  -9    6.33    5.47
  -6 -11  -8   39.57   21.64
  -6 -11  -7   -0.87    7.56
  -6 -11  -6    7.44    9.82
  -6 -11  -5  -19.76   18.09
  -6 -11  -4   -1.77   10.64
  -6 -11  -3    1.30   14.21
  -6 -11  -2   71.35   25.70
  -6 -11  -1   39.83   19.04
  -6 -11   0   29.72   21.83
  -6 -11   1   29.30   18.57
  -6 -11   2    7.30    7.62
  -6 -11   3   28.86   13.91
  -6 -11   4   24.22   16.69
  -6 -11   5    4.76    7.92
  -6 -11   6   21.92   13.82
  -6 -11   7    8.19    5.50
  -6 -11   8   18.84   14.61
  -6 -11   8   15.81   12.97
  -6 -11   9   27.37   21.36
  -6 -11   9    6.68   10.21
  -6 -11  10   38.39   21.58
  -6 -11  10   21.00   14.03
  -6 -11  11   31.72   20.85
  -6 -11  12   16.23   16.23
  -6 -11  13   25.98   18.64
  -6 -11  14    9.82   12.31
  -6 -11  15   21.92   16.78
  -6  11  16   16.65   25.25
  -6 -11  16    3.48   12.46
  -6 -11  17   27.53   20.33
  -6  11  17   40.58   29.16
  -6 -11  18   -0.35    5.96
  -6  12 -14    9.80   12.03
  -6  12 -13   96.48   38.29
  -6  12 -12    3.20    6.94
  -6 -12 -11   19.27   13.85
  -6  12 -11  -17.07   16.58
  -6 -12 -10    5.51    7.59
  -6 -12  -9    7.77   12.02
  -6 -12  -8    2.75    5.22
  -6 -12  -7   -1.35    8.14
  -6 -12  -6   -5.74   16.14
  -6 -12  -5   -3.10    7.36
  -6 -12  -4   21.79   14.60
  -6 -12  -3    3.14    8.28
  -6 -12  -2   48.46   21.19
  -6 -12  -1   18.86   17.64
  -6 -12   0   26.62   16.69
  -6 -12   1    8.02   10.91
  -6 -12   2    9.52    8.20
  -6 -12   3   28.82   18.10
  -6 -12   4   30.18   18.48
  -6 -12   5    3.40    9.28
  -6 -12   6   23.25   14.35
  -6 -12   7   -4.10    9.76
  -6 -12   8    9.43   10.64
  -6 -12   9   14.68   13.76
  -6 -12  10   36.98   22.66
  -6 -12  11   15.61   14.35
  -6 -12  12   17.43   14.83
  -6 -12  13    9.21   13.53
  -6 -12  14    6.93   12.51
  -6 -12  15   15.59   13.81
  -6  13 -12   -0.95    6.60
  -6  13 -11   -2.65   13.75
  -6 -13  -6   42.79   24.35
  -6 -13  -5   14.77   18.66
  -6 -13  -4   -3.18    7.05
  -6 -13  -3   35.02   19.31
  -6 -13  -2    1.33   11.25
  -6 -13  -1   15.79   13.24
  -6 -13   0    0.45    3.53
  -6 -13   1    7.25   11.14
  -6 -13   2    0.84    8.40
  -6 -13   3   14.24   11.90
  -6 -13   4   -2.84    7.87
  -6 -13   5    3.48    8.44
  -6 -13   6   -1.95    4.08
  -6 -13   7   18.56   11.88
  -6 -13   8    6.10   11.07
  -5   0 -25   79.87   29.40
  -5   0 -24    3.50    8.82
  -5   0 -23   74.03   26.67
  -5   0 -22   -2.41   13.11
  -5   0 -21   -3.08    7.65
  -5   0 -20   25.25   18.01
  -5   0 -19  224.75   41.96
  -5   0 -18   21.90   16.96
  -5   0 -17  816.21   78.47
  -5   0 -16   28.19   19.50
  -5   0 -15  175.66   35.51
  -5   0 -14   -3.89   11.85
  -5   0 -13  507.01   54.97
  -5   0 -12   23.94   18.32
  -5   0 -11 1901.75  101.63
  -5   0 -10   21.67   16.57
  -5   0  -9 1271.82   77.65
  -5   0  -8    2.50    8.64
  -5   0  -7  432.62   42.56
  -5   0  -6    4.86    7.21
  -5   0  -5 1983.82   84.34
  -5   0  -5 1739.42   44.67
  -5   0  -4   -7.23    9.08
  -5   0  -4    2.85    2.31
  -5   0  -3  879.19   52.26
  -5   0  -2   -3.44    6.05
  -5   0  -1  428.69   15.52
  -5   0  -1  446.27   35.45
  -5   0   0    3.58    4.32
  -5   0   1  798.62   44.45
  -5   0   2    4.11    5.85
  -5   0   3  803.18   42.49
  -5   0   4    5.81    5.41
  -5   0   5  176.46   18.65
  -5   0   5  149.17   13.44
  -5   0   5  176.63   24.04
  -5   0   6    2.23    2.02
  -5   0   6    5.07    4.18
  -5   0   7 1130.51   62.53
  -5   0   7 1292.86   46.63
  -5   0   7 1100.47   28.00
  -5   0   8   -1.70    2.89
  -5   0   8   20.07   16.42
  -5   0   9  171.91   28.10
  -5   0   9  158.96   15.32
  -5   0  10   28.41   13.82
  -5   0  11  211.26   32.42
  -5   0  11  174.61   15.15
  -5   0  12    2.79    2.48
  -5   0  12    9.99   13.80
  -5   0  13  772.63   30.80
  -5   0  13 1096.44   76.05
  -5   0  14   13.00   12.07
  -5   0  15  165.04   31.61
  -5   0  16   -4.37   11.69
  -5   0  17  342.68   45.77
  -5   0  18   -2.82   13.80
  -5   0  19  534.46   60.68
  -5   0  20   -5.83    7.33
  -5   0  21  171.24   35.40
  -5   0  22   -3.57   12.11
  -5   0  23  122.73   31.56
  -5   0  24  -17.63   20.88
  -5   0  25   98.17   30.95
  -5   0  26   11.98   15.08
  -5   0  27  108.79   35.20
  -5   0  28   13.97   18.89
  -5   0  29   47.18   24.43
  -5  -1 -26   49.57   23.54
  -5  -1 -25   28.61   19.01
  -5  -1 -24   86.95   31.72
  -5   1 -24   49.52   21.92
  -5  -1 -23    4.16   10.63
  -5   1 -23   22.06   17.80
  -5  -1 -22   68.50   27.11
  -5   1 -22   74.26   26.60
  -5  -1 -21   10.77    7.44
  -5   1 -21   18.26   15.46
  -5  -1 -20   41.02   18.26
  -5   1 -20   75.10   26.05
  -5  -1 -19   15.16   12.44
  -5   1 -19   21.89   16.56
  -5  -1 -18  290.60   47.01
  -5   1 -18  244.16   44.09
  -5  -1 -17   37.72   20.42
  -5   1 -17   19.21   14.80
  -5  -1 -16  264.60   44.87
  -5   1 -16  303.03   47.50
  -5  -1 -15   31.27   17.03
  -5   1 -15   46.73   21.96
  -5   1 -14  215.40   38.27
  -5  -1 -14  195.40   37.91
  -5  -1 -13   44.13   20.10
  -5   1 -13   48.13   20.67
  -5  -1 -12  458.63   52.11
  -5   1 -12  488.41   52.94
  -5   1 -11  368.59   44.43
  -5  -1 -11  315.62   43.04
  -5  -1 -10  750.82   62.55
  -5   1 -10  808.62   62.67
  -5  -1  -9   91.93   20.62
  -5   1  -9  105.18   22.57
  -5  -1  -8 1068.28   71.52
  -5   1  -8 1044.40   66.02
  -5  -1  -7  540.52   51.32
  -5   1  -7  531.28   46.21
  -5  -1  -6 1201.18   72.41
  -5   1  -6 1173.05   65.63
  -5   1  -5    2.06    5.90
  -5  -1  -5   21.60   14.75
  -5  -1  -4 1879.72   86.17
  -5   1  -4 1922.36   79.45
  -5   1  -4 1856.35   51.32
  -5   1  -3    4.72    3.01
  -5  -1  -3    7.84    8.92
  -5   1  -3    9.94    7.53
  -5  -1  -2  449.20   38.72
  -5   1  -2  400.80   21.84
  -5   1  -2  422.38   35.69
  -5   1  -2  443.77   28.83
  -5  -1  -1    4.83    8.16
  -5   1  -1   12.38    4.53
  -5   1  -1   11.59    5.19
  -5   1  -1   17.12    8.75
  -5  -1   0  990.30   54.54
  -5  -1   0  992.96   25.52
  -5   1   0 1009.90   51.38
  -5   1   0 1013.08   52.82
  -5  -1   1  303.66   17.19
  -5  -1   1  323.59   30.06
  -5   1   1  330.81   29.36
  -5   1   1  344.36   32.51
  -5  -1   2  768.43   44.24
  -5   1   2  782.60   44.08
  -5  -1   2  791.54   32.90
  -5   1   2  786.85   49.50
  -5   1   3  163.18   24.33
  -5  -1   3  179.41   20.30
  -5  -1   3  165.54   16.55
  -5   1   3  165.76   19.99
  -5   1   4   -1.85    4.33
  -5  -1   4    8.14    3.74
  -5  -1   4   -1.89    5.77
  -5  -1   5 2334.72   66.07
  -5   1   5 2449.68   98.02
  -5  -1   5 2429.81   79.36
  -5  -1   6 1385.54   47.96
  -5  -1   6 1372.67   63.94
  -5   1   6 1530.97   78.16
  -5  -1   7  680.27   31.09
  -5  -1   7  687.50   47.60
  -5   1   7  737.35   55.22
  -5   1   7  646.32   27.40
  -5   1   8  513.93   47.55
  -5  -1   8  461.51   23.57
  -5   1   8  428.88   20.87
  -5  -1   8  470.27   41.04
  -5  -1   9  221.25   14.28
  -5   1   9  269.79   35.66
  -5  -1   9  217.22   28.81
  -5   1   9  191.65   12.71
  -5  -1  10  563.28   48.68
  -5   1  10  620.76   54.23
  -5  -1  11  141.22   24.43
  -5   1  11  156.42   28.22
  -5   1  12  318.15   39.98
  -5   1  12  317.52   43.23
  -5  -1  12  272.44   35.47
  -5   1  13  238.14   35.08
  -5  -1  13  189.15   28.79
  -5   1  13  255.30   40.41
  -5   1  14  156.40   28.25
  -5  -1  14  131.32   24.68
  -5   1  14  231.72   39.35
  -5   1  15   -0.15   15.15
  -5  -1  15  -13.97   18.25
  -5   1  15   24.69   17.87
  -5   1  16  -13.13   10.11
  -5  -1  16   -0.25   15.33
  -5   1  16   30.80   19.60
  -5   1  17   -7.82   14.06
  -5  -1  17    9.47   15.59
  -5   1  17   39.38   17.98
  -5  -1  18  396.73   50.02
  -5   1  18  512.66   59.46
  -5  -1  19   88.84   20.80
  -5   1  19   97.94   28.85
  -5  -1  20  174.07   35.90
  -5   1  20  163.99   34.94
  -5  -1  21   27.11   15.60
  -5   1  21    9.31   14.24
  -5  -1  22   58.95   24.04
  -5   1  22   79.61   25.63
  -5   1  23   -7.80   14.31
  -5  -1  23   18.41   16.32
  -5  -1  24  189.76   41.65
  -5   1  24  183.19   41.97
  -5   1  25  -18.09   20.72
  -5  -1  25   12.65   13.54
  -5  -1  26   58.14   23.38
  -5   1  26   41.37   16.52
  -5  -1  27   16.40   15.36
  -5   1  27  -27.15   21.31
  -5  -1  28   15.22   13.56
  -5   1  28   41.00   17.64
  -5  -1  29    2.86    8.02
  -5   1  29   30.74   23.21
  -5  -2 -26   -1.87    4.66
  -5  -2 -25   28.20   20.24
  -5  -2 -24   51.71   24.69
  -5   2 -24   29.77   19.08
  -5  -2 -23   25.42   17.60
  -5   2 -23   19.82   15.95
  -5  -2 -22   -6.76    5.66
  -5   2 -22   27.06   16.64
  -5   2 -21  104.53   30.29
  -5  -2 -21  105.21   31.79
  -5  -2 -20    0.45    8.32
  -5   2 -20    8.20    9.50
  -5  -2 -19   99.67   29.50
  -5   2 -19   62.95   26.04
  -5  -2 -18   33.20   16.07
  -5   2 -18   70.81   26.12
  -5  -2 -17   42.53   18.13
  -5   2 -17   86.17   27.72
  -5   2 -16    7.11    9.91
  -5  -2 -16    4.46    7.57
  -5  -2 -15  457.93   57.72
  -5   2 -15  475.37   57.28
  -5   2 -14   10.58   11.89
  -5  -2 -14    3.85    8.50
  -5  -2 -13  234.07   39.41
  -5   2 -13  243.22   38.30
  -5   2 -12    5.35    6.25
  -5  -2 -12   11.81   10.95
  -5   2 -11   26.91    6.76
  -5  -2 -11   44.75   19.18
  -5  -2 -10   18.14   12.54
  -5   2 -10   23.32    8.65
  -5  -2  -9  671.69   59.46
  -5   2  -9  652.50   53.51
  -5   2  -8   37.43   14.99
  -5  -2  -8   55.11   20.49
  -5   2  -7  788.19   56.49
  -5  -2  -7  741.40   59.18
  -5  -2  -6   14.25   12.72
  -5   2  -6    6.58    2.25
  -5   2  -6   20.03   12.19
  -5  -2  -5  518.93   48.86
  -5   2  -5  590.89   30.09
  -5   2  -5  558.62   45.71
  -5  -2  -4  362.47   38.59
  -5   2  -4  368.96   26.06
  -5   2  -4  360.74   36.14
  -5  -2  -3  247.95   32.60
  -5   2  -3  247.91   23.34
  -5   2  -3  244.27   28.76
  -5   2  -2    1.06    3.79
  -5   2  -2    6.53    7.98
  -5  -2  -2    8.96    8.62
  -5  -2  -1  438.81   39.36
  -5   2  -1  453.78   35.17
  -5   2  -1  484.70   38.88
  -5  -2   0  398.43   36.36
  -5  -2   0  441.01   20.92
  -5   2   0  431.23   36.73
  -5  -2   1 1541.17   68.06
  -5  -2   1 1722.29   46.77
  -5   2   1 1546.18   70.33
  -5  -2   2  295.19   28.39
  -5  -2   2  281.01   20.99
  -5   2   2  273.41   31.22
  -5  -2   3  342.92   29.31
  -5   2   3  334.66   34.98
  -5  -2   3  332.67   24.66
  -5  -2   4 1341.96   54.23
  -5  -2   4 1241.42   51.06
  -5   2   4 1308.20   70.74
  -5  -2   5  135.80   18.79
  -5   2   5  158.79   26.41
  -5  -2   5  149.12   16.72
  -5  -2   6 1935.80   55.16
  -5  -2   6 2008.70   74.51
  -5   2   6 2006.76   94.24
  -5  -2   6 2046.50   51.05
  -5  -2   7 1299.32   39.82
  -5  -2   7 1310.10   64.25
  -5  -2   7 1219.35   36.66
  -5   2   7 1294.40   77.18
  -5  -2   8  638.84   23.37
  -5  -2   8  725.95   51.17
  -5   2   8  680.24   56.74
  -5  -2   8  624.23   23.59
  -5   2   9 2302.68  106.48
  -5  -2   9 1991.73   34.78
  -5  -2   9 2078.62   90.56
  -5  -2  10  267.92   35.04
  -5   2  10  258.35   36.31
  -5  -2  11  337.55   39.92
  -5   2  11  353.86   43.36
  -5  -2  12  871.91   66.86
  -5   2  12  878.43   70.52
  -5   2  13  140.29   26.86
  -5  -2  13  149.44   28.61
  -5   2  14   56.44   17.46
  -5  -2  14   95.43   24.47
  -5  -2  15  216.90   37.84
  -5   2  15  244.16   36.89
  -5   2  16   -7.80    6.34
  -5  -2  16   22.27   17.46
  -5   2  17  366.84   49.27
  -5   2  17  398.04   56.58
  -5  -2  17  367.10   50.17
  -5   2  18  106.40   25.48
  -5  -2  18  127.70   32.05
  -5   2  18  131.20   35.15
  -5   2  19   38.51    9.51
  -5  -2  19   32.49   19.70
  -5   2  19   45.32   24.06
  -5   2  20   39.83   13.87
  -5  -2  20   45.31   20.65
  -5   2  20   68.00   26.72
  -5  -2  21  184.56   40.66
  -5   2  21  159.36   35.34
  -5   2  21  224.52   46.51
  -5  -2  22   22.92   10.62
  -5   2  22   48.51   22.96
  -5  -2  23   71.74   26.10
  -5   2  23   74.28   28.38
  -5  -2  24   60.50   25.17
  -5   2  24   46.16   20.30
  -5  -2  25   80.98   26.90
  -5   2  25   87.87   28.76
  -5  -2  26   27.43   16.55
  -5   2  26   10.02   11.01
  -5   2  27   38.28   22.79
  -5  -2  27   49.22   26.94
  -5  -2  28    4.08    7.76
  -5   2  28   -5.44   12.13
  -5  -2  29   17.35   13.67
  -5   2  29   -2.00   10.78
  -5  -3 -27    1.40    6.64
  -5  -3 -26   -4.76    9.95
  -5  -3 -25   13.55   15.84
  -5  -3 -24   28.22   21.76
  -5  -3 -23   19.57   15.69
  -5   3 -23   -4.30   10.11
  -5  -3 -22   30.67   17.17
  -5   3 -22   38.56   21.72
  -5  -3 -21   71.08   27.52
  -5   3 -21   66.62   26.80
  -5  -3 -20   65.77   27.45
  -5   3 -20   69.09   28.42
  -5  -3 -19   41.95   26.90
  -5   3 -19   45.11   24.82
  -5   3 -18   22.78   16.66
  -5  -3 -18   17.93   14.14
  -5   3 -17   -2.92    7.07
  -5  -3 -17   26.98   14.32
  -5   3 -16  107.55   30.02
  -5  -3 -16  133.80   32.48
  -5   3 -15  169.99   34.79
  -5  -3 -15  158.90   34.77
  -5   3 -14  144.14   29.24
  -5  -3 -14  176.91   37.49
  -5  -3 -13   49.64   18.29
  -5   3 -13   56.53   15.99
  -5  -3 -12   82.28   26.12
  -5   3 -12   48.76   17.15
  -5   3 -11   26.69   11.86
  -5  -3 -11    5.35    6.89
  -5  -3 -10   20.72   11.29
  -5   3 -10   55.35   19.63
  -5  -3  -9    4.05    7.67
  -5   3  -9    6.43   10.12
  -5   3  -8  111.33   21.69
  -5  -3  -8   77.61   20.62
  -5   3  -7  481.59   46.51
  -5  -3  -7  469.62   48.94
  -5  -3  -6  117.05   23.94
  -5   3  -6  133.41   24.09
  -5  -3  -5   87.25   20.86
  -5   3  -5   86.62   17.35
  -5   3  -4   54.52   13.41
  -5  -3  -4   68.21   18.48
  -5   3  -4   47.78    8.48
  -5   3  -3  335.91   34.50
  -5  -3  -3  350.41   38.28
  -5   3  -3  272.11   17.70
  -5  -3  -2  107.98   21.33
  -5  -3  -1  190.18   26.91
  -5  -3   0 1903.24   80.36
  -5  -3   0 1850.00   52.68
  -5  -3   1   33.61    9.72
  -5  -3   1   39.46    8.79
  -5  -3   2 1268.02   60.27
  -5   3   2 1243.92   67.99
  -5  -3   2 1197.34   48.63
  -5  -3   3  525.97   36.49
  -5   3   3  512.34   45.52
  -5  -3   3  483.75   33.12
  -5   3   4  728.58   55.95
  -5  -3   4  656.31   40.41
  -5  -3   4  748.85   41.17
  -5  -3   5   21.62    9.15
  -5  -3   5    9.02    4.27
  -5   3   5   15.00   14.93
  -5  -3   5   13.77    6.04
  -5  -3   6  503.55   29.05
  -5  -3   6  511.11   38.50
  -5   3   6  534.61   49.96
  -5  -3   6  480.64   29.59
  -5  -3   7 1014.32   57.02
  -5   3   7 1132.68   76.36
  -5  -3   7 1053.82   41.61
  -5  -3   7 1010.89   37.21
  -5  -3   8  598.39   45.92
  -5   3   8  693.40   60.96
  -5  -3   8  627.83   30.54
  -5  -3   9  639.33   51.01
  -5   3   9  724.65   64.49
  -5  -3   9  625.60   28.87
  -5  -3  10 1089.11   69.27
  -5   3  10 1294.88   85.96
  -5  -3  10 1076.25   35.64
  -5   3  11  240.09   38.83
  -5  -3  11  221.74   15.47
  -5  -3  11  232.66   33.35
  -5  -3  12  101.51    9.74
  -5   3  12  127.82   29.22
  -5  -3  12  116.37   24.78
  -5  -3  13  423.49   48.16
  -5   3  13  415.92   52.29
  -5   3  14  822.93   74.75
  -5  -3  14  781.58   68.67
  -5   3  15  178.42   34.55
  -5  -3  15  153.95   32.43
  -5   3  16  418.36   54.31
  -5  -3  16  447.09   55.69
  -5   3  17  103.53   29.29
  -5  -3  17   79.25   24.38
  -5   3  18   64.76   23.05
  -5  -3  18   65.99   23.13
  -5  -3  19   21.59   16.61
  -5   3  19   11.43   10.71
  -5   3  20  118.11   30.60
  -5  -3  20   87.37   28.18
  -5   3  21    8.88    8.08
  -5  -3  21   23.97   15.56
  -5   3  21   38.91   26.37
  -5   3  22  -10.54   17.01
  -5  -3  22   35.28   18.62
  -5   3  22   19.13   17.56
  -5   3  23  133.72   36.30
  -5  -3  23   98.45   30.30
  -5   3  23  126.71   37.92
  -5   3  24   72.25   26.18
  -5  -3  24   63.98   27.05
  -5   3  24   49.75   30.24
  -5  -3  25   83.74   29.47
  -5   3  25   28.42   17.92
  -5  -3  26   23.31   19.20
  -5   3  26   13.82   16.24
  -5   3  27   16.53   17.09
  -5  -3  27    1.40   12.16
  -5   3  28    2.05    7.51
  -5  -3  28   25.68   21.56
  -5  -4 -27   15.09   11.85
  -5  -4 -26    4.07    6.59
  -5  -4 -25    3.67    4.45
  -5  -4 -24   -7.94    6.82
  -5  -4 -23   16.42   14.74
  -5  -4 -22   41.01   24.08
  -5   4 -22   61.91   27.55
  -5  -4 -21   28.24   21.59
  -5   4 -21   33.73   21.94
  -5  -4 -20   81.03   30.85
  -5   4 -20  104.01   32.81
  -5  -4 -19   26.06   16.84
  -5   4 -19   26.30   12.07
  -5   4 -18   18.64   19.16
  -5  -4 -18   25.13   18.66
  -5   4 -17   77.09   23.90
  -5  -4 -17   56.08   23.09
  -5   4 -16   58.79   19.59
  -5  -4 -16   72.50   27.60
  -5   4 -15  -18.66   13.06
  -5  -4 -15   18.55   20.60
  -5  -4 -14  667.24   71.72
  -5   4 -14  534.89   59.42
  -5   4 -13   32.44   14.89
  -5  -4 -13   35.91   24.53
  -5  -4 -12  347.32   50.37
  -5   4 -12  344.55   46.16
  -5   4 -11  216.74   36.11
  -5  -4 -11  207.85   39.65
  -5  -4 -10   74.36   28.82
  -5   4 -10   62.09   19.85
  -5   4  -9   -2.48    6.55
  -5  -4  -9   30.77   20.79
  -5  -4  -8  245.81   38.66
  -5   4  -8  222.33   32.02
  -5   4  -7  267.93   34.77
  -5  -4  -7  245.83   36.91
  -5   4  -6  437.82   43.66
  -5  -4  -6  403.15   46.83
  -5   4  -5  123.08   11.96
  -5   4  -5  163.42   25.06
  -5  -4  -5  186.91   30.69
  -5  -4  -4  143.56   27.59
  -5   4  -4   94.59    8.49
  -5  -4  -3  263.20   35.26
  -5  -4  -2 1195.36   71.09
  -5  -4  -1  429.45   41.72
  -5  -4   0  861.14   55.94
  -5  -4   0  839.11   42.29
  -5  -4   1   20.70    7.16
  -5  -4   1   32.40   12.10
  -5  -4   2 1482.87   66.98
  -5  -4   2 1380.01   58.65
  -5  -4   3  414.87   34.13
  -5  -4   3  439.84   34.70
  -5  -4   3  452.02   35.23
  -5  -4   4  100.63   17.42
  -5  -4   4   84.88   14.38
  -5  -4   4  106.91   18.45
  -5  -4   5  332.52   32.12
  -5  -4   5  340.14   28.02
  -5  -4   5  325.36   28.31
  -5  -4   6  481.20   40.12
  -5  -4   6  478.57   33.41
  -5  -4   6  505.29   32.17
  -5  -4   7  404.73   37.98
  -5   4   7  494.93   52.99
  -5  -4   7  456.73   31.78
  -5  -4   8  329.79   35.15
  -5   4   8  361.82   47.91
  -5  -4   8  344.11   27.06
  -5  -4   9  666.82   51.81
  -5   4   9  795.33   70.09
  -5  -4   9  688.05   37.22
  -5  -4  10    3.37    4.19
  -5  -4  10    4.57    2.49
  -5   4  11  612.27   66.35
  -5  -4  11  537.52   50.42
  -5  -4  11  499.10   30.12
  -5   4  12  257.98   45.30
  -5  -4  12  192.16   31.74
  -5  -4  12  179.66   18.12
  -5   4  13  696.84   72.05
  -5  -4  13  652.35   60.70
  -5  -4  13  587.35   31.66
  -5   4  14  274.37   48.00
  -5  -4  14  276.17   41.76
  -5  -4  15  127.96   30.23
  -5   4  15  124.88   30.71
  -5   4  16  265.00   47.25
  -5  -4  16  288.14   45.82
  -5   4  17  177.61   40.09
  -5  -4  17  104.57   26.48
  -5   4  18  127.68   33.27
  -5  -4  18  135.24   33.16
  -5   4  19   59.46   22.35
  -5  -4  19   41.55   19.52
  -5   4  20   16.31    8.82
  -5  -4  20   20.65   25.51
  -5   4  21   45.95   19.07
  -5  -4  21   50.67   21.67
  -5  -4  22   63.85   26.83
  -5   4  22   66.81   24.95
  -5   4  22  113.89   41.01
  -5   4  23   38.83   22.07
  -5  -4  23    3.32   10.66
  -5   4  23   41.70   30.25
  -5   4  24   92.81   32.65
  -5  -4  24   92.39   30.03
  -5   4  24  123.32   42.44
  -5  -4  25   23.55   17.95
  -5   4  25   26.10   18.00
  -5   4  25   35.04   22.61
  -5   4  26   -5.90   12.35
  -5  -4  26   -0.32    8.37
  -5   4  26   28.98   23.44
  -5  -4  27   21.31   17.26
  -5   4  27   -1.72   11.63
  -5   4  27   24.99   24.61
  -5  -4  28    3.33   10.39
  -5   4  28  -13.45   19.33
  -5  -5 -28   -8.35   11.62
  -5  -5 -27   -5.70    7.47
  -5  -5 -26    6.74   13.10
  -5  -5 -25   -3.24   11.41
  -5  -5 -24   17.95   15.78
  -5  -5 -23   16.48   13.07
  -5  -5 -22   42.59   23.47
  -5   5 -21   53.53   24.78
  -5  -5 -21   59.51   27.25
  -5   5 -20   26.05   20.52
  -5  -5 -20  -23.20   18.92
  -5  -5 -19  114.12   33.88
  -5   5 -19   72.29   26.94
  -5  -5 -18   56.39   25.44
  -5   5 -18    7.25    9.89
  -5  -5 -17  144.33   36.76
  -5   5 -17  130.29   31.10
  -5   5 -16    3.76   10.05
  -5  -5 -16    6.72   12.23
  -5  -5 -15  115.28   32.56
  -5   5 -15  110.30   27.76
  -5  -5 -14   41.31   18.15
  -5   5 -14   32.90   17.92
  -5  -5 -13  418.32   58.16
  -5   5 -13  421.57   53.17
  -5   5 -12    8.42   14.26
  -5  -5 -12   21.30   17.73
  -5  -5 -11  214.83   41.35
  -5   5 -11  280.26   42.09
  -5  -5 -10  314.68   48.59
  -5   5 -10  302.06   42.07
  -5   5  -9  383.05   45.67
  -5  -5  -9  381.23   51.04
  -5   5  -8   22.93   10.04
  -5  -5  -8   54.78   24.48
  -5   5  -7  130.18   26.14
  -5  -5  -7  163.43   33.58
  -5   5  -6   47.57    6.67
  -5  -5  -6   85.69   23.95
  -5  -5  -5  658.88   58.81
  -5  -5  -4  240.77   36.59
  -5  -5  -3  505.02   49.38
  -5  -5  -2  241.53   33.92
  -5  -5  -1  483.55   45.31
  -5  -5   0  384.05   38.73
  -5  -5   0  421.59   40.34
  -5  -5   1  162.22   24.24
  -5  -5   1  161.43   22.04
  -5  -5   1  169.54   24.86
  -5  -5   2  124.37   21.67
  -5  -5   2   99.21   18.33
  -5  -5   2  107.52   18.72
  -5  -5   3   92.03   17.95
  -5  -5   3   72.61   14.56
  -5  -5   3   67.73   13.62
  -5  -5   4  345.08   35.42
  -5  -5   4  325.71   31.39
  -5  -5   4  335.86   32.24
  -5  -5   5  143.55   20.14
  -5  -5   5  145.82   23.93
  -5  -5   6  351.11   36.30
  -5  -5   6  314.55   29.68
  -5  -5   7   34.47   11.83
  -5  -5   7   27.94   10.81
  -5  -5   8  259.98   32.81
  -5  -5   8  271.77   27.15
  -5  -5   9    3.89    7.21
  -5  -5   9   11.32    4.96
  -5  -5  10  353.58   41.27
  -5  -5  10  353.33   30.25
  -5   5  10  421.59   55.61
  -5  -5  11  116.56   25.73
  -5   5  11  126.22   31.31
  -5  -5  11  105.47   15.93
  -5  -5  12   34.93   13.81
  -5   5  12   33.00   18.09
  -5  -5  12   23.87    8.40
  -5  -5  13  139.29   29.08
  -5   5  13  178.74   38.65
  -5  -5  13  118.98   16.75
  -5  -5  14   52.18   16.65
  -5   5  14   52.13   23.43
  -5   5  15  133.52   38.12
  -5  -5  15  108.82   27.90
  -5   5  16    5.64    6.41
  -5  -5  16    6.11    5.98
  -5  -5  17  173.52   37.39
  -5   5  17  175.35   41.29
  -5  -5  18   -6.69    7.19
  -5   5  18    1.78   10.70
  -5   5  19   58.95   27.23
  -5  -5  19   38.04   18.31
  -5   5  20  105.37   34.94
  -5  -5  20   93.04   30.89
  -5   5  21  100.59   35.78
  -5  -5  21   62.75   25.50
  -5  -5  22   16.19   13.93
  -5   5  22   40.22   23.35
  -5  -5  23   75.00   26.40
  -5   5  23   28.86   15.03
  -5  -5  24    5.89    8.58
  -5   5  24    4.00    8.67
  -5  -5  25   56.73   27.01
  -5   5  25   39.05   22.75
  -5   5  25   94.13   39.30
  -5   5  26   17.01   14.62
  -5  -5  26   12.66   16.04
  -5   5  26   16.65   24.48
  -5   5  27    3.09    7.28
  -5  -5  27   16.11   16.45
  -5   5  27   41.48   28.13
  -5   5  28   -9.85   13.57
  -5   5  29    2.68    8.75
  -5  -6 -27   12.72   12.93
  -5  -6 -26    5.69   11.49
  -5  -6 -25   -5.98   13.64
  -5  -6 -24   48.79   25.10
  -5  -6 -23    9.93   13.15
  -5  -6 -22   50.80   26.52
  -5  -6 -21   -1.25    9.34
  -5  -6 -20   50.28   22.22
  -5   6 -20   58.45   24.53
  -5  -6 -19    8.88   12.03
  -5   6 -19   10.31   12.53
  -5   6 -18   55.87   20.20
  -5  -6 -18   96.00   32.12
  -5   6 -17  -15.71   14.03
  -5  -6 -17    3.83    9.51
  -5   6 -16  192.50   38.55
  -5  -6 -16  151.99   38.41
  -5   6 -15   21.40   16.47
  -5  -6 -15   13.98   12.91
  -5  -6 -14   41.55   18.83
  -5   6 -14   39.20   18.30
  -5   6 -13   29.67   15.61
  -5  -6 -13   23.04   17.08
  -5  -6 -12  158.41   34.70
  -5   6 -12  172.18   34.24
  -5  -6 -11   28.04   15.62
  -5   6 -11   38.31   14.01
  -5  -6 -10  687.29   71.08
  -5   6 -10  767.98   69.03
  -5   6  -9  110.07   25.32
  -5  -6  -9   94.46   27.31
  -5   6  -8  620.51   59.84
  -5  -6  -8  600.65   64.39
  -5  -6  -7   11.02   11.97
  -5  -6  -6  286.32   40.86
  -5  -6  -5   39.24   15.53
  -5  -6  -4 1518.10   91.54
  -5  -6  -3   42.11   22.13
  -5  -6  -3    7.89    7.04
  -5  -6  -2  604.37   54.63
  -5  -6  -2  584.35   53.14
  -5  -6  -1  -12.75    7.94
  -5  -6  -1   20.67   13.24
  -5  -6   0   -4.26    4.94
  -5  -6   0   20.89   10.59
  -5  -6   1   -1.59    5.02
  -5  -6   1    3.89    5.31
  -5  -6   2   70.46   17.68
  -5  -6   2   87.67   18.61
  -5  -6   3  160.53   25.06
  -5  -6   3  168.76   25.41
  -5  -6   4  464.05   43.67
  -5  -6   4  462.66   41.29
  -5  -6   5   37.37   11.39
  -5  -6   5   56.05   15.04
  -5  -6   6  144.92   26.87
  -5  -6   6  191.06   25.85
  -5  -6   7   90.68   21.40
  -5  -6   7   88.74   18.80
  -5  -6   8   33.97   14.69
  -5  -6   8   46.92   13.17
  -5  -6   9   17.26    9.01
  -5  -6   9   13.86    7.51
  -5  -6  10  439.64   48.18
  -5  -6  10  472.09   39.11
  -5  -6  11   28.15   13.13
  -5  -6  11   29.15    9.66
  -5   6  12  172.56   37.90
  -5  -6  12  108.54   25.01
  -5  -6  12  127.72   19.92
  -5   6  13    6.95   13.81
  -5  -6  13   10.22    7.58
  -5  -6  13    2.03    7.41
  -5   6  14  185.94   43.20
  -5  -6  14  108.98   26.92
  -5  -6  15   -3.24    3.97
  -5   6  15   22.46   22.36
  -5  -6  16  150.79   34.02
  -5   6  16  167.35   43.74
  -5  -6  17   -0.43    6.66
  -5   6  17   16.00   16.80
  -5  -6  18   15.20   12.80
  -5   6  18   -5.83   11.32
  -5  -6  19    1.04    6.47
  -5   6  19   21.94   10.96
  -5  -6  20  126.72   36.26
  -5   6  20  156.03   45.48
  -5  -6  21   48.50   23.19
  -5   6  21   31.24   22.97
  -5  -6  22   68.17   28.39
  -5   6  22   68.79   30.26
  -5  -6  23   -1.57    5.76
  -5   6  23   -3.09   11.92
  -5  -6  24    7.93   10.40
  -5   6  24   -1.22   14.77
  -5   6  25   12.42    6.45
  -5  -6  25    6.43   11.74
  -5  -6  26   38.49   22.33
  -5   6  26   61.11   30.55
  -5   6  26   72.29   37.02
  -5   6  27    4.72    9.71
  -5  -7 -26   17.69   19.82
  -5  -7 -25   33.91   22.28
  -5  -7 -24   46.28   28.29
  -5  -7 -23   50.07   28.24
  -5  -7 -23    5.64    7.73
  -5  -7 -22  -25.95   20.39
  -5  -7 -21   20.73   17.63
  -5  -7 -20   -2.55    7.01
  -5   7 -19   29.88   17.22
  -5  -7 -19   52.15   25.99
  -5  -7 -18   15.56   10.38
  -5   7 -18   -2.50    4.95
  -5  -7 -17   37.34   22.15
  -5   7 -17   56.34   23.02
  -5  -7 -16   -8.88    6.04
  -5   7 -16   28.76   18.28
  -5  -7 -15  100.53   29.02
  -5   7 -15  115.67   30.87
  -5  -7 -14   61.10   24.52
  -5   7 -14   48.25   20.50
  -5  -7 -13  140.20   35.28
  -5   7 -13  112.97   30.61
  -5  -7 -12   51.34   22.80
  -5   7 -12   46.31   18.13
  -5   7 -11  184.34   35.96
  -5  -7 -11  194.72   41.18
  -5  -7 -10   14.57   11.10
  -5   7 -10    7.38    5.94
  -5  -7  -9  245.21   43.64
  -5   7  -9  195.47   35.21
  -5  -7  -9  218.03   41.42
  -5  -7  -8   14.47   11.48
  -5  -7  -8   44.57   23.32
  -5  -7  -7  138.40   29.60
  -5  -7  -7  162.60   34.51
  -5  -7  -6   97.58   23.87
  -5  -7  -6   94.67   27.78
  -5  -7  -5  166.08   33.65
  -5  -7  -5  172.94   34.03
  -5  -7  -4   11.66   14.30
  -5  -7  -4    0.41   10.22
  -5  -7  -3  163.16   30.20
  -5  -7  -3  172.32   32.14
  -5  -7  -2   60.92   17.14
  -5  -7  -2   46.20   15.70
  -5  -7  -1  196.35   31.93
  -5  -7   0  120.95   23.09
  -5  -7   1   29.63   11.47
  -5  -7   2    2.35    6.37
  -5  -7   2   20.70   13.68
  -5  -7   3  211.12   31.64
  -5  -7   3  196.62   30.29
  -5  -7   4  143.72   24.68
  -5  -7   4  170.99   29.82
  -5  -7   5  512.82   50.52
  -5  -7   5  463.34   44.52
  -5  -7   6   24.80   12.37
  -5  -7   6    6.60    5.98
  -5  -7   7   17.59    9.04
  -5  -7   7   17.86    9.49
  -5  -7   8  142.69   28.87
  -5  -7   8  119.62   22.87
  -5  -7   9  205.64   34.40
  -5  -7   9  202.83   28.56
  -5  -7  10   34.12   16.15
  -5  -7  10   31.24   11.92
  -5  -7  11   37.73   16.04
  -5  -7  11   26.64   10.95
  -5  -7  12   26.34   11.60
  -5  -7  12   22.25    9.94
  -5  -7  13  123.16   27.60
  -5  -7  13  119.61   21.05
  -5  -7  14   -4.52    9.70
  -5   7  14   15.53   16.72
  -5  -7  15  150.03   34.81
  -5   7  15  192.88   47.02
  -5  -7  16   10.83   11.82
  -5   7  16   60.38   31.08
  -5   7  17   21.33   20.09
  -5  -7  17   29.41   19.04
  -5  -7  18   -1.36    9.91
  -5   7  18    9.11   19.66
  -5  -7  19   81.47   28.18
  -5   7  19  115.62   42.52
  -5   7  20   16.31   17.79
  -5  -7  20   -8.76    8.47
  -5  -7  21   24.61   15.93
  -5   7  21   74.76   33.89
  -5  -7  22   -9.56   11.60
  -5   7  22   33.61   23.17
  -5  -7  23   19.94   14.37
  -5   7  23   30.49   25.84
  -5  -7  24   -1.51    6.93
  -5   7  24   56.36   29.95
  -5   7  25    8.65   16.16
  -5  -7  25   24.76   14.98
  -5   7  26   -4.08    9.71
  -5  -8 -24   38.66   25.11
  -5  -8 -23   29.01   23.06
  -5  -8 -22   36.80   24.34
  -5  -8 -21   51.38   29.74
  -5  -8 -20   58.31   30.76
  -5  -8 -19   33.72   22.53
  -5  -8 -18   32.53   23.38
  -5   8 -18   39.12   20.04
  -5  -8 -17    8.67   17.92
  -5   8 -17   29.02   17.96
  -5  -8 -17   -0.36    9.09
  -5  -8 -16   40.93   24.43
  -5  -8 -16    9.02   16.92
  -5   8 -16   34.11   19.70
  -5   8 -15    2.36   10.05
  -5  -8 -15   18.89   17.85
  -5  -8 -15    2.99   14.51
  -5  -8 -14  139.13   38.75
  -5  -8 -14   88.12   28.57
  -5   8 -14  105.39   31.09
  -5   8 -13    6.73    6.61
  -5  -8 -13  -17.20   19.25
  -5   8 -12  146.40   33.07
  -5  -8 -12  144.30   37.86
  -5  -8 -12  134.16   33.11
  -5  -8 -11   10.54   18.04
  -5   8 -11   -5.56    6.12
  -5  -8 -11  -15.47   13.24
  -5  -8 -10   24.33   18.48
  -5   8 -10   11.77    4.61
  -5  -8 -10  -14.74   17.56
  -5  -8  -9   53.76   24.46
  -5  -8  -9    6.82    9.73
  -5  -8  -8   99.91   30.06
  -5  -8  -8   43.64   17.06
  -5  -8  -7   27.98   19.52
  -5  -8  -6  219.08   37.93
  -5  -8  -5    8.09   11.10
  -5  -8  -4    3.81   10.22
  -5  -8  -3   44.64   19.32
  -5  -8  -2  206.30   34.69
  -5  -8  -1   -0.02    6.37
  -5  -8   0  411.24   48.66
  -5  -8   1   -3.32   11.97
  -5  -8   2  295.09   39.44
  -5  -8   3   57.18   19.49
  -5  -8   3   70.33   22.23
  -5  -8   4  241.36   37.57
  -5  -8   4  237.40   34.73
  -5  -8   5   97.31   22.92
  -5  -8   5   78.21   20.78
  -5  -8   6  227.07   33.55
  -5  -8   6  223.84   36.26
  -5  -8   7   11.95    7.73
  -5  -8   7   16.02    8.75
  -5  -8   8  243.55   38.75
  -5  -8   8  213.38   32.18
  -5  -8   9   21.56    9.69
  -5  -8   9    8.09    4.20
  -5  -8  10   87.33   25.48
  -5  -8  10   79.95   20.22
  -5  -8  11   50.15   18.79
  -5  -8  11   82.89   20.60
  -5  -8  12  149.13   32.98
  -5  -8  12  145.53   26.16
  -5  -8  13   14.50   12.57
  -5  -8  13   26.03   11.62
  -5  -8  14  118.75   31.16
  -5   8  15   57.09   31.03
  -5  -8  15   22.53   14.02
  -5   8  16  141.60   44.45
  -5  -8  16  132.92   32.35
  -5  -8  17    3.44    5.49
  -5   8  17   22.51   24.77
  -5  -8  18   61.62   24.52
  -5   8  18  116.73   43.15
  -5   8  19   16.31   19.31
  -5  -8  19   11.76    8.79
  -5  -8  20   40.32   21.62
  -5   8  20   18.79   22.59
  -5   8  21    9.50    8.74
  -5  -8  21   28.87   20.48
  -5  -8  22   23.54   13.42
  -5   8  22   48.67   29.11
  -5  -8  23    1.43    8.99
  -5   8  23    1.31   13.81
  -5  -8  24    9.49   13.18
  -5   8  24    7.78   16.62
  -5  -9 -22   68.03   49.25
  -5  -9 -21   17.86   20.12
  -5  -9 -20   13.46   19.44
  -5  -9 -19   31.37   24.28
  -5  -9 -18   33.70   26.72
  -5  -9 -17   37.94   24.22
  -5   9 -17   21.70   16.63
  -5  -9 -16   25.22   19.84
  -5   9 -16   -3.25    7.32
  -5   9 -15   33.47   18.56
  -5  -9 -15   37.49   22.54
  -5  -9 -14   56.13   27.57
  -5   9 -14   16.06   10.84
  -5   9 -13   20.06   10.61
  -5  -9 -13   79.35   29.56
  -5   9 -12   -4.26    8.68
  -5  -9 -12   20.52   17.22
  -5  -9 -11   20.78   18.88
  -5   9 -11    6.75    5.79
  -5  -9 -10   18.11   13.28
  -5  -9  -9   48.70   25.14
  -5  -9  -8   25.81   19.39
  -5  -9  -7   16.88   13.41
  -5  -9  -6   40.85   18.67
  -5  -9  -5   63.51   22.20
  -5  -9  -4    5.69    6.10
  -5  -9  -3   28.50    8.31
  -5  -9  -2   22.42   11.92
  -5  -9  -1   55.95   18.27
  -5  -9   0  126.50   27.37
  -5  -9   1  212.56   37.34
  -5  -9   2   45.59   18.73
  -5  -9   3  172.30   32.78
  -5  -9   4   15.51   11.11
  -5  -9   5   95.71   26.44
  -5  -9   5   79.01   21.10
  -5  -9   6    3.77    9.04
  -5  -9   6    7.28    7.09
  -5  -9   7  112.30   28.21
  -5  -9   7  118.41   26.43
  -5  -9   8   41.67   19.12
  -5  -9   8   33.83   14.83
  -5  -9   9  164.15   34.70
  -5  -9   9  159.43   29.34
  -5  -9  10   43.66   17.09
  -5  -9  10   51.85   18.26
  -5  -9  11   76.83   23.41
  -5  -9  11   80.20   20.94
  -5  -9  12   23.32   14.08
  -5  -9  12   28.23   12.81
  -5  -9  13   52.07   20.67
  -5  -9  14   27.25   15.32
  -5  -9  15   78.35   26.31
  -5  -9  16   39.73   22.61
  -5   9  16  110.79   42.37
  -5   9  17  102.62   41.92
  -5  -9  17   92.32   29.35
  -5  -9  18   15.44   16.98
  -5   9  18   21.69   24.98
  -5  -9  19   19.06   15.72
  -5   9  19   52.52   34.23
  -5  -9  20   -3.49    9.48
  -5   9  20   -6.61    7.48
  -5  -9  21   13.64   12.33
  -5   9  21   29.70   19.27
  -5  -9  22    8.39   12.58
  -5   9  22   20.68   22.32
  -5   9  23   21.09   16.02
  -5 -10 -20   10.28   15.90
  -5 -10 -19   -7.86   10.81
  -5 -10 -18   22.10   19.26
  -5 -10 -17   24.94   16.36
  -5 -10 -16   19.16   20.14
  -5  10 -16   16.51   11.77
  -5 -10 -15    9.38   12.71
  -5  10 -15   11.11   13.31
  -5 -10 -14   52.45   25.84
  -5  10 -14   19.20   13.61
  -5  10 -13    2.51   13.13
  -5 -10 -13   29.71   17.71
  -5 -10 -12   15.83   15.20
  -5  10 -12   10.62    8.41
  -5 -10 -11   35.71   20.66
  -5  10 -11    0.82    8.32
  -5 -10 -10   45.63   19.15
  -5 -10  -9   31.35   19.02
  -5 -10  -8   22.39   14.31
  -5 -10  -7   37.71   21.32
  -5 -10  -6   -6.28   12.42
  -5 -10  -5   39.32   18.40
  -5 -10  -4   66.86   23.88
  -5 -10  -3   16.69    6.66
  -5 -10  -2   33.72   13.65
  -5 -10  -1   58.93   20.62
  -5 -10   0   90.28   28.22
  -5 -10   1   80.93   25.79
  -5 -10   2  120.71   28.63
  -5 -10   3   30.83   16.82
  -5 -10   4  118.96   28.61
  -5 -10   5   10.95    9.75
  -5 -10   6  126.40   32.28
  -5 -10   6  118.20   28.17
  -5 -10   7   31.56   17.41
  -5 -10   7    9.94    8.76
  -5 -10   8   34.07   17.28
  -5 -10   8   65.91   20.86
  -5 -10   9   88.82   28.26
  -5 -10   9   57.49   18.77
  -5 -10  10   47.58   20.55
  -5 -10  10   41.75   17.48
  -5 -10  11    0.67    4.48
  -5 -10  11   27.29   14.01
  -5 -10  12   51.22   18.03
  -5 -10  12   48.65   20.77
  -5 -10  13    1.64    8.75
  -5 -10  14   41.36   18.49
  -5 -10  15   76.46   37.26
  -5 -10  16   34.53   18.36
  -5 -10  17    2.90    6.71
  -5  10  17   16.77   17.82
  -5  10  18   53.60   31.90
  -5 -10  18   23.14   17.97
  -5 -10  19   15.05   15.09
  -5  10  19   20.25   25.32
  -5 -10  20   18.10   15.94
  -5  10  20   20.83   16.17
  -5 -11 -17   -4.63    8.44
  -5 -11 -16   14.94   12.56
  -5 -11 -15    2.23    9.93
  -5  11 -15   -3.86    4.93
  -5  11 -14   -1.22    6.08
  -5 -11 -14   36.84   19.75
  -5 -11 -13    7.65    6.35
  -5  11 -13   -3.99   12.75
  -5 -11 -12   40.47   25.24
  -5  11 -12   13.89   11.64
  -5 -11 -11    6.59    4.61
  -5 -11 -10   23.07   17.38
  -5 -11  -9   -3.05   13.68
  -5 -11  -8   35.86   18.86
  -5 -11  -7    2.65   10.15
  -5 -11  -6   25.56   15.84
  -5 -11  -5   18.56   12.47
  -5 -11  -4   -8.89   12.61
  -5 -11  -3   37.00   17.85
  -5 -11  -2   30.38   19.06
  -5 -11  -1   58.58   22.55
  -5 -11   0   34.79   17.19
  -5 -11   1   38.55   20.76
  -5 -11   2   48.79   19.82
  -5 -11   3   38.57   19.41
  -5 -11   4   45.69   19.79
  -5 -11   5   52.36   19.82
  -5 -11   6   16.68    9.72
  -5 -11   7    2.56    5.17
  -5 -11   8   30.07   18.83
  -5 -11   8    9.04   10.14
  -5 -11   9   10.54   15.45
  -5 -11   9    0.35    5.68
  -5 -11  10   10.17   13.59
  -5 -11  10   26.84   14.47
  -5 -11  11   22.52   11.12
  -5 -11  11   39.01   18.46
  -5 -11  12   26.69   18.11
  -5 -11  13   17.28   14.97
  -5 -11  14   28.75   18.76
  -5 -11  15   -2.97    5.85
  -5 -11  16    5.19   10.00
  -5  11  17   21.14   17.87
  -5 -11  17   17.76   15.17
  -5  11  18   39.43   28.40
  -5 -11  18   16.57   12.37
  -5  12 -14    0.29    4.64
  -5 -12 -13   -0.50    9.20
  -5  12 -13   -0.17    3.75
  -5 -12 -12   43.91   24.55
  -5  12 -12   -4.35   13.47
  -5 -12 -11   39.55   22.90
  -5 -12 -10    3.43   12.98
  -5 -12  -9    1.63   13.75
  -5 -12  -8   11.46   10.24
  -5 -12  -7   25.70   19.32
  -5 -12  -6   26.17   21.09
  -5 -12  -5   25.66   17.01
  -5 -12  -4   13.34   14.51
  -5 -12  -3   34.59   21.16
  -5 -12  -2   46.12   22.90
  -5 -12  -1   28.03   17.74
  -5 -12   0    2.73   10.55
  -5 -12   1   29.79   15.28
  -5 -12   2    4.99   10.05
  -5 -12   3   50.57   23.67
  -5 -12   4    2.44    7.63
  -5 -12   5   29.22   15.44
  -5 -12   6   -4.20    7.60
  -5 -12   7   12.24    8.69
  -5 -12   8   -0.30    7.76
  -5 -12   9   -0.25    7.12
  -5 -12  10   27.26   19.00
  -5 -12  10   -4.32    6.25
  -5 -12  11   40.23   24.33
  -5 -12  11   13.72   10.98
  -5 -12  12   18.71   16.73
  -5 -12  13   20.21   15.89
  -5 -12  14    2.45   10.66
  -5 -12  15   10.71   16.66
  -5 -12  16   -6.75    6.76
  -5  13 -12  -17.97   17.98
  -5 -13  -8   49.26   26.85
  -5 -13  -7    5.23   11.49
  -5 -13  -6   11.15   10.13
  -5 -13  -5   14.36   16.36
  -5 -13  -4   33.85   23.28
  -5 -13  -3  -11.94   11.90
  -5 -13  -2   22.29   18.72
  -5 -13  -1    3.03    8.42
  -5 -13   0   -6.82    8.82
  -5 -13   1   20.33   17.59
  -5 -13   2   17.07   13.42
  -5 -13   3    7.26    7.18
  -5 -13   4   14.53   11.92
  -5 -13   5   13.83   15.12
  -5 -13   6   16.31   11.46
  -5 -13   7    4.46   11.53
  -5 -13   8   11.40   13.68
  -5 -13   9   -5.27    8.24
  -5 -13  10   19.63   13.64
  -5 -14   1   28.63   18.44
  -5 -14   2   17.31   13.84
  -5 -14   3    7.09   12.27
  -5 -14   4   -9.31   10.29
  -5 -14   5    7.81   11.65
  -5 -14   6   -0.12    5.45
  -5 -14   7    8.86   11.64
  -5 -14   8    1.94    4.74
  -4   0 -24   50.14   21.27
  -4   0 -23    1.80    8.49
  -4   0 -22    8.52    8.79
  -4   0 -21    9.31   10.58
  -4   0 -20   44.94   18.61
  -4   0 -19    8.97    8.55
  -4   0 -18  345.10   49.11
  -4   0 -17    3.47    9.89
  -4   0 -16  270.14   42.46
  -4   0 -15  -12.01    6.09
  -4   0 -14   15.10   15.54
  -4   0 -13   -0.58    6.59
  -4   0 -12  787.94   64.28
  -4   0 -11   14.34   14.07
  -4   0 -10 2445.36  105.40
  -4   0  -9   10.66   11.88
  -4   0  -8  474.20   43.21
  -4   0  -7    3.24    8.04
  -4   0  -6 1084.03   43.49
  -4   0  -6 1241.09   63.82
  -4   0  -5   -2.29    4.11
  -4   0  -5   11.10    5.66
  -4   0  -4 2152.42   77.57
  -4   0  -4 2039.17   42.05
  -4   0  -3   -8.20    6.51
  -4   0  -2  104.82   15.03
  -4   0  -1   -3.93    4.74
  -4   0   0  410.61   29.28
  -4   0   1    1.02    3.32
  -4   0   2 7098.44  112.40
  -4   0   3    2.89    3.57
  -4   0   4  240.34   19.05
  -4   0   4  235.42   15.22
  -4   0   5   -0.10    3.08
  -4   0   5    0.74    1.40
  -4   0   6 1272.52   65.14
  -4   0   6 1311.68   61.85
  -4   0   6 1271.93   25.73
  -4   0   6 1346.67   42.22
  -4   0   7    0.94    9.14
  -4   0   7   17.60   13.14
  -4   0   8 3020.56  102.75
  -4   0   8 3174.13  109.42
  -4   0   9  -13.40   12.81
  -4   0   9    7.92   11.57
  -4   0  10  481.37   23.32
  -4   0  10  557.87   49.02
  -4   0  11    5.11    3.13
  -4   0  11   24.06   13.93
  -4   0  12    6.65    2.93
  -4   0  12   11.18   12.54
  -4   0  13    4.41    3.11
  -4   0  13    8.01    8.24
  -4   0  14  682.85   30.06
  -4   0  14 1038.50   75.10
  -4   0  15    6.76   13.16
  -4   0  16   69.23   22.06
  -4   0  17  -11.45   13.45
  -4   0  18  315.97   44.04
  -4   0  19  -13.31   14.29
  -4   0  20  290.08   45.75
  -4   0  21   -0.02    5.81
  -4   0  22   -3.70   13.68
  -4   0  23   -7.55   17.94
  -4   0  24  124.80   30.00
  -4   0  25   23.10   12.44
  -4   0  26  111.16   35.37
  -4   0  27   33.49   19.56
  -4   0  28   69.56   29.82
  -4   0  29    0.75    6.28
  -4  -1 -25   71.64   26.24
  -4   1 -24   33.35   19.23
  -4  -1 -24   45.03   21.04
  -4  -1 -23   64.13   26.06
  -4   1 -23   57.50   24.16
  -4  -1 -22    6.69   14.26
  -4   1 -22   -4.14    6.75
  -4  -1 -21   33.88   16.08
  -4   1 -21   41.95   18.35
  -4  -1 -20   12.82   11.28
  -4   1 -20   14.10   14.49
  -4   1 -19  139.71   31.73
  -4  -1 -19  158.13   34.57
  -4   1 -18   40.96   17.70
  -4  -1 -18   22.05   15.84
  -4  -1 -17  147.21   32.56
  -4   1 -17  179.90   35.60
  -4  -1 -16    5.31   10.21
  -4   1 -16   13.21   10.62
  -4  -1 -15  186.79   34.34
  -4   1 -15  170.51   33.59
  -4  -1 -14   27.34   13.49
  -4   1 -14   76.02   22.77
  -4   1 -13  313.59   41.96
  -4  -1 -13  297.48   40.75
  -4  -1 -12  182.92   32.62
  -4   1 -12  196.60   32.17
  -4   1 -11  208.60   31.29
  -4  -1 -11  241.00   34.21
  -4   1 -10 1062.03   67.09
  -4  -1 -10 1058.33   71.34
  -4  -1  -9 1660.62   85.90
  -4   1  -9 1643.70   81.02
  -4   1  -8  104.28   19.89
  -4  -1  -8   86.62   19.64
  -4  -1  -7  428.95   40.94
  -4   1  -7  384.91   35.47
  -4   1  -6    6.22    5.62
  -4  -1  -6   14.43   10.23
  -4  -1  -5  583.85   45.50
  -4   1  -5  583.06   41.23
  -4  -1  -4 1324.99   66.48
  -4   1  -4 1308.62   43.14
  -4   1  -4 1344.71   60.40
  -4  -1  -3 1678.81   71.72
  -4   1  -3 1585.00   43.56
  -4   1  -3 1622.16   64.56
  -4   1  -3 1617.04   45.39
  -4  -1  -2 3103.31   93.19
  -4   1  -2 3160.09   70.79
  -4   1  -2 3169.26   88.46
  -4   1  -2 2957.06   56.91
  -4  -1  -1 1286.82   58.43
  -4   1  -1 1306.11   50.04
  -4   1  -1 1368.53   55.79
  -4   1  -1 1256.92   37.38
  -4  -1   0  890.29   46.07
  -4   1   0  880.71   43.99
  -4  -1   0  904.65   23.35
  -4   1   0  920.45   44.49
  -4  -1   1 1137.13   31.33
  -4   1   1 1097.52   51.35
  -4  -1   1 1123.65   49.11
  -4   1   1 1127.02   48.05
  -4  -1   2  569.85   26.46
  -4  -1   2  553.26   32.34
  -4   1   2  524.35   37.14
  -4   1   3 2124.48   78.28
  -4  -1   3 2190.86   59.23
  -4  -1   3 2098.80   59.84
  -4  -1   4   16.65    4.79
  -4   1   4   22.73    8.29
  -4  -1   4   13.06    3.20
  -4   1   4   18.75    4.99
  -4  -1   5   85.65   10.57
  -4   1   5   78.28   15.84
  -4   1   5   79.28    9.57
  -4  -1   5   89.63   14.50
  -4  -1   6  507.62   37.70
  -4   1   6  568.47   44.31
  -4   1   6  490.51   22.14
  -4  -1   6  493.39   22.59
  -4  -1   6  522.98   17.12
  -4   1   7 1342.90   71.10
  -4  -1   7 1320.97   64.10
  -4   1   7 1268.75   33.99
  -4  -1   7 1269.80   32.69
  -4  -1   8 1121.60   62.66
  -4   1   8 1191.43   69.11
  -4  -1   9 1179.12   66.89
  -4   1   9 1170.07   69.99
  -4   1  10    5.84    8.82
  -4  -1  10    8.58    5.10
  -4  -1  11  374.06   39.57
  -4   1  11  393.04   42.07
  -4   1  12   12.54    6.69
  -4  -1  12   11.78    8.64
  -4  -1  13  834.32   63.60
  -4   1  13  959.56   68.27
  -4   1  13  867.22   68.49
  -4   1  14    1.96    5.68
  -4  -1  14   -2.41   14.52
  -4   1  15   24.31    5.58
  -4  -1  15   26.98   11.81
  -4   1  15   55.01   22.53
  -4  -1  16  -14.93   17.33
  -4   1  16  -10.59   12.64
  -4  -1  17  218.90   34.96
  -4   1  17  187.73   31.47
  -4   1  17  221.91   38.21
  -4   1  18   -8.24   12.32
  -4  -1  18    0.44   13.65
  -4   1  18   13.04   11.21
  -4  -1  19   95.42   24.11
  -4   1  19  114.32   31.24
  -4  -1  20  151.30   31.77
  -4   1  20  193.61   38.02
  -4  -1  21   99.88   30.38
  -4   1  21   65.66   24.08
  -4  -1  22   30.09   19.38
  -4   1  22    9.14   10.56
  -4  -1  23   34.40   19.72
  -4   1  23   14.05   10.85
  -4  -1  24   12.05   11.79
  -4   1  24   12.63   13.19
  -4   1  25   67.79   21.54
  -4  -1  25   94.79   30.10
  -4   1  26   30.31   11.55
  -4  -1  26   73.97   28.54
  -4  -1  27   56.21   27.09
  -4   1  27   60.69   26.91
  -4  -1  28    0.88   12.24
  -4   1  28  -35.29   23.33
  -4   1  29   31.29   20.25
  -4  -1  29   11.60   11.11
  -4  -2 -26   39.69   22.59
  -4  -2 -25   36.78   20.75
  -4  -2 -24   50.96   24.03
  -4  -2 -23    5.71   10.60
  -4   2 -23   -1.93    8.46
  -4  -2 -22  111.27   31.82
  -4   2 -22   81.19   26.48
  -4  -2 -21   32.72   19.02
  -4   2 -21   49.75   20.91
  -4   2 -20  105.91   31.13
  -4  -2 -20  117.99   30.88
  -4   2 -19  113.51   31.66
  -4  -2 -19   82.59   27.04
  -4  -2 -18   83.10   23.11
  -4   2 -18  107.71   27.90
  -4  -2 -17  -15.43   17.39
  -4   2 -17    0.88    9.29
  -4  -2 -16  405.18   53.45
  -4   2 -16  448.97   55.32
  -4   2 -15  248.60   39.56
  -4  -2 -15  239.99   40.31
  -4  -2 -14  810.49   71.65
  -4   2 -14  827.94   68.30
  -4   2 -13  145.51   27.36
  -4  -2 -13  182.53   32.60
  -4   2 -12   42.94   14.67
  -4  -2 -12   68.01   20.92
  -4  -2 -11  235.87   35.09
  -4   2 -11  245.48   32.79
  -4   2 -10  115.72   21.24
  -4  -2 -10  152.21   28.35
  -4  -2  -9  397.60   42.98
  -4   2  -9  365.59   38.50
  -4  -2  -8 1567.11   83.09
  -4   2  -8 1537.96   74.95
  -4   2  -7  121.68   20.56
  -4  -2  -7  112.31   22.31
  -4   2  -6  235.82   27.90
  -4  -2  -6  227.53   30.48
  -4  -2  -5   53.71   15.26
  -4   2  -5   60.79   13.96
  -4  -2  -4 1041.96   61.07
  -4   2  -4 1093.13   56.47
  -4  -2  -3  616.52   45.10
  -4   2  -3  554.74   26.66
  -4   2  -3  645.13   41.89
  -4  -2  -2 1460.34   67.27
  -4   2  -2 1356.91   37.70
  -4   2  -2 1543.22   65.08
  -4  -2  -1  323.08   30.85
  -4  -2   0 3954.55  101.79
  -4  -2   0 4059.34   63.37
  -4   2   0 3699.13   93.90
  -4  -2   1   39.55    7.22
  -4   2   1   49.76   12.82
  -4  -2   1   58.37   12.46
  -4  -2   2  454.58   31.11
  -4   2   2  467.89   36.43
  -4  -2   2  456.85   26.45
  -4  -2   3 1652.64   55.17
  -4  -2   3 1600.23   53.15
  -4   2   3 1634.73   70.60
  -4  -2   4   11.81    4.79
  -4  -2   4    7.47    4.91
  -4   2   4   21.49   12.59
  -4  -2   5  973.68   47.01
  -4   2   5 1092.02   62.53
  -4  -2   5 1044.23   36.12
  -4  -2   5 1015.83   34.96
  -4  -2   6  154.23   20.18
  -4   2   6  144.97   24.21
  -4  -2   6  152.65   12.22
  -4  -2   6  140.27   12.10
  -4  -2   7  284.13   13.40
  -4  -2   7  318.44   31.43
  -4   2   7  311.73   35.44
  -4  -2   7  282.88   16.08
  -4  -2   8  153.49   10.83
  -4  -2   8  153.30   23.41
  -4   2   8  142.83   26.49
  -4   2   9   92.28   21.87
  -4  -2   9  116.56   22.65
  -4  -2   9   86.11    7.49
  -4   2  10 1826.07   93.71
  -4  -2  10 1752.68   85.03
  -4   2  11   75.75   20.48
  -4  -2  11   87.71   21.90
  -4  -2  12  377.30   44.00
  -4   2  12  393.81   45.69
  -4  -2  13  281.67   39.16
  -4   2  13  270.55   37.38
  -4  -2  14  604.79   59.19
  -4   2  14  650.96   60.89
  -4   2  15  207.24   32.34
  -4  -2  15  226.58   37.77
  -4  -2  16  421.01   51.31
  -4   2  16  376.23   48.53
  -4   2  16  443.83   57.67
  -4   2  17  123.24   28.75
  -4  -2  17  133.86   32.19
  -4   2  17  140.91   37.20
  -4   2  18   98.04   26.97
  -4  -2  18  161.53   34.67
  -4   2  18  148.58   37.65
  -4   2  19  169.08   33.65
  -4  -2  19  149.47   33.56
  -4   2  19  182.02   40.83
  -4  -2  20  111.66   29.77
  -4   2  20   84.25   24.13
  -4   2  20  131.26   34.44
  -4   2  21   82.36   28.65
  -4   2  21   38.95   13.10
  -4  -2  21   83.73   27.32
  -4   2  22   98.27   24.98
  -4  -2  22  111.81   31.08
  -4   2  22  126.83   32.65
  -4  -2  23   35.34   18.23
  -4   2  23   41.31   21.87
  -4  -2  24  125.45   34.66
  -4   2  24  105.22   34.05
  -4  -2  25   74.19   30.99
  -4   2  25   72.70   28.46
  -4  -2  26   55.72   25.02
  -4   2  26   -6.00   15.23
  -4  -2  27   24.54   21.43
  -4   2  27   13.93    8.22
  -4  -2  28   66.65   25.74
  -4   2  28   51.53   22.65
  -4  -2  29   18.64   21.09
  -4   2  29  -15.63   16.19
  -4  -3 -26    6.64    9.45
  -4  -3 -25   14.77   15.44
  -4  -3 -24   22.96   19.05
  -4  -3 -23   84.98   29.02
  -4   3 -22   63.02   24.07
  -4  -3 -22   68.64   25.82
  -4  -3 -21   49.29   20.80
  -4   3 -21   71.81   24.09
  -4   3 -20   82.98   26.29
  -4  -3 -20   67.77   24.58
  -4  -3 -19   51.99   20.45
  -4   3 -19   86.67   28.07
  -4  -3 -18   26.81   17.73
  -4   3 -18   14.58   13.29
  -4   3 -17  248.38   43.08
  -4  -3 -17  243.37   43.78
  -4   3 -16  163.43   33.70
  -4  -3 -16  157.49   33.92
  -4   3 -15  280.26   40.25
  -4  -3 -15  312.57   47.17
  -4  -3 -14  457.57   55.47
  -4   3 -14  423.35   48.10
  -4   3 -13   20.61    7.26
  -4  -3 -13   46.66   19.59
  -4   3 -12   50.33   13.36
  -4  -3 -12   58.14   13.67
  -4  -3 -11  153.25   29.55
  -4   3 -11  167.17   30.34
  -4  -3 -10   11.68    6.30
  -4   3 -10   17.29   12.60
  -4  -3  -9    0.06    4.98
  -4  -3  -9    6.40    3.01
  -4  -3  -8  142.13   14.39
  -4  -3  -8  200.45   31.33
  -4   3  -8  201.88   28.52
  -4  -3  -7  637.64   55.14
  -4   3  -7  640.12   49.85
  -4   3  -6    3.40    4.64
  -4  -3  -6   11.83   10.41
  -4  -3  -5 1928.14   89.61
  -4   3  -5 1981.69   83.22
  -4  -3  -4  102.10   19.94
  -4   3  -4  113.64   11.44
  -4  -3  -3  163.47   24.00
  -4   3  -3  134.46   10.36
  -4  -3  -2 2235.97   87.15
  -4  -3  -1  835.22   50.66
  -4  -3   0   11.52    5.27
  -4  -3   0   15.95    8.62
  -4  -3   1 1521.91   62.83
  -4  -3   1 1488.28   50.47
  -4  -3   2  757.64   38.36
  -4  -3   2  790.36   42.51
  -4  -3   3   83.74   13.87
  -4  -3   3   70.32   11.93
  -4  -3   3   67.74   12.21
  -4  -3   4   96.96   13.54
  -4  -3   4   86.80   12.72
  -4  -3   4  100.72   15.09
  -4  -3   5   16.60    5.80
  -4  -3   5   11.38    4.07
  -4  -3   5   10.93    5.34
  -4  -3   6   51.09   12.43
  -4   3   6   58.53   18.82
  -4  -3   6   41.03    6.84
  -4  -3   7  950.92   54.36
  -4   3   7 1059.27   70.33
  -4  -3   7  981.23   38.82
  -4   3   8  216.78   33.48
  -4  -3   8  204.43   17.07
  -4  -3   8  217.15   27.13
  -4  -3   9  471.51   42.13
  -4   3   9  500.92   50.37
  -4  -3   9  400.61   23.33
  -4   3  10  230.39   34.63
  -4  -3  10  168.42   14.86
  -4  -3  10  187.13   27.68
  -4   3  11  534.42   55.59
  -4  -3  11  465.46   24.68
  -4  -3  11  487.49   46.65
  -4  -3  12  116.22   24.93
  -4  -3  12  103.40   11.96
  -4   3  12  116.91   30.14
  -4  -3  13  345.65   43.40
  -4   3  13  388.11   47.96
  -4   3  14  881.81   74.42
  -4  -3  14  802.13   68.91
  -4  -3  15  376.67   47.70
  -4   3  15  419.25   54.03
  -4   3  16  368.90   51.52
  -4  -3  16  322.71   46.37
  -4  -3  17  282.65   44.24
  -4   3  17  289.66   45.28
  -4  -3  18    7.43    9.97
  -4   3  18   12.01   11.32
  -4   3  19   50.85   14.38
  -4  -3  19   67.90   23.07
  -4   3  20   60.70   19.86
  -4  -3  20   75.83   26.43
  -4   3  21  244.62   45.71
  -4  -3  21  276.44   48.35
  -4   3  21  285.10   54.14
  -4   3  22   70.74   24.64
  -4  -3  22   96.05   31.28
  -4   3  22  102.26   35.12
  -4   3  23   40.57   21.31
  -4  -3  23   42.74   21.32
  -4   3  23   55.13   30.27
  -4   3  24   49.56   20.24
  -4  -3  24   80.42   27.88
  -4   3  24   78.98   28.49
  -4   3  25   69.45   29.38
  -4   3  25   33.39   17.82
  -4  -3  25   48.61   21.89
  -4  -3  26   22.16   17.19
  -4   3  26    4.63   10.58
  -4  -3  27   30.39   20.10
  -4   3  27   37.14   22.57
  -4   3  28   16.99   17.69
  -4  -3  28   34.58   23.04
  -4  -3  29   19.66   18.06
  -4   3  29   -0.05    6.47
  -4  -4 -27   -6.17    7.07
  -4  -4 -26    6.83   11.67
  -4  -4 -25   15.69   13.57
  -4  -4 -24   21.12   18.87
  -4  -4 -23   54.82   24.93
  -4  -4 -22   41.22   19.75
  -4  -4 -21   95.00   29.44
  -4   4 -21   78.00   27.38
  -4  -4 -20   31.96   18.23
  -4   4 -20   32.54   18.14
  -4  -4 -19    3.88    9.72
  -4   4 -19   41.39   20.11
  -4   4 -18  161.55   33.85
  -4  -4 -18  195.47   41.24
  -4   4 -17   36.19   14.83
  -4  -4 -17   73.38   27.48
  -4  -4 -16  104.00   31.17
  -4   4 -16   87.73   23.56
  -4  -4 -15  225.59   43.12
  -4   4 -15  220.75   36.98
  -4  -4 -14   36.42   19.99
  -4   4 -14  -17.39   14.58
  -4  -4 -13  175.67   34.71
  -4   4 -13  206.30   35.08
  -4  -4 -12  285.33   43.06
  -4   4 -12  303.44   40.29
  -4  -4 -11  162.31   34.29
  -4  -4 -11   88.13   10.31
  -4   4 -11  194.06   32.51
  -4  -4 -10  111.67   27.50
  -4   4 -10   91.19   20.75
  -4  -4  -9  150.40   31.04
  -4   4  -9   74.62   19.89
  -4   4  -8    7.83    5.08
  -4  -4  -8   30.15   18.34
  -4  -4  -7  677.61   58.50
  -4   4  -7  624.32   51.59
  -4  -4  -6  930.38   66.15
  -4  -4  -5  527.46   50.14
  -4  -4  -4  363.02   38.98
  -4   4  -4  280.14   13.11
  -4  -4  -3  338.42   36.80
  -4  -4  -2  109.25   20.50
  -4  -4  -1  280.31   31.22
  -4  -4   0  992.64   46.34
  -4  -4   0 1041.91   56.76
  -4  -4   1  701.46   44.59
  -4  -4   1  717.31   44.44
  -4  -4   1  670.90   38.96
  -4  -4   2    9.66    8.91
  -4  -4   2   -0.61    4.62
  -4  -4   2   11.78    6.63
  -4  -4   3 1464.89   59.56
  -4  -4   3 1498.20   63.59
  -4  -4   3 1394.53   59.27
  -4  -4   4  151.95   20.99
  -4  -4   4  153.69   19.62
  -4  -4   4  135.81   17.16
  -4  -4   5   43.72    9.53
  -4  -4   5   47.01   12.54
  -4  -4   6  487.06   39.75
  -4  -4   6  507.30   33.71
  -4  -4   7  996.37   58.68
  -4  -4   7 1034.27   47.02
  -4  -4   8    1.23    6.64
  -4  -4   8    5.97    3.96
  -4  -4   9  904.11   60.24
  -4  -4   9  904.39   42.74
  -4   4  10  384.00   47.83
  -4  -4  10  342.63   37.46
  -4  -4  10  353.22   26.18
  -4  -4  11   38.69   12.75
  -4   4  11   62.16   22.38
  -4  -4  11   43.62    9.25
  -4   4  12  451.99   56.46
  -4  -4  12  383.68   27.80
  -4  -4  12  372.59   43.08
  -4   4  13  831.54   76.29
  -4  -4  13  692.62   37.71
  -4  -4  13  732.65   63.60
  -4  -4  14  360.43   46.20
  -4   4  14  413.56   55.79
  -4  -4  15  255.90   39.88
  -4   4  15  331.31   49.43
  -4  -4  16   75.19   22.37
  -4   4  16   64.39   25.92
  -4  -4  17   23.78   16.88
  -4   4  17   27.10   15.29
  -4  -4  18  400.99   55.66
  -4   4  18  470.98   64.41
  -4   4  19   51.42   21.30
  -4  -4  19   30.54   17.60
  -4   4  20  143.56   36.78
  -4  -4  20  137.37   35.43
  -4   4  21   90.30   27.98
  -4  -4  21   83.49   27.26
  -4   4  21  169.98   45.38
  -4  -4  22   20.68   15.07
  -4   4  22    3.92    7.12
  -4   4  22   40.47   27.22
  -4   4  23   96.11   33.20
  -4  -4  23   60.10   24.29
  -4   4  23  133.51   41.63
  -4   4  24  108.56   35.26
  -4  -4  24  112.36   34.52
  -4   4  24  183.94   48.53
  -4   4  25   26.24   17.38
  -4  -4  25   29.36   18.42
  -4   4  25   44.82   26.56
  -4  -4  26   35.94   20.76
  -4   4  26   13.53   10.89
  -4   4  26   17.91   19.59
  -4   4  27   -2.06    8.78
  -4  -4  27   25.13   17.02
  -4   4  27   30.83   20.77
  -4   4  28   -1.55   10.44
  -4  -4  28   31.55   24.72
  -4  -5 -27  -12.68   12.80
  -4  -5 -26    2.45   10.25
  -4  -5 -25   19.25   16.26
  -4  -5 -24   15.98   11.81
  -4  -5 -23  -22.49   16.44
  -4  -5 -22   28.84   16.10
  -4  -5 -21    3.22   11.34
  -4   5 -20   31.25   18.41
  -4  -5 -20   51.57   24.63
  -4   5 -19   58.83   22.51
  -4  -5 -19   89.01   29.43
  -4   5 -18   60.31   20.31
  -4  -5 -18   88.66   27.59
  -4  -5 -17  100.33   31.12
  -4   5 -17   71.19   19.35
  -4  -5 -16   31.28   14.84
  -4   5 -16   26.13   11.45
  -4   5 -15    7.92   11.07
  -4  -5 -15   -1.23    6.30
  -4  -5 -14  215.94   41.55
  -4   5 -14  244.72   38.51
  -4  -5 -13   27.87   21.97
  -4   5 -13   21.11   13.54
  -4   5 -12  301.00   40.91
  -4  -5 -12  302.95   46.51
  -4  -5 -11  354.66   50.21
  -4   5 -11  349.06   43.74
  -4  -5 -10  230.86   37.76
  -4   5 -10  240.07   33.56
  -4   5  -9   50.19   15.70
  -4  -5  -9   63.13   21.94
  -4  -5  -8  172.81   31.60
  -4   5  -8  169.39   27.69
  -4  -5  -7  107.49   25.62
  -4  -5  -6  281.37   39.08
  -4   5  -5    1.30    1.29
  -4  -5  -5   15.53   11.20
  -4  -5  -4  322.36   37.92
  -4  -5  -3  153.48   25.34
  -4  -5  -2  487.22   44.25
  -4  -5  -2  535.32   45.31
  -4  -5  -1  498.49   42.93
  -4  -5  -1  533.14   45.14
  -4  -5   0  305.19   32.34
  -4  -5   0  299.20   32.57
  -4  -5   1   32.16    9.91
  -4  -5   1   35.65   11.35
  -4  -5   1   35.95   12.05
  -4  -5   2  561.87   41.88
  -4  -5   2  539.42   41.55
  -4  -5   2  557.73   41.83
  -4  -5   3  328.45   32.73
  -4  -5   3  279.88   29.86
  -4  -5   4  481.94   41.02
  -4  -5   4  415.51   35.26
  -4  -5   5  114.39   17.75
  -4  -5   5   92.59   18.58
  -4  -5   6 1003.19   53.13
  -4  -5   6  951.89   60.37
  -4  -5   7   59.19   16.40
  -4  -5   7   69.04   14.44
  -4  -5   8   23.84    9.06
  -4  -5   8   26.91    8.51
  -4  -5   9   -0.36    6.72
  -4  -5   9    0.20    3.07
  -4  -5  10   24.11   11.18
  -4  -5  10   31.41    9.31
  -4  -5  11  390.40   44.62
  -4  -5  11  406.97   32.70
  -4   5  12  564.79   63.60
  -4  -5  12  467.81   48.97
  -4  -5  12  433.36   33.82
  -4  -5  13  125.85   18.65
  -4  -5  13  133.29   27.19
  -4   5  13  174.01   37.14
  -4   5  14   47.50   20.24
  -4  -5  14   33.05   10.03
  -4  -5  14   18.33    6.32
  -4   5  15   12.90   17.17
  -4  -5  15   16.40    8.26
  -4  -5  15   18.20   10.21
  -4  -5  16   67.70   20.85
  -4   5  16   83.80   29.57
  -4  -5  17  267.19   45.62
  -4   5  17  273.90   51.09
  -4  -5  18  154.29   36.94
  -4   5  18  177.46   42.98
  -4  -5  19   41.54   18.61
  -4   5  19   64.48   26.16
  -4  -5  20   15.10   12.96
  -4   5  20   34.42   20.17
  -4  -5  21    2.91    8.45
  -4   5  21   10.28   14.67
  -4  -5  22   26.87   17.86
  -4   5  22    5.29    6.43
  -4  -5  23   92.32   29.07
  -4   5  23   41.20   22.86
  -4   5  23   77.84   41.13
  -4  -5  24   20.34   17.72
  -4   5  24   24.32   15.15
  -4  -5  25   31.82   22.47
  -4   5  25   18.82   16.54
  -4   5  25   68.79   33.10
  -4  -5  26    9.92   13.04
  -4   5  26   20.65   17.40
  -4   5  26   55.42   30.32
  -4  -5  27   -3.41   10.61
  -4   5  27   -3.43   10.32
  -4   5  27   12.65   17.76
  -4   5  28    1.85    4.31
  -4  -6 -26   15.08   15.83
  -4  -6 -24   13.60   14.76
  -4  -6 -23   14.98   13.79
  -4  -6 -22   -0.12   11.89
  -4  -6 -21   33.31   22.17
  -4  -6 -20   -7.20   12.90
  -4   6 -20    4.46    4.25
  -4  -6 -19   61.62   23.78
  -4   6 -19   76.24   25.24
  -4  -6 -18   25.06   16.89
  -4   6 -18   16.97   11.44
  -4  -6 -17   38.25   19.82
  -4   6 -17   52.63   17.44
  -4  -6 -16  -21.93   24.59
  -4   6 -16   18.36   13.57
  -4  -6 -15    8.87    9.67
  -4   6 -15   53.13   21.78
  -4  -6 -14    7.15   10.25
  -4   6 -14    8.74   11.89
  -4  -6 -13  206.14   40.74
  -4   6 -13  206.44   36.10
  -4  -6 -12    5.98    8.84
  -4   6 -12   -4.69    5.38
  -4   6 -11  306.14   41.84
  -4  -6 -11  258.56   44.19
  -4   6 -10   10.34    7.63
  -4  -6 -10   10.21   10.09
  -4  -6  -9  292.91   44.25
  -4  -6  -8  -10.27   11.40
  -4  -6  -7   68.78   19.84
  -4  -6  -6   86.83   20.56
  -4  -6  -6  141.08   31.25
  -4   6  -6   73.33    6.45
  -4  -6  -5  906.24   68.57
  -4  -6  -5  919.26   67.37
  -4  -6  -4   60.27   17.52
  -4  -6  -4   80.00   23.54
  -4  -6  -3  940.04   66.61
  -4  -6  -3  968.43   67.64
  -4  -6  -2   -8.21   10.51
  -4  -6  -2   31.05   16.91
  -4  -6  -1  977.89   63.67
  -4  -6  -1 1014.84   65.86
  -4  -6   0   16.09   12.05
  -4  -6   1  393.94   38.79
  -4  -6   1  413.36   39.63
  -4  -6   2    8.40    7.81
  -4  -6   2   14.74    8.29
  -4  -6   3  490.45   44.18
  -4  -6   3  486.49   42.08
  -4  -6   4    9.77    4.90
  -4  -6   4   22.89   12.30
  -4  -6   5 1458.91   78.13
  -4  -6   5 1442.00   71.18
  -4  -6   6  277.12   36.54
  -4  -6   6  283.86   31.51
  -4  -6   7   28.52   13.62
  -4  -6   7   30.37    9.60
  -4  -6   8   68.27   18.09
  -4  -6   8   65.46   13.48
  -4  -6   9   79.05   20.50
  -4  -6   9   68.87   15.74
  -4  -6  10  113.55   25.05
  -4  -6  10  114.27   19.22
  -4  -6  11  407.87   36.32
  -4  -6  11  431.16   48.15
  -4  -6  12    6.84    9.15
  -4  -6  12    1.14    4.32
  -4  -6  13   94.90   24.01
  -4  -6  13  109.03   18.67
  -4   6  14   18.82   18.78
  -4  -6  14   24.25   13.07
  -4  -6  14   15.65    7.84
  -4  -6  15  123.83   30.41
  -4   6  15  156.13   38.94
  -4  -6  15  108.36   18.92
  -4  -6  16   -3.45    4.96
  -4   6  16   21.31   22.84
  -4  -6  17  212.06   40.27
  -4   6  17  278.78   52.10
  -4  -6  18   -0.85    5.86
  -4   6  18  -10.18    6.31
  -4  -6  19   69.18   25.82
  -4   6  19   96.52   36.13
  -4  -6  20    6.20   10.91
  -4   6  20    0.18    5.91
  -4   6  21   18.93   19.30
  -4  -6  21   18.62   14.73
  -4  -6  22   14.75   10.52
  -4   6  22   -1.19    6.75
  -4  -6  23   -0.18    4.63
  -4   6  23   70.86   28.12
  -4  -6  24    0.80    6.92
  -4   6  24  -16.25   13.02
  -4  -6  25   34.32   21.71
  -4   6  25   36.92   21.33
  -4   6  25   88.23   38.40
  -4  -6  26    0.21   14.07
  -4   6  26  -27.09   23.68
  -4   6  26   32.92   24.74
  -4   6  27    6.02    6.62
  -4   6  28   18.53   15.21
  -4  -7 -26   23.32   19.68
  -4  -7 -25   29.80   22.16
  -4  -7 -24   42.19   25.96
  -4  -7 -23   30.10   23.42
  -4  -7 -22   67.40   32.51
  -4  -7 -21   33.98   24.43
  -4  -7 -20   62.95   29.31
  -4  -7 -20   17.53   18.17
  -4   7 -19    7.17    4.40
  -4  -7 -19   13.69   13.17
  -4   7 -18   53.14   20.34
  -4  -7 -18  119.64   38.03
  -4  -7 -18   70.68   26.36
  -4  -7 -17  -15.71   17.54
  -4   7 -17    3.37    9.88
  -4  -7 -16   50.91   18.72
  -4   7 -16   67.80   23.57
  -4  -7 -16   71.23   30.33
  -4  -7 -15   22.42   13.63
  -4  -7 -15   52.66   29.41
  -4   7 -15   15.33   13.52
  -4  -7 -14   25.65   14.93
  -4  -7 -14   76.62   28.85
  -4   7 -14   50.37   20.49
  -4  -7 -13   -2.02    7.22
  -4  -7 -13   25.17   24.67
  -4   7 -13    6.29    9.39
  -4  -7 -12  285.87   48.05
  -4  -7 -12  307.43   49.53
  -4   7 -12  264.45   42.00
  -4  -7 -11   14.48    7.64
  -4   7 -11   17.54    8.83
  -4  -7 -10  133.34   31.57
  -4  -7 -10  167.78   35.87
  -4  -7  -9    0.85    8.59
  -4  -7  -9   17.60   17.41
  -4  -7  -8  246.33   42.09
  -4  -7  -8  211.20   36.08
  -4  -7  -7   -5.41   14.33
  -4  -7  -7   35.85   22.14
  -4  -7  -6  390.12   48.06
  -4  -7  -6  353.32   45.52
  -4  -7  -5  115.83   28.16
  -4  -7  -4  399.55   47.02
  -4  -7  -3   18.95   11.00
  -4  -7  -2  220.82   33.51
  -4  -7  -1    0.45    5.63
  -4  -7   0  344.99   40.13
  -4  -7   1    8.76    7.03
  -4  -7   2   94.53   22.10
  -4  -7   2   43.94   12.15
  -4  -7   3   21.55   10.30
  -4  -7   3   19.63   14.56
  -4  -7   4  475.32   47.99
  -4  -7   4  470.85   45.22
  -4  -7   5    4.69    8.73
  -4  -7   5   23.94   12.59
  -4  -7   6  243.25   32.40
  -4  -7   6  260.81   36.51
  -4  -7   7  114.48   23.23
  -4  -7   7  137.23   24.06
  -4  -7   8  120.38   26.66
  -4  -7   8   85.67   18.63
  -4  -7   9   -1.54    8.66
  -4  -7   9   -2.97    5.13
  -4  -7  10  132.47   28.43
  -4  -7  10  130.97   23.11
  -4  -7  11   26.93   15.12
  -4  -7  11   26.52    9.56
  -4  -7  12   50.11   18.15
  -4  -7  12   50.02   14.92
  -4  -7  13   10.37   10.33
  -4  -7  13   15.30    9.51
  -4  -7  14   73.64   22.01
  -4  -7  14   66.81   16.20
  -4  -7  15   -0.05    8.66
  -4   7  16  100.73   33.70
  -4  -7  16   74.28   27.35
  -4   7  17   25.80   18.72
  -4  -7  17    1.39    4.26
  -4  -7  18   76.46   26.66
  -4   7  18   72.19   29.92
  -4  -7  19   42.25   20.24
  -4   7  19   43.93   20.99
  -4  -7  20   64.55   26.88
  -4   7  20   90.27   35.84
  -4  -7  21   10.11   14.16
  -4   7  21    5.94    7.27
  -4  -7  22   29.70   19.30
  -4   7  22   51.59   25.02
  -4  -7  23    1.73   11.56
  -4   7  23    2.74    7.46
  -4  -7  24   12.08   13.94
  -4   7  24    8.71    6.43
  -4  -7  25  -11.68   15.44
  -4   7  25  -29.78   23.01
  -4   7  26   -3.41   10.29
  -4   7  27    7.63   13.43
  -4  -8 -25    3.55   10.17
  -4  -8 -24   21.21   19.11
  -4  -8 -23   30.41   23.63
  -4  -8 -22   33.88   27.58
  -4  -8 -21   42.65   26.52
  -4  -8 -20   39.53   29.16
  -4  -8 -19   53.57   29.06
  -4  -8 -18   37.45   20.98
  -4   8 -18   28.42   17.03
  -4  -8 -17   61.92   30.02
  -4   8 -17   35.25   18.62
  -4  -8 -16   20.98   18.84
  -4   8 -16   23.41   13.65
  -4  -8 -15  143.62   40.43
  -4   8 -15  100.75   28.94
  -4  -8 -14   66.48   29.53
  -4   8 -14    1.32    4.17
  -4  -8 -13  106.11   32.41
  -4   8 -13   64.67   20.73
  -4  -8 -12   22.57   17.29
  -4   8 -12    0.06    9.26
  -4  -8 -11  121.45   35.63
  -4   8 -11  104.33   27.94
  -4  -8 -10   40.59   22.44
  -4  -8  -9  121.94   31.81
  -4  -8  -8    7.55   11.41
  -4  -8  -7  361.58   49.70
  -4  -8  -6   18.77   11.16
  -4  -8  -5  199.95   34.52
  -4  -8  -4    6.85    8.04
  -4  -8  -3   29.01    7.06
  -4  -8  -2   -0.21    5.88
  -4  -8  -1  296.71   39.49
  -4  -8   0   16.38    7.53
  -4  -8   1  141.61   25.18
  -4  -8   2   12.59   11.58
  -4  -8   3  149.21   27.48
  -4  -8   3  159.36   31.26
  -4  -8   4   22.83   14.27
  -4  -8   4   12.65   10.27
  -4  -8   5  296.56   41.68
  -4  -8   5  353.98   41.78
  -4  -8   6   11.31    9.98
  -4  -8   6    5.97    6.95
  -4  -8   7  326.72   39.19
  -4  -8   7  328.94   44.15
  -4  -8   8   58.84   19.50
  -4  -8   8   53.41   16.36
  -4  -8   9  206.32   35.89
  -4  -8   9  238.13   33.68
  -4  -8  10   27.10   14.38
  -4  -8  10   14.90    8.51
  -4  -8  11   59.37   15.49
  -4  -8  11   63.25   20.50
  -4  -8  12   48.45   18.20
  -4  -8  12   40.23   13.95
  -4  -8  13  133.56   30.30
  -4  -8  13  137.65   25.57
  -4  -8  14    6.34   10.96
  -4  -8  14    1.65    4.86
  -4  -8  15  105.65   29.49
  -4  -8  16   13.78   13.12
  -4  -8  17   33.24   17.81
  -4   8  17   75.74   34.51
  -4  -8  18   50.95   24.15
  -4   8  18   77.32   32.58
  -4   8  19   78.62   30.97
  -4  -8  19   79.87   27.22
  -4   8  20   19.20   22.48
  -4  -8  20   23.90   19.66
  -4  -8  21   86.80   32.35
  -4   8  21   64.77   29.15
  -4  -8  22    9.34   13.68
  -4   8  22   51.50   27.88
  -4  -8  23   45.26   23.87
  -4   8  23   37.61   27.62
  -4  -8  24    4.32   12.07
  -4   8  24   39.96   25.38
  -4   8  25   -2.09    9.57
  -4  -9 -23    4.07   13.23
  -4  -9 -22   28.62   21.79
  -4  -9 -21    0.55    8.99
  -4  -9 -20    3.11   11.88
  -4  -9 -19   24.72   20.53
  -4  -9 -18   21.09   19.82
  -4  -9 -17   25.28   18.55
  -4   9 -17    3.53    8.14
  -4  -9 -16   73.10   30.17
  -4   9 -16   46.86   21.19
  -4  -9 -15   22.24   19.28
  -4   9 -15    9.10    8.90
  -4  -9 -14   80.31   28.57
  -4   9 -14   80.24   25.85
  -4  -9 -13   31.05   19.17
  -4   9 -13   -2.06    5.04
  -4  -9 -12   25.63   17.45
  -4   9 -12   22.46   13.62
  -4  -9 -11   16.17   14.22
  -4  -9 -10   32.80   15.15
  -4  -9  -9   22.96   16.00
  -4  -9  -8   70.49   22.78
  -4  -9  -7   33.47   18.23
  -4  -9  -6   35.25   13.28
  -4  -9  -5    2.36   11.41
  -4  -9  -4   20.00   11.21
  -4  -9  -3   -5.22   11.38
  -4  -9  -2   41.57   12.15
  -4  -9  -1   11.62    7.18
  -4  -9   0   51.76   19.77
  -4  -9   1   96.12   23.90
  -4  -9   2  105.12   25.19
  -4  -9   3    7.44    8.99
  -4  -9   4   66.57   20.36
  -4  -9   5   78.02   25.32
  -4  -9   5   54.34   18.70
  -4  -9   6   81.60   24.67
  -4  -9   6   70.51   19.83
  -4  -9   7   71.60   26.83
  -4  -9   7   46.36   15.74
  -4  -9   8  133.90   31.69
  -4  -9   8  145.98   28.25
  -4  -9   9   16.97   13.52
  -4  -9   9    8.00    4.36
  -4  -9  10   89.88   25.61
  -4  -9  10   73.08   19.93
  -4  -9  11   24.27   15.20
  -4  -9  11   34.07   15.66
  -4  -9  12   48.08   18.50
  -4  -9  12   66.39   18.67
  -4  -9  13   34.41   17.03
  -4  -9  13    4.22    6.30
  -4  -9  14   90.40   29.11
  -4  -9  14   65.91   19.97
  -4  -9  15   46.32   22.74
  -4  -9  16   84.67   29.32
  -4  -9  17   28.46   21.28
  -4  -9  18   51.03   24.53
  -4   9  18   84.24   36.73
  -4   9  19   27.87   26.65
  -4  -9  19   20.92   16.96
  -4  -9  20   55.58   25.77
  -4   9  20   30.58   24.37
  -4  -9  21    2.58    9.66
  -4   9  21   29.06   20.80
  -4  -9  22   47.47   26.63
  -4   9  22   38.26   25.18
  -4  -9  23    6.08   12.86
  -4   9  23   22.22   20.35
  -4 -10 -21    2.20    8.30
  -4 -10 -20    2.91    5.37
  -4 -10 -19   29.29   18.75
  -4 -10 -18   10.86   10.64
  -4 -10 -17   14.50   11.91
  -4 -10 -16   20.55   14.36
  -4  10 -16   24.95   15.29
  -4 -10 -15   26.63   20.32
  -4  10 -15   10.14   11.22
  -4  10 -14   14.89   13.74
  -4 -10 -14   50.58   24.89
  -4 -10 -13   27.56   18.54
  -4  10 -13   25.83   15.05
  -4 -10 -12   -2.29   12.17
  -4  10 -12   -1.99    8.27
  -4 -10 -11    7.93   10.91
  -4 -10 -10    3.22    9.35
  -4 -10  -9   34.53   15.25
  -4 -10  -8   48.27   19.42
  -4 -10  -7   -3.71    9.48
  -4 -10  -6   42.03   18.47
  -4 -10  -5   11.41    6.02
  -4 -10  -4   11.48    6.43
  -4 -10  -3   24.97   10.65
  -4 -10  -2   63.43   24.25
  -4 -10  -1   14.39   10.48
  -4 -10   0  151.53   32.41
  -4 -10   1   52.87   20.28
  -4 -10   2   41.86   18.15
  -4 -10   3   94.68   25.31
  -4 -10   4   25.93   16.54
  -4 -10   5   78.74   23.79
  -4 -10   6   18.35   16.26
  -4 -10   6   13.77   10.84
  -4 -10   7   79.45   27.87
  -4 -10   7   45.44   16.97
  -4 -10   8   28.32   17.38
  -4 -10   8   23.68   12.19
  -4 -10   9   90.83   28.14
  -4 -10   9   99.87   26.17
  -4 -10  10   40.69   18.14
  -4 -10  10   53.32   19.16
  -4 -10  11   67.00   26.22
  -4 -10  11   60.95   20.41
  -4 -10  12   20.01   11.94
  -4 -10  12   14.61   11.81
  -4 -10  13   44.83   20.72
  -4 -10  13   24.29   12.95
  -4 -10  14   30.83   16.62
  -4 -10  15   38.07   18.83
  -4 -10  16   17.85   15.15
  -4 -10  17   59.26   24.57
  -4  10  18   12.60   21.01
  -4 -10  18   27.77   16.63
  -4  10  19   60.34   31.29
  -4 -10  19   13.26   16.79
  -4  10  20   15.90   23.57
  -4 -10  20    4.22   13.64
  -4 -10  21   45.30   25.71
  -4  10  21   23.37   24.01
  -4 -11 -18   -7.94   12.07
  -4 -11 -17   -5.99   15.96
  -4 -11 -16    1.36    9.44
  -4 -11 -15   -4.31   16.48
  -4 -11 -14  -14.38   17.28
  -4  11 -14   -3.17    6.97
  -4 -11 -13   -2.15   12.29
  -4  11 -13  -15.82   16.00
  -4 -11 -12   17.00    6.79
  -4 -11 -11    3.61    4.99
  -4 -11 -10   26.61   13.98
  -4 -11  -9  -12.50   16.79
  -4 -11  -8   12.57   10.10
  -4 -11  -7   69.76   24.29
  -4 -11  -6    1.23   14.97
  -4 -11  -5   17.93   12.70
  -4 -11  -4   45.71   22.23
  -4 -11  -3   50.93   21.93
  -4 -11  -2   13.25   17.45
  -4 -11  -1   28.89   15.80
  -4 -11   0    4.38    7.86
  -4 -11   1   28.80   16.90
  -4 -11   2   34.84   17.94
  -4 -11   3   49.33   20.38
  -4 -11   4   49.25   20.75
  -4 -11   5   57.32   21.29
  -4 -11   6   26.07   13.85
  -4 -11   7   39.54   17.41
  -4 -11   8   45.76   22.80
  -4 -11   8    6.21    4.75
  -4 -11   9  104.71   31.80
  -4 -11   9   52.50   20.16
  -4 -11  10   38.61   22.96
  -4 -11  10   38.58   16.78
  -4 -11  11   46.19   22.52
  -4 -11  11    9.64   10.75
  -4 -11  12   23.53   15.04
  -4 -11  12   46.65   18.12
  -4 -11  13    0.56    8.34
  -4 -11  13    2.40    5.97
  -4 -11  14   -0.69    8.58
  -4 -11  15    8.42   14.85
  -4 -11  16   16.42   16.73
  -4 -11  17    1.28    6.32
  -4 -11  18    4.39   10.59
  -4 -11  19    6.81    8.20
  -4 -12 -15  -54.49   26.69
  -4 -12 -14  -19.47   17.47
  -4 -12 -13    2.84    8.87
  -4  12 -13  -13.69   15.27
  -4 -12 -12   32.95   20.55
  -4 -12 -11  -15.88   16.42
  -4 -12 -10   54.01   22.92
  -4 -12  -9   58.12   28.27
  -4 -12  -8   45.37   24.81
  -4 -12  -7   15.02   15.41
  -4 -12  -6   23.31   16.82
  -4 -12  -5    6.22   14.17
  -4 -12  -4   29.79   19.75
  -4 -12  -3   15.67   17.71
  -4 -12  -2   39.40   22.35
  -4 -12  -1   13.86   13.32
  -4 -12   0   17.41   13.67
  -4 -12   1   19.27   15.59
  -4 -12   2   35.36   18.93
  -4 -12   3   36.72   19.98
  -4 -12   4   70.64   26.10
  -4 -12   5   10.01   11.71
  -4 -12   6   29.63   15.76
  -4 -12   7   14.01   10.11
  -4 -12   8   26.48   14.24
  -4 -12   9    6.64    9.50
  -4 -12  10   34.35   21.50
  -4 -12  10   -2.96    7.35
  -4 -12  11   12.75   13.93
  -4 -12  11   -2.76    4.76
  -4 -12  12   43.75   23.72
  -4 -12  12    1.59    3.56
  -4 -12  13   15.55   15.38
  -4 -12  14   -1.22    4.01
  -4 -12  15   19.10   15.03
  -4 -12  16   16.69   14.75
  -4 -13 -10   37.68   26.33
  -4 -13  -9   24.18   21.17
  -4 -13  -8    5.22   11.14
  -4 -13  -7   50.38   25.21
  -4 -13  -6    8.28   10.00
  -4 -13  -5   30.52   19.34
  -4 -13  -4    9.82   13.10
  -4 -13  -3   38.31   21.82
  -4 -13  -2    1.08    9.23
  -4 -13  -1   26.84   18.72
  -4 -13   0   14.12   12.24
  -4 -13   1   30.02   20.16
  -4 -13   2    3.26    7.47
  -4 -13   3    5.37    8.63
  -4 -13   4    0.83    7.00
  -4 -13   5   15.06   10.70
  -4 -13   6    9.15   13.45
  -4 -13   7   15.54   13.30
  -4 -13   8    2.30    4.99
  -4 -13   9    9.00    9.29
  -4 -13  10    4.15    5.14
  -4 -13  11   -4.16    3.64
  -4 -13  13   18.95   15.56
  -4 -14  -2   11.99   11.78
  -4 -14  -1   16.95   11.52
  -4 -14   0   12.12   14.51
  -4 -14   1   15.07   15.04
  -4 -14   2   11.81   10.47
  -4 -14   3   -5.88   11.73
  -4 -14   4    6.65   10.29
  -4 -14   5   -1.75    8.83
  -4 -14   6   11.40   12.76
  -4 -14   7   -9.79   10.19
  -4 -14   8    1.51    6.85
  -4 -14   9    4.04    7.84
  -4 -14  10    2.49    5.85
  -3   0 -24   30.02   18.37
  -3   0 -23   62.67   21.67
  -3   0 -22    2.38    8.02
  -3   0 -21   53.65   19.52
  -3   0 -20   31.80   16.45
  -3   0 -19  127.03   29.22
  -3   0 -18   -5.14    7.59
  -3   0 -17  311.49   43.01
  -3   0 -16   -2.55    7.11
  -3   0 -15    9.65   11.63
  -3   0 -14   10.92   10.60
  -3   0 -13  129.23   24.10
  -3   0 -12  -10.57    8.35
  -3   0 -11 1234.44   72.06
  -3   0 -10    3.14   10.18
  -3   0  -9  129.39   22.67
  -3   0  -8   15.39    9.92
  -3   0  -7   87.71   17.94
  -3   0  -6    0.83    6.91
  -3   0  -5  107.20   17.23
  -3   0  -5  135.19   14.52
  -3   0  -4    0.93    4.90
  -3   0  -4   10.44    4.73
  -3   0  -3  279.18   23.36
  -3   0  -3  311.11   13.48
  -3   0  -2   -0.42    2.79
  -3   0  -1 1792.52   54.99
  -3   0   0   10.53    6.17
  -3   0   0   -2.93    2.16
  -3   0   1 9448.23  113.73
  -3   0   2   -6.09    6.24
  -3   0   2    8.48    3.42
  -3   0   3 5475.99  108.68
  -3   0   3 5518.26   64.69
  -3   0   3 5778.41   79.80
  -3   0   4    4.94    2.21
  -3   0   4  -11.47    9.34
  -3   0   5  244.08   24.94
  -3   0   5  280.34   28.28
  -3   0   6    0.09    3.79
  -3   0   6   16.97   12.69
  -3   0   7  475.23   37.68
  -3   0   7  548.66   41.25
  -3   0   8    1.09    1.20
  -3   0   8   -0.49    8.25
  -3   0   8   -3.42    7.51
  -3   0   9 2298.19   48.08
  -3   0   9 2483.10   94.63
  -3   0   9 2565.86   94.09
  -3   0  10   -1.42    1.29
  -3   0  10   -2.53    9.61
  -3   0  10    6.26    6.71
  -3   0  11  932.13   34.25
  -3   0  11 1112.14   66.07
  -3   0  11 1054.72   67.93
  -3   0  12    2.74    2.22
  -3   0  12   11.70    9.93
  -3   0  13  119.02   13.73
  -3   0  13  179.45   30.40
  -3   0  14   -4.72    7.76
  -3   0  15  299.58   39.97
  -3   0  16  -12.18   12.17
  -3   0  17 1150.14   84.44
  -3   0  18   -5.12   19.69
  -3   0  19  316.36   45.88
  -3   0  20  -15.48   11.57
  -3   0  21   18.88    8.38
  -3   0  22  -24.48   19.74
  -3   0  23   18.62   10.04
  -3   0  24  -11.74    9.84
  -3   0  25  101.04   32.12
  -3   0  26    9.08   15.38
  -3   0  27   81.15   31.27
  -3   0  28   -2.41    8.75
  -3   0  29   24.81   18.92
  -3   0  30   11.79   17.37
  -3  -1 -24   84.66   27.62
  -3  -1 -23    9.01   14.58
  -3   1 -23    0.45    4.15
  -3   1 -22   35.64   15.64
  -3  -1 -22   44.53   21.88
  -3   1 -21   16.18   14.06
  -3  -1 -21    7.88   13.03
  -3   1 -20   97.47   26.72
  -3  -1 -20   90.68   26.71
  -3  -1 -19  101.12   26.52
  -3   1 -19  105.87   27.07
  -3  -1 -18  103.79   25.40
  -3   1 -18  104.18   24.63
  -3  -1 -17   12.55   11.01
  -3   1 -17    8.87    8.40
  -3  -1 -16   18.85   11.79
  -3   1 -16    5.16    4.93
  -3  -1 -15   42.90   18.07
  -3   1 -15   27.30   14.85
  -3  -1 -14  189.05   31.27
  -3   1 -14  159.96   28.94
  -3  -1 -13  109.16   23.38
  -3   1 -13  145.17   27.50
  -3  -1 -12  113.68   21.81
  -3   1 -12  144.31   25.94
  -3  -1 -11  402.16   42.35
  -3   1 -11  425.97   41.29
  -3  -1 -10  657.43   52.11
  -3   1 -10  613.97   46.83
  -3  -1  -9  772.42   54.73
  -3   1  -9  769.29   50.62
  -3  -1  -8  614.44   47.71
  -3   1  -8  653.40   44.70
  -3   1  -7   40.36   10.50
  -3  -1  -7   55.28   14.42
  -3  -1  -6  660.06   45.79
  -3   1  -6  652.74   41.90
  -3  -1  -5 1973.23   77.14
  -3   1  -5 2078.11   70.46
  -3   1  -4  174.05   15.72
  -3   1  -4  182.79   20.34
  -3  -1  -4  139.84   13.65
  -3  -1  -4  186.89   23.02
  -3  -1  -3  992.30   49.98
  -3   1  -3  996.58   34.40
  -3  -1  -3  832.54   34.39
  -3   1  -3  926.28   34.92
  -3   1  -3  993.78   29.10
  -3   1  -3 1019.42   45.78
  -3  -1  -2   39.22   10.62
  -3   1  -2   27.52    5.87
  -3   1  -2   31.62    6.23
  -3   1  -2   35.04    5.79
  -3   1  -2   35.84    8.42
  -3  -1  -1  695.88   38.38
  -3   1  -1  693.47   26.33
  -3   1  -1  657.27   25.02
  -3   1  -1  647.31   30.23
  -3   1  -1  728.47   35.52
  -3  -1   0 3173.54   76.80
  -3  -1   0 3438.89   43.29
  -3   1   1   19.46    7.02
  -3  -1   1   11.07    3.38
  -3  -1   1   17.42    6.46
  -3  -1   2  824.39   34.23
  -3  -1   2  887.49   31.23
  -3   1   2  892.40   43.36
  -3   1   2  854.07   31.99
  -3   1   3   16.94    6.69
  -3  -1   3    2.77    2.38
  -3   1   3    6.73    2.90
  -3  -1   3   14.63    4.76
  -3  -1   4 3500.44   57.92
  -3  -1   4 3736.22   81.86
  -3   1   4 3521.12   95.17
  -3   1   4 3522.26   58.87
  -3  -1   5 1086.48   27.54
  -3  -1   5 1094.04   48.30
  -3   1   5 1106.23   55.26
  -3   1   5 1099.51   31.14
  -3  -1   5 1153.75   23.53
  -3   1   6 2700.52   91.05
  -3  -1   6 2740.11   84.16
  -3   1   6 2731.01   47.64
  -3  -1   7   38.62    9.39
  -3   1   7   35.63   10.86
  -3   1   8  464.83   40.13
  -3  -1   8  409.98   35.77
  -3   1   9   15.40    5.45
  -3  -1   9   -3.01    9.49
  -3  -1  10 1631.80   79.76
  -3   1  10 1572.11   78.38
  -3   1  11  591.96   48.86
  -3  -1  11  539.44   48.06
  -3  -1  12  619.70   52.05
  -3   1  12  566.29   48.82
  -3   1  12  632.77   55.64
  -3   1  13   50.51   12.17
  -3  -1  13   35.28   10.18
  -3   1  13   49.33   23.24
  -3   1  14  363.42   46.76
  -3   1  14  294.40   36.23
  -3  -1  14  308.70   38.29
  -3   1  15   33.57   12.62
  -3  -1  15   13.00   12.54
  -3  -1  15   14.38    3.46
  -3   1  16  222.23   32.80
  -3  -1  16  241.11   37.86
  -3   1  16  220.49   37.59
  -3   1  17  166.40   29.58
  -3  -1  17  154.24   26.14
  -3   1  17  206.55   35.79
  -3  -1  18  856.46   73.18
  -3   1  18  891.78   77.74
  -3   1  18  891.44   69.23
  -3  -1  19   16.61   13.29
  -3   1  19    9.24   12.65
  -3  -1  20   74.57   23.85
  -3   1  20   69.36   23.29
  -3  -1  21   -6.56    5.63
  -3   1  21   -9.53   13.22
  -3  -1  22   60.29   21.75
  -3   1  22   56.42   18.48
  -3  -1  23   18.42   16.18
  -3   1  23  -11.99   17.23
  -3  -1  24  118.90   31.75
  -3   1  24   89.66   26.85
  -3   1  25    0.17   10.70
  -3  -1  25   18.92   13.16
  -3  -1  26   21.82   16.51
  -3   1  26    9.62   12.39
  -3  -1  27    9.46   11.38
  -3   1  27  -22.09   18.35
  -3  -1  28   52.90   25.60
  -3   1  28   56.98   23.85
  -3  -1  29   15.72   15.47
  -3   1  29   14.94   14.56
  -3  -2 -25   17.35   13.86
  -3  -2 -24   32.06   19.87
  -3  -2 -23  121.76   32.63
  -3  -2 -22   24.81   16.78
  -3   2 -22   18.45   12.81
  -3  -2 -21   71.15   23.40
  -3   2 -21   36.22   18.84
  -3  -2 -20  146.84   34.10
  -3   2 -20  137.08   31.73
  -3  -2 -19  110.97   29.84
  -3   2 -19  136.26   29.71
  -3   2 -18   49.19   20.57
  -3  -2 -18   63.95   23.56
  -3  -2 -17  344.19   48.60
  -3   2 -17  309.43   44.42
  -3  -2 -16   17.26   10.79
  -3   2 -16   24.68   15.62
  -3   2 -15  330.35   41.94
  -3  -2 -15  316.91   42.99
  -3   2 -14  644.73   55.58
  -3  -2 -14  648.81   60.23
  -3   2 -13  612.01   52.32
  -3  -2 -13  610.10   56.88
  -3  -2 -12  801.73   62.97
  -3   2 -12  840.23   59.15
  -3   2 -12  588.30   30.03
  -3  -2 -11  253.32   34.82
  -3   2 -11  246.81   31.61
  -3   2 -11  210.09   17.20
  -3  -2 -10  530.94   48.08
  -3   2 -10  441.84   22.71
  -3   2 -10  519.36   42.62
  -3  -2  -9 1354.21   75.87
  -3   2  -9 1101.94   32.88
  -3   2  -9 1307.77   66.50
  -3  -2  -8 2322.61   96.07
  -3   2  -8 2351.13   85.58
  -3  -2  -7 1438.51   74.04
  -3   2  -7 1611.63   68.15
  -3  -2  -6  604.12   46.00
  -3   2  -6  647.41   42.33
  -3  -2  -6  436.88   22.97
  -3  -2  -5  930.67   55.23
  -3  -2  -5  786.01   29.53
  -3   2  -5 1016.96   51.02
  -3  -2  -4  184.59   24.35
  -3   2  -4  170.11   20.11
  -3  -2  -3   27.45   10.60
  -3   2  -2    0.67    1.53
  -3  -2  -2    3.59    8.75
  -3  -2  -1 1853.74   65.49
  -3   2  -1 1857.35   31.22
  -3  -2   0  159.25   18.29
  -3  -2   0  150.34   12.33
  -3  -2   1 1164.24   46.06
  -3  -2   1 1111.95   37.06
  -3  -2   2  189.87   16.72
  -3  -2   2  172.75   16.28
  -3  -2   3  489.05   25.04
  -3  -2   3  483.06   28.27
  -3  -2   4 1747.94   42.58
  -3  -2   4 1718.30   57.52
  -3  -2   4 1828.37   45.86
  -3  -2   5  923.80   26.76
  -3  -2   5  958.15   45.35
  -3   2   5  955.14   53.40
  -3  -2   5  926.89   31.08
  -3  -2   6 1960.66   69.33
  -3   2   6 2040.63   81.38
  -3  -2   6 2041.02   44.00
  -3  -2   7 3195.88   94.30
  -3   2   7 3256.86  107.02
  -3  -2   7 3246.01   53.68
  -3   2   8  173.28   26.34
  -3  -2   8  160.44   11.98
  -3  -2   8  164.94   23.20
  -3   2   9  227.61   31.73
  -3  -2   9  202.48   13.59
  -3  -2   9  177.28   26.35
  -3   2  10  164.08   26.82
  -3  -2  10  166.87   26.09
  -3  -2  11  831.45   60.22
  -3   2  11  871.00   62.87
  -3  -2  12  385.72   43.10
  -3   2  12  387.30   43.62
  -3   2  13  678.43   58.17
  -3  -2  13  667.06   58.63
  -3   2  14  292.78   39.79
  -3  -2  14  261.02   38.86
  -3   2  15  176.43   29.30
  -3  -2  15  150.51   30.29
  -3   2  16  146.91   28.31
  -3  -2  16  206.71   37.30
  -3   2  16  233.14   43.28
  -3   2  17  422.36   49.91
  -3   2  17  525.91   60.85
  -3  -2  17  477.55   56.37
  -3   2  18  222.04   37.36
  -3  -2  18  215.36   39.33
  -3   2  18  233.12   42.38
  -3   2  19   49.45   18.83
  -3  -2  19   70.18   23.92
  -3   2  19   59.59   25.30
  -3  -2  20   14.81   10.69
  -3   2  20    4.81    4.94
  -3   2  20   29.84   19.73
  -3   2  21  276.13   42.82
  -3  -2  21  259.75   46.00
  -3   2  21  348.34   54.93
  -3   2  22   16.28    9.77
  -3  -2  22   61.60   24.15
  -3   2  22   40.00   18.15
  -3  -2  23   62.48   26.68
  -3   2  23   45.84   20.42
  -3  -2  24   56.73   24.31
  -3   2  24   31.51   19.79
  -3  -2  25   43.54   21.80
  -3   2  25   69.12   27.89
  -3  -2  26   23.33   15.17
  -3   2  26   -3.62    9.42
  -3  -2  27   67.34   27.30
  -3   2  27   23.60    9.30
  -3   2  28  -22.42   19.68
  -3  -2  28   16.78   17.01
  -3  -2  29   28.27   16.96
  -3   2  29    0.15   16.63
  -3  -3 -26    4.62    5.88
  -3  -3 -25   30.27   17.06
  -3  -3 -24   63.49   25.50
  -3  -3 -23   36.49   16.46
  -3  -3 -22   60.94   23.81
  -3  -3 -21   72.65   25.33
  -3   3 -21   84.74   24.11
  -3   3 -20   14.83    7.42
  -3  -3 -20   26.77   16.78
  -3  -3 -19   52.39   20.90
  -3   3 -19   50.43   20.39
  -3  -3 -18  268.17   44.79
  -3   3 -18  283.01   42.66
  -3  -3 -17   86.63   26.35
  -3   3 -17   64.80   21.11
  -3  -3 -16  880.31   77.18
  -3   3 -16  863.15   70.03
  -3   3 -15  245.30   36.09
  -3  -3 -15  255.74   41.93
  -3   3 -14  270.57   35.89
  -3  -3 -14  252.90   40.46
  -3  -3 -13  281.61   41.91
  -3   3 -13  227.21   31.28
  -3  -3 -12  372.14   47.20
  -3   3 -12  352.98   38.70
  -3  -3 -11  872.60   69.09
  -3   3 -11  949.20   61.84
  -3  -3 -10  687.82   58.52
  -3   3 -10  713.13   51.86
  -3   3  -9  226.44   28.14
  -3  -3  -9  210.04   32.39
  -3  -3  -8   46.50    6.27
  -3  -3  -8   75.86   20.37
  -3   3  -8   85.41   17.08
  -3  -3  -7 1982.66   90.60
  -3   3  -7 2104.69   81.84
  -3   3  -6   -1.73    8.33
  -3  -3  -6   15.39   11.66
  -3  -3  -5  548.44   45.10
  -3  -3  -4 3366.60  105.44
  -3  -3  -3   80.78   16.74
  -3  -3  -2  333.59   30.68
  -3  -3  -1  682.79   42.12
  -3  -3   0 4687.32  104.30
  -3  -3   0 4780.51   87.12
  -3  -3   1    3.71    4.27
  -3  -3   1    1.39    3.53
  -3  -3   2 2120.50   62.92
  -3  -3   2 2172.27   64.06
  -3  -3   2 2148.94   63.79
  -3  -3   3    4.40    4.74
  -3  -3   3    5.68    3.99
  -3  -3   3    0.48    3.94
  -3  -3   4  258.35   24.34
  -3  -3   4  269.73   21.43
  -3  -3   5 2296.93   76.68
  -3  -3   5 2371.22   62.07
  -3  -3   6   13.12    5.36
  -3  -3   6   11.28    4.80
  -3  -3   7  611.51   43.00
  -3  -3   7  653.18   31.65
  -3  -3   8  304.43   31.53
  -3  -3   8  278.87   20.70
  -3  -3   9   -1.61    3.45
  -3   3   9    0.68    4.57
  -3  -3   9    0.17    1.49
  -3  -3  10  130.04   22.59
  -3   3  10  162.66   28.93
  -3  -3  10  141.53   15.11
  -3  -3  11  112.34   13.71
  -3   3  11  115.52   23.79
  -3  -3  11  112.28   23.91
  -3   3  12    8.50   10.84
  -3  -3  12   -9.96   11.10
  -3   3  13  134.51   28.49
  -3  -3  13   91.11   23.01
  -3  -3  14 1174.31   79.85
  -3   3  14 1298.93   88.33
  -3   3  15  153.80   33.36
  -3  -3  15  135.04   29.29
  -3   3  16  181.69   35.41
  -3  -3  16  160.10   33.54
  -3   3  17   14.18   11.00
  -3  -3  17   23.74   10.19
  -3   3  18   27.31   14.02
  -3  -3  18   17.24   12.51
  -3   3  19   32.10   11.77
  -3  -3  19   63.17   23.47
  -3   3  19   67.30   35.45
  -3  -3  20  285.72   47.55
  -3   3  20  253.81   44.64
  -3   3  20  337.29   55.36
  -3  -3  21   65.78   23.33
  -3   3  21   52.07   22.25
  -3   3  21  109.73   35.90
  -3   3  22   76.26   24.65
  -3  -3  22   76.98   26.03
  -3   3  22   84.60   31.38
  -3   3  23  111.70   30.30
  -3  -3  23  133.42   35.00
  -3   3  23  106.22   32.74
  -3   3  24   49.47   21.73
  -3  -3  24   46.55   23.78
  -3   3  24   49.31   25.39
  -3   3  25   -9.10   14.38
  -3  -3  25   18.22   20.04
  -3   3  25   29.88   22.09
  -3  -3  26   43.88   19.64
  -3   3  26   32.82   19.17
  -3  -3  27    9.89   12.23
  -3   3  27   20.96   17.40
  -3  -3  28   43.06   26.38
  -3   3  28   21.82   13.69
  -3  -3  29   19.86   15.42
  -3   3  29   20.50   12.99
  -3  -4 -26   -1.32    6.20
  -3  -4 -25   19.64   14.76
  -3  -4 -24   19.14    9.37
  -3  -4 -23   22.11   14.21
  -3  -4 -22  110.40   33.49
  -3   4 -21   64.15   24.57
  -3  -4 -21   49.49   20.88
  -3  -4 -20   32.97   15.64
  -3   4 -20   38.31   19.30
  -3  -4 -19   80.26   27.20
  -3   4 -19   76.52   23.46
  -3  -4 -18  120.35   32.75
  -3   4 -18   99.93   27.11
  -3   4 -17  156.88   31.55
  -3  -4 -17  172.62   36.71
  -3  -4 -16  340.67   49.34
  -3   4 -16  330.62   43.44
  -3  -4 -15  454.27   56.58
  -3   4 -15  407.99   47.66
  -3  -4 -14   47.35   19.64
  -3   4 -14   31.30   10.82
  -3  -4 -13  204.79   35.03
  -3   4 -13  237.49   34.62
  -3  -4 -12   92.32   24.81
  -3   4 -12   63.67   18.03
  -3  -4 -11  947.22   73.47
  -3   4 -11 1145.88   70.07
  -3  -4 -10  130.33   28.71
  -3   4 -10  132.64   24.25
  -3  -4  -9  402.30   45.29
  -3   4  -9  338.31   37.18
  -3   4  -8   17.12    6.90
  -3  -4  -8   33.70   14.76
  -3  -4  -7  347.46   40.01
  -3  -4  -6  697.61   53.54
  -3  -4  -5  656.19   50.39
  -3  -4  -4 1536.60   75.38
  -3  -4  -3  749.68   50.62
  -3  -4  -2 2183.96   83.34
  -3   4  -2 2002.00   53.15
  -3  -4  -1 1231.77   59.80
  -3  -4  -1 1176.69   57.88
  -3  -4   0  379.95   32.38
  -3  -4   0  411.42   30.13
  -3  -4   0  432.05   34.50
  -3  -4   1  308.68   26.64
  -3  -4   1  307.01   28.26
  -3  -4   1  288.99   27.60
  -3  -4   2 1100.13   51.83
  -3  -4   2 1162.59   53.32
  -3  -4   2 1189.69   53.24
  -3  -4   3 1886.09   70.95
  -3  -4   3 1852.06   66.78
  -3  -4   4  110.43   15.70
  -3  -4   4  111.36   18.01
  -3  -4   5  110.87   16.02
  -3  -4   5   96.60   17.82
  -3  -4   6  543.13   42.07
  -3  -4   6  558.49   35.41
  -3  -4   7  140.36   17.48
  -3  -4   7  130.31   21.84
  -3  -4   8 1061.94   61.71
  -3  -4   8 1042.49   46.83
  -3  -4   9  100.79   20.14
  -3  -4   9  100.43   14.38
  -3  -4  10  213.94   28.31
  -3  -4  10  211.70   21.52
  -3  -4  11   11.50   11.48
  -3  -4  11   17.26    6.96
  -3   4  12  407.49   49.68
  -3  -4  12  335.79   27.61
  -3  -4  12  307.27   38.77
  -3   4  13  128.58   29.77
  -3  -4  13   97.25   23.86
  -3  -4  13   98.87   15.80
  -3  -4  14 1141.26   80.49
  -3   4  14 1273.09   92.27
  -3  -4  15  105.83   26.94
  -3   4  15   96.92   27.86
  -3   4  16  221.43   40.63
  -3  -4  16  167.92   31.57
  -3  -4  17   77.22   23.05
  -3   4  17   99.69   29.76
  -3  -4  18    1.91    5.45
  -3   4  18    6.81    8.97
  -3  -4  19  139.24   34.08
  -3   4  19  183.60   39.73
  -3   4  20   74.71   26.04
  -3  -4  20   65.75   22.20
  -3  -4  21   69.04   26.49
  -3   4  21   53.52   22.83
  -3   4  21  104.04   40.13
  -3   4  22  157.13   39.78
  -3  -4  22  174.86   39.39
  -3   4  22  179.14   46.88
  -3   4  23   -7.55   12.86
  -3  -4  23    2.61   10.83
  -3   4  23   22.27   20.45
  -3   4  24   29.55   18.21
  -3  -4  24    1.32   10.98
  -3   4  25   71.22   26.19
  -3  -4  25  108.77   32.40
  -3   4  25   96.83   34.12
  -3   4  26   26.52   15.33
  -3  -4  26   14.83   17.71
  -3   4  26   62.36   30.97
  -3   4  27   34.58   19.03
  -3  -4  27   19.10   20.05
  -3   4  27    8.55   17.68
  -3   4  28   52.41   27.70
  -3  -4  28   43.30   24.33
  -3  -5 -25   -2.60    5.66
  -3  -5 -24   12.54   14.68
  -3  -5 -23    3.25   10.01
  -3  -5 -22    4.62    6.26
  -3  -5 -21   95.50   30.62
  -3   5 -20   28.42   15.74
  -3  -5 -20    4.98    7.06
  -3   5 -19   55.86   20.72
  -3  -5 -19   58.12   24.23
  -3  -5 -18   53.84   20.06
  -3   5 -18   40.09   17.06
  -3  -5 -17    9.76    6.17
  -3   5 -17    9.55    9.80
  -3  -5 -16   12.49    8.05
  -3   5 -16   -5.82    9.51
  -3  -5 -15  116.78   29.72
  -3   5 -15  119.76   27.01
  -3  -5 -14   62.26   21.36
  -3   5 -14   79.41   21.55
  -3   5 -13   62.42   19.76
  -3  -5 -13   92.12   24.83
  -3  -5 -12  500.44   56.36
  -3   5 -12  632.07   56.20
  -3  -5 -11    2.51    5.97
  -3   5 -11   10.08    6.96
  -3  -5 -10   52.95   18.17
  -3   5 -10   66.00   18.18
  -3  -5  -9   88.02   22.79
  -3   5  -9   62.37   14.47
  -3  -5  -8  142.17   25.33
  -3  -5  -7   42.56   15.90
  -3  -5  -6  291.70   36.53
  -3  -5  -5  369.54   39.60
  -3  -5  -4   45.98   13.25
  -3  -5  -4   67.71   20.59
  -3   5  -4   42.37    4.91
  -3  -5  -3 1233.35   69.21
  -3  -5  -3 1192.43   66.58
  -3  -5  -2   77.19   16.08
  -3  -5  -2  103.76   20.41
  -3   5  -2   73.28   10.24
  -3  -5  -1  338.36   34.92
  -3  -5  -1  315.30   32.77
  -3  -5   0   22.69   10.34
  -3  -5   1  196.61   25.07
  -3  -5   1  219.62   25.45
  -3  -5   2  571.78   41.99
  -3  -5   2  610.89   43.42
  -3  -5   3  715.18   48.20
  -3  -5   3  728.74   46.51
  -3  -5   4  622.97   46.49
  -3  -5   4  630.72   42.81
  -3  -5   5  486.94   42.06
  -3  -5   5  493.54   37.63
  -3  -5   6  269.65   32.09
  -3  -5   6  276.49   27.79
  -3  -5   7  312.17   35.01
  -3  -5   7  350.60   31.10
  -3  -5   8   21.95    9.38
  -3  -5   8   15.13    7.66
  -3  -5   9  429.07   42.85
  -3  -5   9  416.09   33.51
  -3  -5  10  112.78   23.91
  -3  -5  10  103.55   16.99
  -3  -5  11  206.16   31.23
  -3  -5  11  213.21   24.69
  -3  -5  12    5.65    5.37
  -3  -5  12    9.13    7.94
  -3  -5  13  492.35   52.42
  -3  -5  13  491.13   37.63
  -3  -5  14    9.12    5.26
  -3   5  14   26.33   17.59
  -3  -5  14   42.96   12.19
  -3  -5  15  119.27   25.29
  -3   5  15  180.55   40.19
  -3  -5  15  154.97   22.56
  -3  -5  16    2.00    6.19
  -3   5  16   32.26   17.92
  -3  -5  17  126.41   30.11
  -3   5  17  170.93   39.65
  -3  -5  18  226.17   41.32
  -3   5  18  280.93   51.49
  -3  -5  19  100.13   29.03
  -3   5  19  129.37   37.08
  -3  -5  20   36.86   17.52
  -3   5  20   80.04   30.54
  -3  -5  21   27.64   15.47
  -3   5  21   54.92   26.64
  -3  -5  22   13.11   17.32
  -3   5  22   17.40   18.65
  -3  -5  23   32.06   16.85
  -3   5  23   59.38   25.53
  -3  -5  24   47.92   22.70
  -3   5  24   71.25   29.42
  -3   5  24  137.05   44.50
  -3  -5  25   29.61   18.93
  -3   5  25   47.80   23.26
  -3   5  25  103.83   41.94
  -3  -5  26   25.27   20.01
  -3   5  26   15.09   13.61
  -3   5  26   21.96   23.34
  -3  -5  27    9.33   14.13
  -3   5  27   -4.02    7.67
  -3  -5  28  -10.21   18.09
  -3   5  28    1.76   11.96
  -3  -6 -26   78.51   31.13
  -3  -6 -25   55.48   28.02
  -3  -6 -24   61.86   29.72
  -3  -6 -23   30.57   18.94
  -3  -6 -21    2.06    6.41
  -3  -6 -20   49.55   18.91
  -3  -6 -19   -7.10   12.06
  -3   6 -19   55.64   19.72
  -3  -6 -18   43.60   15.31
  -3   6 -18   56.27   19.88
  -3  -6 -17   -5.87   13.05
  -3   6 -17   17.13    7.82
  -3  -6 -16   -4.64   13.26
  -3   6 -16    6.38    8.34
  -3  -6 -15   -3.45    9.82
  -3   6 -15    5.09    6.86
  -3  -6 -14   79.52   24.72
  -3   6 -14   93.60   24.00
  -3  -6 -13  -24.56   18.90
  -3   6 -13    0.88    3.80
  -3  -6 -12  222.85   38.89
  -3   6 -12  204.24   32.76
  -3  -6 -11   19.79    5.96
  -3   6 -11   60.98   15.24
  -3  -6 -10   73.66   20.83
  -3   6 -10   90.06   19.46
  -3  -6  -9   76.03   20.10
  -3  -6  -9  168.55   34.51
  -3  -6  -8   61.44   18.09
  -3  -6  -8   89.10   25.06
  -3  -6  -7    3.60    7.68
  -3  -6  -7   14.83   13.61
  -3   6  -6  102.62   11.22
  -3  -6  -6  130.21   26.28
  -3  -6  -6  105.03   24.73
  -3  -6  -5   80.21   22.00
  -3   6  -5   33.99    5.90
  -3  -6  -5   35.11   13.52
  -3  -6  -4  489.24   46.66
  -3  -6  -3   50.53   14.78
  -3  -6  -2   82.46   18.95
  -3   6  -2   57.19    8.46
  -3  -6  -1   73.46   16.68
  -3  -6   0  128.28   21.34
  -3  -6   1   37.74   11.50
  -3  -6   1   49.56   15.05
  -3  -6   2 1193.36   67.20
  -3  -6   2 1163.65   65.22
  -3  -6   3  168.14   26.27
  -3  -6   3  189.12   28.20
  -3  -6   4 1172.57   64.59
  -3  -6   4 1225.46   69.77
  -3  -6   5   31.06   12.19
  -3  -6   5   34.61   11.88
  -3  -6   6  935.11   64.96
  -3  -6   6  919.25   55.97
  -3  -6   7  147.29   27.92
  -3  -6   7  115.34   18.90
  -3  -6   8  454.55   46.02
  -3  -6   8  448.01   38.54
  -3  -6   9   33.76   14.32
  -3  -6   9   29.83   10.00
  -3  -6  10  454.77   48.08
  -3  -6  10  431.81   38.81
  -3  -6  11   25.11   12.89
  -3  -6  11   43.21   13.53
  -3  -6  12  381.14   46.20
  -3  -6  12  409.29   37.37
  -3  -6  13   96.03   24.68
  -3  -6  13   87.76   17.65
  -3  -6  14   80.02   22.91
  -3  -6  14   65.92   15.70
  -3  -6  15    6.24   10.26
  -3  -6  15   18.93   10.22
  -3  -6  16  222.06   40.56
  -3   6  16  298.64   53.40
  -3  -6  16  206.44   28.23
  -3  -6  17   28.04   17.38
  -3   6  17   42.19   20.02
  -3   6  18  270.13   52.88
  -3  -6  18  232.45   43.32
  -3   6  19   27.29   18.30
  -3  -6  19    3.32    8.36
  -3  -6  20  104.83   29.33
  -3   6  20  135.67   39.53
  -3  -6  21    4.53    9.31
  -3   6  21   21.06   23.53
  -3  -6  22   35.43   18.70
  -3   6  22   69.82   30.25
  -3   6  23   13.63   16.56
  -3  -6  23    9.63   15.97
  -3  -6  24   37.15   19.31
  -3   6  24   60.42   29.24
  -3  -6  25    1.16    6.72
  -3   6  25   -2.70    7.64
  -3  -6  26   47.08   27.59
  -3   6  26   18.00   17.45
  -3   6  26   87.55   36.92
  -3  -6  27   13.48   17.22
  -3   6  27    4.03    9.91
  -3   6  27   23.82   25.01
  -3  -7 -25   20.48   16.25
  -3  -7 -24   31.87   21.30
  -3  -7 -23   45.99   26.03
  -3  -7 -22   15.02   16.99
  -3  -7 -21   42.91   24.40
  -3  -7 -20   28.77   20.16
  -3  -7 -19   70.68   29.78
  -3  -7 -18   11.19   13.89
  -3   7 -18   15.42   11.16
  -3  -7 -17  103.19   33.83
  -3   7 -17   86.65   25.60
  -3  -7 -16    4.31   17.35
  -3   7 -16    8.97   10.71
  -3  -7 -15   95.38   31.10
  -3   7 -15   70.48   23.08
  -3  -7 -14   25.27   18.64
  -3   7 -14    7.32    7.10
  -3  -7 -13  155.92   36.79
  -3   7 -13  144.56   29.31
  -3   7 -12  116.88   26.27
  -3  -7 -12  129.88   32.63
  -3  -7 -11  148.70   35.45
  -3  -7 -10   32.65   19.65
  -3  -7  -9  130.70   32.18
  -3  -7  -8   28.26   18.70
  -3   7  -8    6.32    3.00
  -3  -7  -7   10.36   11.68
  -3   7  -7   11.08    4.56
  -3   7  -6   34.45    6.24
  -3  -7  -6   82.12   24.49
  -3   7  -5  307.90   16.35
  -3  -7  -5  400.97   45.45
  -3  -7  -4   -2.96    6.72
  -3  -7  -3  132.23   25.08
  -3  -7  -2   21.55    8.10
  -3  -7  -1  242.95   32.82
  -3  -7   0   13.99    6.48
  -3  -7   1  291.13   34.95
  -3  -7   2   56.14   16.93
  -3  -7   2   57.35   18.49
  -3  -7   3  454.51   44.23
  -3  -7   3  468.85   46.67
  -3  -7   4   73.94   21.02
  -3  -7   4   78.74   18.81
  -3  -7   5  337.43   40.44
  -3  -7   5  308.06   35.77
  -3  -7   6  135.30   24.82
  -3  -7   6  149.64   25.03
  -3  -7   7   58.21   16.00
  -3  -7   7   64.58   16.42
  -3  -7   8   36.15   17.23
  -3  -7   8    2.25    5.27
  -3  -7   9  352.82   44.20
  -3  -7   9  312.50   35.95
  -3  -7  10   14.89   11.85
  -3  -7  10   14.53   11.33
  -3  -7  11  103.48   20.70
  -3  -7  11   87.68   23.17
  -3  -7  12   42.54   15.94
  -3  -7  12   41.32   13.20
  -3  -7  13  105.32   27.23
  -3  -7  13   72.89   18.31
  -3  -7  14   45.24   19.95
  -3  -7  14   33.54   12.86
  -3  -7  15  200.67   37.78
  -3  -7  15  180.00   27.90
  -3  -7  16   12.93    8.77
  -3  -7  16  -10.83    7.88
  -3  -7  17   69.08   24.43
  -3   7  17  114.08   38.17
  -3   7  18   56.51   25.39
  -3  -7  18   52.85   23.37
  -3  -7  19  106.49   30.26
  -3   7  19  168.05   45.02
  -3   7  20   24.23   17.52
  -3  -7  20    5.40    4.66
  -3  -7  21   53.98   22.82
  -3   7  21   66.79   31.09
  -3  -7  22   -3.36   11.25
  -3   7  22   40.37   25.31
  -3  -7  23   35.53   20.13
  -3   7  23   26.52   19.82
  -3  -7  24   -8.93   17.12
  -3   7  24   -5.58   16.77
  -3  -7  25   28.29   19.95
  -3   7  25   49.01   26.62
  -3  -7  26    3.15    9.71
  -3   7  26   15.43   16.44
  -3   7  26   30.86   29.61
  -3   7  27    2.25   10.63
  -3  -8 -25    6.27   11.84
  -3  -8 -24   25.14   19.89
  -3  -8 -23   -4.77    7.08
  -3  -8 -22   31.76   21.05
  -3  -8 -21   33.49   21.38
  -3  -8 -20   43.91   23.08
  -3  -8 -19   28.60   19.64
  -3  -8 -18   29.34   23.36
  -3  -8 -17   46.46   28.22
  -3   8 -17   30.36   13.43
  -3  -8 -16  156.19   39.11
  -3   8 -16  140.26   32.02
  -3  -8 -15   16.46   16.75
  -3   8 -15   36.20   18.81
  -3  -8 -14  106.12   34.85
  -3   8 -14   58.46   19.70
  -3  -8 -13   28.37   21.19
  -3   8 -13   16.81   10.06
  -3  -8 -12   83.99   26.80
  -3   8 -12   67.78   20.15
  -3  -8 -11   83.09   24.01
  -3  -8 -10   81.85   24.93
  -3  -8  -9   59.67   21.16
  -3  -8  -8  357.97   50.17
  -3  -8  -7   71.08   23.58
  -3  -8  -6  228.36   36.28
  -3  -8  -5   25.20    9.55
  -3  -8  -4  282.27   39.59
  -3  -8  -3  115.23   24.64
  -3  -8  -2  500.58   52.74
  -3  -8  -1    9.40    7.53
  -3  -8   0  255.76   37.92
  -3  -8   1   53.85   17.61
  -3  -8   2   15.76    7.14
  -3  -8   3   68.08   20.91
  -3  -8   3   45.22   16.52
  -3  -8   4  126.12   29.99
  -3  -8   4   84.55   18.78
  -3  -8   5   49.56   19.24
  -3  -8   5   37.73   15.58
  -3  -8   6  181.23   32.87
  -3  -8   6  166.10   27.68
  -3  -8   7   36.49   17.61
  -3  -8   7   19.25    9.94
  -3  -8   8  204.77   36.02
  -3  -8   8  231.18   34.29
  -3  -8   9   29.54   14.69
  -3  -8   9   22.72   10.21
  -3  -8  10  148.43   30.83
  -3  -8  10  152.44   27.23
  -3  -8  11    2.16   11.91
  -3  -8  11    3.31    4.35
  -3  -8  12  148.71   31.80
  -3  -8  12  126.03   24.74
  -3  -8  13    0.06    7.68
  -3  -8  13   11.11    9.20
  -3  -8  14  307.47   47.51
  -3  -8  14  283.85   37.26
  -3  -8  15   12.88   16.26
  -3  -8  15   13.56   11.15
  -3  -8  16   23.96   16.18
  -3  -8  17   32.34   19.78
  -3  -8  18   37.85   18.83
  -3   8  18   46.92   26.61
  -3  -8  19   26.72   18.37
  -3   8  19    8.14   11.12
  -3   8  20   76.56   33.42
  -3  -8  20   76.69   28.62
  -3  -8  21    4.89    9.17
  -3   8  21   41.72   25.79
  -3  -8  22   65.28   27.82
  -3   8  22  117.48   41.98
  -3  -8  23    8.60   11.38
  -3   8  23    5.97   14.38
  -3  -8  24    4.49   11.68
  -3   8  24    4.31   10.02
  -3   8  25   -7.61    7.18
  -3   8  26   14.41   14.39
  -3  -9 -24  -13.05   12.31
  -3  -9 -23    9.98   12.04
  -3  -9 -22   24.66   17.26
  -3  -9 -21   31.44   22.09
  -3  -9 -20   20.10   17.20
  -3  -9 -19   37.94   21.94
  -3  -9 -18    6.18   12.42
  -3  -9 -17   44.89   22.53
  -3  -9 -16   38.57   26.53
  -3   9 -16   42.38   18.01
  -3  -9 -15  108.22   32.59
  -3   9 -15   99.10   28.87
  -3  -9 -14   61.75   26.23
  -3   9 -14   31.27   15.22
  -3  -9 -13   74.49   24.87
  -3   9 -13   48.45   18.62
  -3  -9 -12   15.72   13.89
  -3  -9 -11   61.81   19.71
  -3  -9 -10   25.73   13.44
  -3  -9  -9  180.69   36.42
  -3  -9  -8   81.86   25.21
  -3  -9  -7  294.73   47.33
  -3  -9  -6    6.62    9.24
  -3  -9  -5  150.94   30.52
  -3  -9  -4    1.87    4.58
  -3  -9  -3  162.44   31.81
  -3  -9  -2  132.46   30.98
  -3  -9  -1  192.56   36.35
  -3  -9   0   46.95   16.99
  -3  -9   1   27.78   16.73
  -3  -9   2   46.37   18.55
  -3  -9   3    8.01    7.33
  -3  -9   4   -1.72    6.62
  -3  -9   5   91.57   25.67
  -3  -9   5   67.49   19.21
  -3  -9   6   46.70   21.21
  -3  -9   6   41.99   15.70
  -3  -9   7  155.64   35.02
  -3  -9   7  101.27   24.82
  -3  -9   8   67.76   22.88
  -3  -9   8   59.62   18.18
  -3  -9   9  102.57   27.88
  -3  -9   9   76.73   21.07
  -3  -9  10   12.41   12.85
  -3  -9  10   -8.29    8.14
  -3  -9  11   31.39   11.98
  -3  -9  11   47.31   16.06
  -3  -9  12   -2.34    8.55
  -3  -9  12    6.55    9.72
  -3  -9  13   82.36   23.29
  -3  -9  13   83.09   21.56
  -3  -9  14   20.22   15.52
  -3  -9  14   21.75   13.12
  -3  -9  15   34.82   17.28
  -3  -9  15   39.58   16.61
  -3  -9  16   12.73   13.91
  -3  -9  17   -1.04   10.15
  -3  -9  18   14.21   15.24
  -3  -9  19   18.08   14.83
  -3   9  19   22.84   19.82
  -3   9  20   33.64   22.91
  -3  -9  20   28.97   18.86
  -3   9  21   62.86   30.81
  -3  -9  21   39.18   22.38
  -3  -9  22   13.56   17.57
  -3   9  22   10.25   15.68
  -3  -9  23   21.77   16.87
  -3   9  23   46.19   28.32
  -3   9  24    9.52   15.85
  -3 -10 -22   -6.99    5.39
  -3 -10 -21    0.29    6.83
  -3 -10 -20   22.35   18.49
  -3 -10 -19  -10.17   18.98
  -3 -10 -18   34.87   20.45
  -3 -10 -17   -1.79   11.78
  -3 -10 -16   16.04   14.56
  -3  10 -15   10.18   10.83
  -3 -10 -15    7.25   12.76
  -3 -10 -14   60.55   25.41
  -3  10 -14   32.53   17.23
  -3 -10 -13   15.02   17.38
  -3  10 -13    5.94    5.44
  -3 -10 -12   64.48   25.86
  -3 -10 -11   22.07   15.14
  -3 -10 -10   39.42   18.07
  -3 -10  -9   41.15   21.00
  -3 -10  -8   70.68   21.51
  -3 -10  -7   51.42   18.89
  -3 -10  -6   81.01   24.15
  -3 -10  -5   26.96   15.68
  -3 -10  -4  101.02   28.44
  -3 -10  -3   23.06   16.70
  -3 -10  -2   77.98   25.26
  -3 -10  -1   80.51   23.21
  -3 -10   0   75.95   23.08
  -3 -10   1   57.06   21.71
  -3 -10   2   81.03   22.97
  -3 -10   3   10.89   10.06
  -3 -10   4   68.88   22.14
  -3 -10   5   63.84   20.38
  -3 -10   6   63.96   22.73
  -3 -10   6   56.72   20.71
  -3 -10   7   82.47   26.16
  -3 -10   7   79.74   22.58
  -3 -10   8   39.96   22.56
  -3 -10   8   19.02    9.97
  -3 -10   9   61.49   24.24
  -3 -10   9   81.69   23.91
  -3 -10  10   54.91   21.87
  -3 -10  10   61.71   19.68
  -3 -10  11   40.46   15.85
  -3 -10  11   19.99   11.26
  -3 -10  12   37.43   16.24
  -3 -10  12   42.75   16.86
  -3 -10  13   21.90   12.58
  -3 -10  13   35.17   14.65
  -3 -10  14    3.57    8.09
  -3 -10  14   12.65   11.54
  -3 -10  15   54.18   20.83
  -3 -10  16   27.40   16.86
  -3 -10  17   11.40   13.43
  -3 -10  18   28.96   18.13
  -3 -10  19   -5.92    9.73
  -3 -10  20   18.34   18.68
  -3  10  20   17.88   21.68
  -3  10  21   74.33   34.99
  -3 -10  21   13.61   13.27
  -3  10  22   24.29   22.61
  -3 -11 -19  -13.06   18.56
  -3 -11 -18   -6.65   14.20
  -3 -11 -17  -11.94   18.39
  -3 -11 -16  -26.06   21.49
  -3 -11 -15    8.10   10.65
  -3 -11 -14    3.14    8.11
  -3  11 -14   -3.93    9.17
  -3 -11 -13    0.08    9.29
  -3 -11 -12   -3.29   10.47
  -3 -11 -11    0.85   11.27
  -3 -11 -10   -2.03   12.39
  -3 -11  -9   35.43   15.96
  -3 -11  -8   19.60   13.80
  -3 -11  -7   23.06   16.76
  -3 -11  -6   29.81   18.00
  -3 -11  -5   50.51   22.75
  -3 -11  -4   24.77   15.79
  -3 -11  -3   37.51   20.48
  -3 -11  -2   51.48   21.78
  -3 -11  -1    8.25   12.43
  -3 -11   0   11.70   16.28
  -3 -11   1   17.78   12.50
  -3 -11   2   16.39   13.98
  -3 -11   3   42.38   19.76
  -3 -11   4   35.48   16.19
  -3 -11   5    9.76   10.59
  -3 -11   6   16.73   12.03
  -3 -11   7    5.20    5.56
  -3 -11   8   57.63   25.32
  -3 -11   8   58.82   21.61
  -3 -11   9   44.27   23.96
  -3 -11   9   31.39   16.31
  -3 -11  10  109.56   34.30
  -3 -11  10  110.45   28.05
  -3 -11  11   59.27   27.77
  -3 -11  11   20.38   12.32
  -3 -11  12   46.53   20.81
  -3 -11  12   32.77   15.45
  -3 -11  13   30.45   19.15
  -3 -11  13    3.55    4.30
  -3 -11  14   16.12   12.03
  -3 -11  14   14.78   10.36
  -3 -11  15   30.85   19.37
  -3 -11  16   36.20   20.07
  -3 -11  17   22.20   15.49
  -3 -11  18   -0.91    7.71
  -3 -11  19   -8.76   14.55
  -3 -12 -16   -0.05   11.16
  -3 -12 -15    3.55    7.71
  -3 -12 -14   19.20   16.92
  -3 -12 -13   45.90   27.19
  -3 -12 -12    8.93   10.19
  -3 -12 -11   21.74   20.74
  -3 -12 -10    7.38    4.40
  -3 -12  -9   14.86   10.71
  -3 -12  -8   22.49   16.21
  -3 -12  -7   51.06   26.71
  -3 -12  -6   -2.67    8.70
  -3 -12  -5   22.13   18.93
  -3 -12  -4   15.15   15.91
  -3 -12  -3   35.69   18.71
  -3 -12  -2   16.45   18.21
  -3 -12  -1   24.71   16.42
  -3 -12   0   10.13   11.94
  -3 -12   1   15.06   13.31
  -3 -12   2   14.11   15.49
  -3 -12   3   36.27   19.83
  -3 -12   4   26.53   18.25
  -3 -12   5   24.86   15.15
  -3 -12   6   -3.38    6.49
  -3 -12   7   21.15   12.95
  -3 -12   8    7.83    8.74
  -3 -12   9   57.69   23.09
  -3 -12  10   47.11   26.26
  -3 -12  10   -4.65    8.90
  -3 -12  11   57.50   24.90
  -3 -12  11   27.13   15.21
  -3 -12  12   19.71   14.63
  -3 -12  12    4.21    9.47
  -3 -12  13   20.00   19.15
  -3 -12  13   -4.30    5.40
  -3 -12  14   20.03   17.01
  -3 -12  15   15.95   16.66
  -3 -12  16   10.46   12.51
  -3 -13 -11    0.82   10.88
  -3 -13 -10   35.84   21.51
  -3 -13  -9   -0.70    9.25
  -3 -13  -8   33.78   19.75
  -3 -13  -7   -2.77    5.92
  -3 -13  -6   23.78   18.77
  -3 -13  -5   -0.45    7.57
  -3 -13  -4   21.68   18.07
  -3 -13  -3   13.45   14.87
  -3 -13  -2   26.98   16.56
  -3 -13  -1    3.95    4.43
  -3 -13   0   19.82   16.95
  -3 -13   1    4.97    9.33
  -3 -13   2   27.41   18.61
  -3 -13   3    3.97    9.64
  -3 -13   4   14.57   13.03
  -3 -13   5  -12.77   11.26
  -3 -13   6   21.64   13.13
  -3 -13   7    4.57    7.91
  -3 -13   8   16.46   15.90
  -3 -13   9    2.00    5.57
  -3 -13  10   16.33   10.81
  -3 -13  11   -1.27    8.54
  -3 -13  12   -2.48    7.34
  -3 -13  13   25.44   18.75
  -3 -14  -4   10.11   14.32
  -3 -14  -3   12.53   16.53
  -3 -14  -2   -2.39    8.10
  -3 -14  -1   30.86   18.77
  -3 -14   0   -3.49   10.06
  -3 -14   1   11.34   15.00
  -3 -14   2    2.22    8.86
  -3 -14   3   10.56   12.27
  -3 -14   4  -13.61   13.48
  -3 -14   5   18.78   14.42
  -3 -14   6    3.37   11.03
  -3 -14   7   21.76   15.89
  -3 -14   8    0.03    3.55
  -3 -14   9    6.09    8.72
  -3 -14  10   -5.55    7.43
  -3 -14  11    3.29    5.07
  -2   0 -23   11.99   11.63
  -2   0 -22  157.69   34.06
  -2   0 -21   16.56   10.84
  -2   0 -20  262.35   39.68
  -2   0 -19   13.16   10.32
  -2   0 -18  181.41   32.65
  -2   0 -17    5.12    8.31
  -2   0 -16  350.28   41.57
  -2   0 -15   -5.20    4.60
  -2   0 -14  415.02   42.80
  -2   0 -13   13.17    9.48
  -2   0 -12 1217.33   69.18
  -2   0 -11   -3.54    6.26
  -2   0 -10 3508.24  109.86
  -2   0  -9    6.74    6.70
  -2   0  -8  275.71   29.02
  -2   0  -7    7.95    7.12
  -2   0  -6 1253.36   55.08
  -2   0  -5    6.37    4.93
  -2   0  -5   23.06    9.98
  -2   0  -4 3965.04   84.71
  -2   0  -4 3936.96   68.31
  -2   0  -3  -12.37    5.43
  -2   0  -3    3.43    2.39
  -2   0  -2 5678.06   78.64
  -2   0  -2 5725.74   87.42
  -2   0  -2 5709.30   85.70
  -2   0  -2 5133.46   76.01
  -2   0  -1    1.93    3.20
  -2   0  -1    0.28    1.44
  -2   0  -1    2.88    3.09
  -2   0   0  838.97   26.73
  -2   0   1    6.05    1.76
  -2   0   2 1918.60   52.25
  -2   0   3    0.24    4.35
  -2   0   4 3261.56   79.86
  -2   0   5   -8.87    9.42
  -2   0   5   37.91   15.71
  -2   0   6  106.41   15.53
  -2   0   6  105.55    8.63
  -2   0   6  128.72   19.90
  -2   0   7    0.44    4.62
  -2   0   7    4.94    2.91
  -2   0   8  941.30   30.83
  -2   0   8  993.50   52.89
  -2   0   8  955.76   55.21
  -2   0   9   -0.42    6.50
  -2   0   9    4.09    3.41
  -2   0   9    0.16    8.26
  -2   0  10 1328.53   43.58
  -2   0  10 1539.54   71.08
  -2   0  10 1530.67   75.11
  -2   0  11   -5.24    6.80
  -2   0  11   11.68   14.38
  -2   0  12  106.68   19.11
  -2   0  12  107.40   22.99
  -2   0  13   18.62   11.82
  -2   0  14 1062.48   71.97
  -2   0  15    9.98   13.52
  -2   0  16  323.53   41.76
  -2   0  17  -16.54   17.93
  -2   0  18 1361.51   92.07
  -2   0  19   -2.52   12.95
  -2   0  20  262.84   42.75
  -2   0  21  -13.21   13.85
  -2   0  22   72.99   17.54
  -2   0  23  -11.36   14.83
  -2   0  24  327.80   52.77
  -2   0  25   18.28   17.42
  -2   0  26   53.50   23.61
  -2   0  27    8.97   13.93
  -2   0  28   39.31   22.79
  -2   0  29    0.41    4.42
  -2   0  30   29.22   20.28
  -2  -1 -24    1.30    7.16
  -2  -1 -23   68.51   23.38
  -2  -1 -22    4.69   10.29
  -2   1 -22    6.75    6.50
  -2   1 -21  156.28   31.50
  -2  -1 -21  153.53   32.22
  -2  -1 -20   28.77   17.43
  -2   1 -20   29.33   12.90
  -2  -1 -19  171.87   33.08
  -2   1 -19  142.43   27.09
  -2   1 -18    8.27    4.88
  -2  -1 -18   24.50   14.01
  -2   1 -17  316.00   40.42
  -2  -1 -17  289.38   39.12
  -2  -1 -16   37.19   14.59
  -2   1 -16   29.52   15.26
  -2  -1 -15  215.26   34.07
  -2   1 -15  224.01   31.86
  -2  -1 -14   72.66   18.18
  -2   1 -14   60.48   17.20
  -2  -1 -13   72.64   17.23
  -2   1 -13   60.40   17.35
  -2  -1 -12  395.74   40.79
  -2   1 -12  420.28   40.92
  -2  -1 -11  860.39   57.40
  -2   1 -11  784.01   53.15
  -2   1 -10  169.77   23.18
  -2   1 -10  146.24   15.20
  -2  -1 -10  146.85   23.70
  -2  -1  -9  484.25   40.75
  -2   1  -9  475.21   36.26
  -2   1  -9  452.45   24.81
  -2   1  -8   21.35    8.27
  -2   1  -8   24.35    5.06
  -2  -1  -8   13.39    7.81
  -2  -1  -7 1083.13   56.99
  -2   1  -7 1016.56   48.20
  -2   1  -7 1053.15   30.12
  -2   1  -6   92.77   13.71
  -2  -1  -6   99.30   17.10
  -2  -1  -5 2136.74   72.52
  -2   1  -5 2250.24   64.64
  -2  -1  -4 3244.17   84.66
  -2   1  -4 3467.43   70.36
  -2   1  -4 3447.87   76.45
  -2  -1  -3   34.14    4.41
  -2   1  -3   39.99    6.47
  -2  -1  -3   50.53   10.81
  -2   1  -3   49.20    8.53
  -2   1  -2   -0.11    2.48
  -2   1  -2    5.73    4.82
  -2  -1  -2    1.30    2.72
  -2   1  -2    7.18    3.02
  -2  -1  -1    1.75    2.68
  -2   1  -1    2.12    2.12
  -2   1  -1   10.44    3.40
  -2   1  -1    7.93    2.13
  -2   1  -1    7.23    3.15
  -2  -1  -1    6.67    3.90
  -2  -1   0  343.08   20.96
  -2  -1   0  367.58   13.48
  -2   1   0  294.76   20.68
  -2   1   0  339.52   19.66
  -2  -1   0  309.66   19.45
  -2  -1   1  251.09   16.20
  -2  -1   1  246.79   13.47
  -2   1   1  232.84   15.39
  -2  -1   2 8660.17   91.82
  -2   1   2 8643.01   87.31
  -2  -1   3    9.92    3.37
  -2  -1   3    6.38    1.61
  -2   1   3   15.27    7.59
  -2  -1   3   11.63    6.25
  -2   1   3    7.04    2.84
  -2  -1   4  506.68   28.46
  -2   1   4  553.33   33.53
  -2  -1   4  553.17   15.57
  -2   1   4  523.93   20.26
  -2   1   5  499.82   34.31
  -2  -1   5  451.70   29.67
  -2   1   5  493.77   19.89
  -2  -1   6  336.85   27.61
  -2   1   6  363.81   30.53
  -2   1   7 3776.36  101.76
  -2  -1   7 3625.11   98.39
  -2  -1   8   97.93   17.30
  -2   1   8  117.28   18.21
  -2  -1   9  774.78   51.27
  -2   1   9  839.20   52.21
  -2   1  10   -4.26    8.87
  -2  -1  10   -4.35    6.92
  -2  -1  10    0.18    1.24
  -2  -1  11 1004.49   63.23
  -2   1  11 1024.20   61.28
  -2  -1  11  759.58   26.30
  -2  -1  12   -2.61    9.42
  -2  -1  12    0.86    1.64
  -2   1  12  -10.61   11.10
  -2   1  12   10.81   16.77
  -2  -1  13  799.76   60.80
  -2   1  13  782.16   55.85
  -2   1  13  766.24   60.81
  -2   1  14   28.65   11.95
  -2  -1  14   13.01    8.56
  -2  -1  14   20.82    5.31
  -2   1  15   68.30   16.83
  -2  -1  15   52.61   13.82
  -2   1  15   65.45   24.78
  -2   1  16  240.33   32.75
  -2  -1  16  245.63   35.22
  -2   1  16  286.82   42.16
  -2  -1  17  764.52   68.02
  -2   1  17  817.45   70.10
  -2   1  17  746.83   60.02
  -2   1  18    7.81    7.45
  -2  -1  18   28.40   13.90
  -2   1  18   15.77    6.33
  -2  -1  19  361.59   50.53
  -2   1  19  291.04   38.40
  -2   1  19  342.14   48.36
  -2  -1  20   30.00   18.91
  -2   1  20   18.42    7.61
  -2  -1  21  165.55   36.95
  -2   1  21  134.42   31.80
  -2  -1  22   20.10   17.75
  -2   1  22  -11.71   13.35
  -2  -1  23  109.19   30.20
  -2   1  23   76.26   22.33
  -2  -1  24    2.52    9.47
  -2   1  24   -9.27   15.98
  -2   1  25   76.25   21.43
  -2  -1  25  104.94   30.89
  -2  -1  26   14.34   12.96
  -2   1  26  -14.73   16.03
  -2  -1  27   72.80   28.46
  -2   1  27   17.72   12.07
  -2  -1  28   11.84   12.92
  -2   1  28   19.71   22.25
  -2   1  29   40.44   23.19
  -2  -1  29   27.96   17.60
  -2  -1  30   11.72   11.70
  -2   1  30   12.63   14.68
  -2  -2 -24   96.56   28.22
  -2  -2 -23   15.82   11.32
  -2  -2 -22  100.36   28.33
  -2  -2 -21   68.28   23.12
  -2   2 -21   63.93   20.47
  -2  -2 -20   57.78   21.38
  -2   2 -20   48.76   16.80
  -2  -2 -19   51.77   19.99
  -2   2 -19   41.20   15.89
  -2  -2 -18  553.31   58.85
  -2   2 -18  539.94   54.10
  -2  -2 -17    1.36    9.97
  -2   2 -17   14.78   11.10
  -2  -2 -16  443.56   50.67
  -2   2 -16  398.45   44.94
  -2   2 -15  171.73   29.06
  -2  -2 -15  186.55   33.21
  -2  -2 -14  153.20   29.43
  -2   2 -14  152.43   26.01
  -2   2 -13   20.72   12.05
  -2  -2 -13   30.00   14.44
  -2   2 -12    4.85    3.67
  -2  -2 -12    5.24   11.16
  -2   2 -11   87.37   16.25
  -2  -2 -11  119.71   22.58
  -2  -2 -10  727.35   54.39
  -2   2 -10  672.97   45.19
  -2   2  -9  155.89   21.53
  -2  -2  -9  150.15   23.91
  -2  -2  -8 1610.50   75.53
  -2   2  -8 1648.48   64.97
  -2  -2  -7   25.73    8.00
  -2   2  -7   24.82    8.03
  -2  -2  -6 1432.41   66.29
  -2   2  -6 1514.75   58.64
  -2  -2  -5 4680.48  114.46
  -2   2  -5 4947.20  101.17
  -2  -2  -4 3131.71   88.69
  -2  -2  -3  424.05   30.53
  -2   2  -2 1649.81   42.71
  -2  -2  -2 1707.48   58.79
  -2  -2  -1  308.49   24.09
  -2   2  -1  302.54   16.07
  -2  -2   0 7466.04  107.39
  -2  -2   0 7902.18   90.81
  -2  -2   1 2888.40   61.64
  -2  -2   1 2932.74   58.96
  -2  -2   2   58.59    9.56
  -2  -2   2   55.54    7.90
  -2  -2   2   43.01    7.40
  -2  -2   3 3684.69   77.47
  -2  -2   3 3684.33   64.65
  -2  -2   3 3756.38   59.74
  -2  -2   4  518.38   30.74
  -2  -2   4  563.34   24.33
  -2  -2   5   11.87    6.09
  -2  -2   5   13.97    3.28
  -2  -2   6 3925.91   96.09
  -2  -2   6 3949.52   63.67
  -2  -2   7 2288.11   49.94
  -2  -2   7 2323.51   77.98
  -2  -2   8 1801.03   73.56
  -2   2   8 1905.77   79.68
  -2  -2   8 1945.65   47.42
  -2  -2   9   10.79    8.53
  -2   2   9   32.68   12.56
  -2  -2   9   17.96    5.48
  -2   2  10  382.93   38.86
  -2  -2  10  351.30   36.92
  -2  -2  11  558.68   47.25
  -2   2  11  645.69   51.59
  -2  -2  12 1543.65   82.62
  -2   2  12 1506.84   81.84
  -2   2  13  234.60   32.69
  -2  -2  13  224.72   33.37
  -2  -2  14  388.78   45.65
  -2   2  14  387.41   43.41
  -2   2  15   -2.38    9.63
  -2  -2  15   21.04   13.38
  -2   2  16  -11.70   12.35
  -2  -2  16   11.06   13.19
  -2   2  16   33.85   24.03
  -2  -2  17   71.86   23.66
  -2   2  17   81.70   20.01
  -2   2  17  103.97   31.09
  -2  -2  18  420.22   53.08
  -2   2  18  335.76   43.41
  -2   2  18  410.34   55.17
  -2   2  19   12.62   11.17
  -2  -2  19    4.19    6.74
  -2   2  20  156.29   31.02
  -2  -2  20  174.81   35.42
  -2   2  20  212.39   39.33
  -2   2  21   17.40   11.13
  -2  -2  21    9.86   13.49
  -2   2  21   27.25   13.74
  -2   2  22   55.81   16.94
  -2  -2  22   75.71   26.33
  -2   2  22   83.93   27.82
  -2   2  23   -0.90    8.21
  -2  -2  23   -1.43   11.93
  -2   2  23    3.52    9.10
  -2  -2  24   63.44   22.75
  -2   2  24   64.53   24.46
  -2  -2  25    5.66    8.01
  -2   2  25   11.15    5.22
  -2  -2  26   64.33   23.98
  -2   2  26   46.46   20.37
  -2  -2  27   11.52   17.00
  -2   2  27  -24.36   24.85
  -2  -2  28   68.31   27.53
  -2   2  28   19.60    8.63
  -2  -2  29   10.32   12.31
  -2   2  29  -19.85   22.78
  -2   2  30   15.82   10.08
  -2  -3 -25   22.47   12.43
  -2  -3 -24   17.92   13.54
  -2  -3 -23   63.77   23.75
  -2  -3 -22   98.01   28.24
  -2  -3 -21   12.17   12.12
  -2  -3 -20   32.56   17.21
  -2   3 -20   23.71   12.06
  -2  -3 -19   62.88   21.17
  -2   3 -19   54.31   18.76
  -2  -3 -18   45.09   16.69
  -2   3 -18   44.36   17.45
  -2   3 -17  322.74   40.78
  -2  -3 -17  270.21   41.85
  -2  -3 -16  407.23   49.71
  -2   3 -16  372.72   42.37
  -2   3 -15   84.22   19.80
  -2  -3 -15   88.88   24.90
  -2   3 -14   27.88   11.00
  -2  -3 -14   46.36   20.04
  -2  -3 -13   95.78   22.92
  -2   3 -13  105.35   19.59
  -2  -3 -12  168.87   29.42
  -2   3 -12  156.30   23.14
  -2  -3 -11  180.78   31.58
  -2   3 -11  176.47   25.04
  -2   3 -10  435.14   37.57
  -2  -3 -10  375.28   42.14
  -2  -3  -9 1134.13   68.65
  -2   3  -9 1246.15   61.37
  -2  -3  -8  693.31   52.21
  -2   3  -8  759.46   46.98
  -2  -3  -7  355.73   37.13
  -2   3  -7  378.23   31.88
  -2  -3  -6 2016.37   81.69
  -2  -3  -5   14.64   10.00
  -2  -3  -4 3656.63  101.65
  -2  -3  -3  323.03   29.53
  -2  -3  -2   25.71    7.75
  -2  -3  -1 2813.71   78.08
  -2   3  -1 2759.80   47.22
  -2  -3   0  816.62   40.20
  -2  -3   0  784.63   36.14
  -2  -3   0  791.59   39.57
  -2  -3   1  779.20   36.61
  -2  -3   1  777.66   37.87
  -2  -3   1  754.35   37.22
  -2  -3   2   89.13   12.35
  -2  -3   2  102.99   14.60
  -2  -3   3 3755.55   88.56
  -2  -3   3 3791.49   80.61
  -2  -3   4  273.04   25.08
  -2  -3   4  259.06   21.01
  -2  -3   5 2002.52   69.82
  -2  -3   5 1841.63   55.06
  -2  -3   6 3988.69  103.10
  -2  -3   6 4025.35   80.95
  -2  -3   7 4297.21  111.70
  -2  -3   7 4378.36   84.66
  -2  -3   8  464.53   38.34
  -2  -3   8  415.03   26.52
  -2  -3   9    0.31    3.14
  -2  -3   9    8.04    4.93
  -2  -3  10  119.97   22.89
  -2  -3  10  138.82   16.32
[truncated: 471,849 more chars]
