# Supplementary material for: Crystal structure and Hirshfeld surface analysis of the anionic tetra­kis-complex of lanthanum(III) NMe4LaL 4 with the CAPh-ligand dimeth­yl (2,2,2-tri­chloro­acet­yl)phospho­ramidate
Source: Acta Crystallogr E Crystallogr Commun. 2021 Nov 16;77(Pt 12):1307–10. doi: 10.1107/S2056989021011750 (PMC8647743; doi:10.1107/S2056989021011750)
Supplement: Supplementary file 2 [file e-77-01307-Isup2.hkl]

data_I                                                                          
_shelx_title ' kiev264_a.res in P2/n'                                           
_shelx_refln_list_code          4                                               
_shelx_F_calc_maximum      255.82                                               
_exptl_crystal_F_000      1280.00                                               
_reflns_d_resolution_high  0.7696                                               
                                                                                
loop_                                                                           
 _space_group_symop_operation_xyz                                               
 'x, y, z'                                                                      
 '-x+1/2, y, -z+1/2'                                                            
 '-x, -y, -z'                                                                   
 'x-1/2, -y, z-1/2'                                                             
                                                                                
_cell_length_a    12.1452                                                       
_cell_length_b    10.2003                                                       
_cell_length_c    21.2846                                                       
_cell_angle_alpha  90.000                                                       
_cell_angle_beta   94.521                                                       
_cell_angle_gamma  90.000                                                       
                                                                                
_shelx_F_squared_multiplier     1.000                                           
                                                                                
loop_                                                                           
 _refln_index_h                                                                 
 _refln_index_k                                                                 
 _refln_index_l                                                                 
 _refln_F_squared_calc                                                          
 _refln_F_squared_meas                                                          
 _refln_F_squared_sigma                                                         
 _refln_observed_status                                                         
   2   0   0       5340.65       4915.84       127.55 o                         
   4   0   0       2355.32       2520.80       100.09 o                         
   6   0   0        164.10        240.73        58.30 o                         
   8   0   0      17030.60      16005.93       709.92 o                         
  10   0   0       1747.31       1807.37       138.16 o                         
  12   0   0        712.46        712.14        82.52 o                         
  14   0   0        215.72        183.31        86.94 o                         
   2   1   0       1783.36       2074.03        31.42 o                         
   3   1   0      19342.36      19868.65       249.14 o                         
   4   1   0       5392.99       5402.69        83.12 o                         
   5   1   0       5874.00       6038.21        95.68 o                         
   6   1   0        108.80        156.68        15.76 o                         
   7   1   0      10734.50      10759.96       224.86 o                         
   8   1   0         32.56         42.09        16.36 o                         
   9   1   0        572.24        551.35        51.44 o                         
  10   1   0       1578.55       1689.24        92.84 o                         
  11   1   0        990.56        934.98        68.24 o                         
  12   1   0         58.92         72.16        23.02 o                         
  13   1   0        540.96        588.82        56.05 o                         
  14   1   0          7.60         23.81        28.01 o                         
  15   1   0        251.83        222.44        42.26 o                         
   0   2   0       5635.13       5882.23        90.06 o                         
   1   2   0        372.81        492.20        19.59 o                         
   2   2   0      49291.39      46139.68       536.43 o                         
   3   2   0        983.60        921.56        28.51 o                         
   4   2   0      24998.00      24206.62       246.59 o                         
   5   2   0       2511.24       2568.76        62.28 o                         
   6   2   0       8801.09       9125.79       133.27 o                         
   7   2   0       1086.47        956.53        44.11 o                         
   8   2   0        553.29        485.16        29.55 o                         
   9   2   0        152.26        161.60        26.61 o                         
  10   2   0       1048.49       1011.13        66.14 o                         
  11   2   0          3.10         10.21        24.42 o                         
  12   2   0        871.33        862.00        68.82 o                         
  13   2   0        300.75        325.60        41.78 o                         
  14   2   0        332.98        344.79        48.92 o                         
  15   2   0         16.61         89.66        36.26 o                         
   0   3   0        672.21        690.75        42.74 o                         
   1   3   0       2641.62       2828.35        66.62 o                         
   2   3   0       4543.51       4775.00       104.30 o                         
   3   3   0      26770.20      28206.89       326.59 o                         
   4   3   0         70.06         70.18        13.07 o                         
   5   3   0      11590.96      11282.64       139.10 o                         
   6   3   0          6.23          6.49        19.29 o                         
   7   3   0         33.59         41.78        14.01 o                         
   8   3   0        162.13        137.37        25.05 o                         
   9   3   0       1214.52       1229.63        63.42 o                         
  10   3   0        380.73        380.21        42.13 o                         
  11   3   0        513.82        528.45        49.89 o                         
  12   3   0        576.26        557.97        61.13 o                         
  13   3   0        468.54        548.22        73.67 o                         
  14   3   0        109.56        125.75        50.69 o                         
  15   3   0         30.59         82.41        26.03 o                         
   0   4   0       1384.51       1335.34        86.13 o                         
   1   4   0        284.96        236.46        24.96 o                         
   2   4   0       6467.65       6502.48       105.54 o                         
   3   4   0       2063.52       2415.62        87.13 o                         
   4   4   0       6231.02       6027.88       160.54 o                         
   5   4   0       5389.50       5133.73       127.48 o                         
   6   4   0       1276.30       1341.81        70.31 o                         
   7   4   0        128.43        158.51        22.88 o                         
   8   4   0          5.72         22.62        20.38 o                         
   9   4   0        849.17        889.11        74.34 o                         
  10   4   0       1803.26       1812.92       101.09 o                         
  11   4   0        774.73        847.98        74.93 o                         
  12   4   0          4.29         65.91        22.03 o                         
  13   4   0        341.45        359.53        59.44 o                         
  14   4   0         91.85        112.77        42.81 o                         
   0   5   0       1721.89       1213.52        93.52 o                         
   1   5   0      11081.98      10319.74       287.91 o                         
   2   5   0         58.87         61.40        10.60 o                         
   3   5   0        153.43        155.09        29.49 o                         
   4   5   0       1633.60       1742.04        97.24 o                         
   5   5   0       2444.03       2453.97       121.70 o                         
   6   5   0       1070.52        957.41        93.96 o                         
   7   5   0       1387.54       1385.07        90.96 o                         
   8   5   0       2440.77       2424.03       118.11 o                         
   9   5   0       1257.12       1281.12        92.02 o                         
  10   5   0        231.66        146.96        33.91 o                         
  11   5   0          3.15         88.67        34.54 o                         
  12   5   0        459.96        410.64        61.02 o                         
  13   5   0          2.78         27.68        30.30 o                         
  14   5   0         84.92        155.61        51.40 o                         
   0   6   0        818.65       1016.95       152.81 o                         
   1   6   0       4678.61       4168.39       114.58 o                         
   2   6   0         28.21         14.32        39.86 o                         
   3   6   0        831.07        775.73        75.65 o                         
   4   6   0         42.69         79.84        27.48 o                         
   5   6   0         10.07         22.47        25.98 o                         
   6   6   0        331.97        405.21        56.27 o                         
   7   6   0       4275.29       4338.81       185.83 o                         
   8   6   0        103.74        160.54        46.56 o                         
   9   6   0       1205.57       1218.34       112.77 o                         
  10   6   0          1.15          0.00        29.76 o                         
  11   6   0        527.24        572.44        87.62 o                         
  12   6   0          0.19          8.50        33.87 o                         
  13   6   0         50.03         88.72        54.77 o                         
  14   6   0         17.04         89.66        46.00 o                         
   0   7   0       3734.72       4241.32       334.72 o                         
   1   7   0       1195.47       1124.20       127.92 o                         
   2   7   0       1034.60        880.97        85.48 o                         
   3   7   0         94.77        114.59        30.37 o                         
   4   7   0       2191.17       2187.72       143.89 o                         
   5   7   0        906.77        975.16       168.10 o                         
   6   7   0        725.73        879.41        84.71 o                         
   7   7   0          1.60          3.08        30.38 o                         
   8   7   0        970.72        933.88        93.74 o                         
   9   7   0        413.59        475.21        66.22 o                         
  10   7   0        265.75        332.74        70.53 o                         
  11   7   0          0.10         49.01        33.54 o                         
  12   7   0        213.09        238.88        61.43 o                         
  13   7   0          2.33         64.65        31.69 o                         
   0   8   0        125.58         47.82        33.96 o                         
   1   8   0        630.58        770.17       110.35 o                         
   2   8   0        257.70        179.30        92.13 o                         
   3   8   0       1329.15       1349.90       119.40 o                         
   4   8   0         70.22        113.92        32.72 o                         
   5   8   0       2994.83       2744.33       179.27 o                         
   6   8   0        214.16        345.50        66.59 o                         
   7   8   0        584.89        555.60        86.74 o                         
   8   8   0        112.61         86.78        47.07 o                         
   9   8   0        190.48        200.50        46.74 o                         
  10   8   0        164.62        196.99        52.39 o                         
  11   8   0        286.95        398.45        68.33 o                         
  12   8   0          5.32          0.46        24.31 o                         
   0   9   0         78.36         57.72        24.36 o                         
   1   9   0         24.87          0.00        38.36 o                         
   2   9   0       1751.25       2022.40       193.12 o                         
   3   9   0        310.47        284.80        70.73 o                         
   4   9   0        273.36        272.81        55.41 o                         
   5   9   0        836.83        862.76       104.63 o                         
   6   9   0        887.27        747.21       104.31 o                         
   7   9   0         63.32         95.28        40.88 o                         
   8   9   0         12.31         58.52        27.99 o                         
   9   9   0         89.61        175.48        62.50 o                         
  10   9   0        386.72        447.39        84.07 o                         
  11   9   0         16.25         31.58        20.58 o                         
   0  10   0         24.25         36.42        42.24 o                         
   1  10   0        494.19        480.25        96.37 o                         
   2  10   0        315.15        347.69        91.40 o                         
   3  10   0        384.30        347.28        97.71 o                         
   4  10   0        842.59        857.20       139.12 o                         
   5  10   0        438.93        510.61       115.76 o                         
   6  10   0        177.47        178.03        68.00 o                         
   7  10   0        130.56        124.89        48.86 o                         
   8  10   0         66.78         41.58        46.47 o                         
   9  10   0        268.32        245.20        86.07 o                         
  10  10   0         32.09        106.21        45.97 o                         
   0  11   0        433.55        575.55       164.69 o                         
   1  11   0        195.74        214.02        92.01 o                         
   2  11   0        175.41        283.36        78.54 o                         
   3  11   0        126.30         97.23        60.40 o                         
   4  11   0         22.61         68.81        67.83 o                         
   5  11   0        160.35        226.14        77.85 o                         
   6  11   0         60.24        134.76        72.88 o                         
   7  11   0        164.76        109.42        55.42 o                         
   8  11   0        170.27         66.05        43.44 o                         
   0  12   0        760.61        776.24       209.87 o                         
   1  12   0        100.89        155.85        68.70 o                         
   2  12   0        133.41        127.56        75.32 o                         
   3  12   0         33.27         29.49        35.77 o                         
   4  12   0         74.00        110.16        62.49 o                         
   5  12   0         10.50         44.36        51.60 o                         
   6  12   0        114.66        130.05        72.15 o                         
   0  13   0          2.59        112.31        99.36 o                         
   1  13   0        142.41        217.53        83.69 o                         
   2  13   0          0.35          0.00        59.88 o                         
   3  13   0         69.20        145.59        77.19 o                         
 -15   0   1        362.41        361.86        71.52 o                         
 -13   0   1        695.81        631.45        95.20 o                         
 -11   0   1       1227.14       1296.87       121.71 o                         
  -9   0   1       2324.50       2116.35       102.59 o                         
  -7   0   1       5122.38       5614.34       198.61 o                         
  -5   0   1       4635.60       4849.16       179.49 o                         
  -3   0   1      65444.58      56169.41      2128.69 o                         
   3   0   1      10739.48      10415.04       191.90 o                         
   5   0   1       3032.43       2619.85        72.27 o                         
   7   0   1       7771.88       7384.24       422.91 o                         
   9   0   1        147.28        168.54        40.63 o                         
  11   0   1       2293.09       2172.43       139.15 o                         
  13   0   1        443.14        462.01        71.80 o                         
  15   0   1        387.69        540.21       133.44 o                         
 -15   1   1          0.11         40.14        28.89 o                         
 -14   1   1        203.11        178.51        35.59 o                         
 -13   1   1        224.83        144.38        55.91 o                         
 -12   1   1       1348.85       1526.53        99.39 o                         
 -11   1   1        235.50        274.97        40.77 o                         
 -10   1   1       1079.55       1096.92        76.11 o                         
  -9   1   1        988.05        901.62        52.34 o                         
  -8   1   1       4767.99       4518.33       118.76 o                         
  -7   1   1        925.70       1100.42        54.09 o                         
  -6   1   1       5685.77       6198.06       111.95 o                         
  -5   1   1       2155.59       1954.03        58.41 o                         
  -4   1   1       6410.02       6716.51        97.80 o                         
  -3   1   1         57.67         68.65        11.78 o                         
  -2   1   1       1354.42       1492.60        33.14 o                         
   2   1   1         34.61         45.25         7.08 o                         
   3   1   1       3891.33       4144.14        60.06 o                         
   4   1   1       8079.44       7803.38       102.20 o                         
   5   1   1         43.06         71.85        12.73 o                         
   6   1   1       3238.83       3242.06        83.73 o                         
   7   1   1        725.95        818.03        53.83 o                         
   8   1   1       6160.55       6415.03       160.92 o                         
   9   1   1         40.68         41.36        22.49 o                         
  10   1   1        192.80        137.52        40.96 o                         
  11   1   1         48.11         29.38        17.86 o                         
  12   1   1        635.12        633.12        55.15 o                         
  13   1   1         94.19        121.77        42.07 o                         
  14   1   1        369.31        308.43        50.74 o                         
  15   1   1         23.08         67.95        49.08 o                         
 -15   2   1        131.08         81.84        29.44 o                         
 -14   2   1          3.55          0.00        28.60 o                         
 -13   2   1        665.89        686.28        65.76 o                         
 -12   2   1        177.86        236.83        34.66 o                         
 -11   2   1       1373.03       1264.08        79.82 o                         
 -10   2   1       1077.14       1128.07        75.78 o                         
  -9   2   1        548.43        471.18        35.37 o                         
  -8   2   1         12.46         25.25         9.50 o                         
  -7   2   1       8327.30       8152.68       140.12 o                         
  -6   2   1        164.06        196.94        21.18 o                         
  -5   2   1       9181.65       9593.75       128.29 o                         
  -4   2   1        256.26        303.53        19.49 o                         
  -3   2   1       6647.18       6658.49       103.98 o                         
  -2   2   1      17169.34      17159.19       204.84 o                         
  -1   2   1      13843.37      13794.19       169.07 o                         
   0   2   1         95.68         61.74         6.86 o                         
   1   2   1      11456.01      12765.18       114.84 o                         
   2   2   1       1606.92       1751.93        51.95 o                         
   3   2   1      10897.62      11319.14       114.03 o                         
   4   2   1       1800.62       1890.43        50.78 o                         
   5   2   1       2943.15       2741.86        63.35 o                         
   6   2   1       1862.08       1832.98        67.49 o                         
   7   2   1       1404.64       1580.87        63.51 o                         
   8   2   1        497.54        544.35        39.59 o                         
   9   2   1       2513.69       2743.28       103.50 o                         
  10   2   1        481.45        383.66        61.24 o                         
  11   2   1        533.62        441.46        44.45 o                         
  12   2   1         19.79          8.11        18.90 o                         
  13   2   1        551.69        521.71        69.04 o                         
  14   2   1        163.31        121.40        28.98 o                         
  15   2   1         45.66          5.39        31.37 o                         
 -15   3   1         47.16         66.69        26.50 o                         
 -14   3   1        372.25        446.34        67.53 o                         
 -13   3   1        312.08        340.28        54.90 o                         
 -12   3   1         62.46          0.47        46.83 o                         
 -11   3   1        414.54        410.00        42.64 o                         
 -10   3   1       1769.02       1718.20        85.93 o                         
  -9   3   1         17.07         21.14        24.74 o                         
  -8   3   1        398.34        426.16        32.05 o                         
  -7   3   1        745.74        743.91        43.44 o                         
  -6   3   1       4775.97       5104.98       107.59 o                         
  -5   3   1        247.07        196.90        18.66 o                         
  -4   3   1       8459.93       8961.86       123.69 o                         
  -3   3   1         27.71          6.62         7.62 o                         
  -2   3   1       4326.46       4593.41       100.85 o                         
  -1   3   1        207.38        206.53        27.49 o                         
   0   3   1        183.01        134.36        13.34 o                         
   1   3   1       6265.72       6001.06        96.95 o                         
   2   3   1      17110.05      16652.83       192.73 o                         
   3   3   1       4116.83       3921.48       138.51 o                         
   4   3   1       4296.18       4947.76       132.10 o                         
   5   3   1        869.43        989.71        65.75 o                         
   6   3   1       3196.01       3056.71        82.56 o                         
   7   3   1         15.40          6.27        16.58 o                         
   8   3   1         34.10         47.05        16.86 o                         
   9   3   1       3056.79       2677.95       102.11 o                         
  10   3   1       2633.25       2811.92       124.10 o                         
  11   3   1        287.53        309.01        48.76 o                         
  12   3   1        116.09        131.82        35.75 o                         
  13   3   1        355.18        324.38        48.94 o                         
  14   3   1        127.60         73.82        54.15 o                         
  15   3   1          1.98         35.50        32.66 o                         
 -15   4   1         20.51         81.43        78.63 o                         
 -14   4   1        234.63        253.62        62.90 o                         
 -13   4   1        137.17        189.50        42.79 o                         
 -12   4   1        380.39        407.77        71.81 o                         
 -11   4   1         59.25        115.49        32.89 o                         
 -10   4   1        196.10        228.02        38.26 o                         
  -9   4   1       3835.58       3348.66        96.39 o                         
  -8   4   1       1387.17       1509.24        64.68 o                         
  -7   4   1        186.95        191.99        28.10 o                         
  -6   4   1        807.54        796.61        39.68 o                         
  -5   4   1         99.98        116.59        18.08 o                         
  -4   4   1       4217.67       4153.44        94.88 o                         
  -3   4   1       1527.01       1647.13        54.13 o                         
  -2   4   1        264.11        287.24        24.36 o                         
  -1   4   1        496.26        442.37        32.41 o                         
   0   4   1       2271.51       2132.26        81.22 o                         
   1   4   1       3004.63       2911.30        72.98 o                         
   2   4   1       4816.03       4420.13        96.42 o                         
   3   4   1       6448.68       7356.82       177.88 o                         
   4   4   1       1189.63       1638.95       104.53 o                         
   5   4   1       2376.21       2462.36       137.03 o                         
   6   4   1       3400.30       3774.71       140.82 o                         
   7   4   1       1506.65       1482.77        86.47 o                         
   8   4   1       1155.80       1092.61        81.63 o                         
   9   4   1        227.86        259.64        40.38 o                         
  10   4   1        831.17        863.43        71.10 o                         
  11   4   1        104.13        111.63        39.04 o                         
  12   4   1        542.92        564.58        69.44 o                         
  13   4   1        160.75        107.61        32.13 o                         
  14   4   1         45.09         72.08        38.61 o                         
 -14   5   1          6.09          0.00        30.82 o                         
 -13   5   1         72.39         82.25        45.27 o                         
 -12   5   1          5.69         42.68        34.80 o                         
 -11   5   1        526.94        544.20        65.05 o                         
 -10   5   1        567.70        573.33        62.91 o                         
  -9   5   1       1243.56       1366.41        94.80 o                         
  -8   5   1        119.15        161.70        32.25 o                         
  -7   5   1       1152.95       1019.66        66.14 o                         
  -6   5   1        925.30        918.95        59.02 o                         
  -5   5   1       1020.64        989.06        65.86 o                         
  -4   5   1        200.67        208.88        30.92 o                         
  -3   5   1       1435.95       1120.90        71.09 o                         
  -2   5   1       3032.92       3238.62       129.62 o                         
  -1   5   1       3272.46       3517.48       121.99 o                         
   0   5   1         79.93         56.62        21.49 o                         
   1   5   1       1702.11       1724.45        62.59 o                         
   2   5   1       2892.76       3077.01       174.12 o                         
   3   5   1       1798.30       1895.50        99.58 o                         
   4   5   1       3167.35       3158.93       133.02 o                         
   5   5   1       2734.03       2920.61       157.62 o                         
   6   5   1        113.40        159.66        46.68 o                         
   7   5   1       1874.74       2086.02       146.99 o                         
   8   5   1         12.87         18.18        29.56 o                         
   9   5   1        616.21        668.78        72.30 o                         
  10   5   1        217.64        248.69        49.03 o                         
  11   5   1        531.77        509.98        60.14 o                         
  12   5   1         24.12         10.11        19.21 o                         
  13   5   1        145.60         97.76        62.26 o                         
  14   5   1        160.45        219.20        62.86 o                         
 -14   6   1        143.09        189.21        74.60 o                         
 -13   6   1         19.08         79.29        49.40 o                         
 -12   6   1        470.80        462.42        80.50 o                         
 -11   6   1          5.43         26.25        19.43 o                         
 -10   6   1        156.35        168.14        41.97 o                         
  -9   6   1        114.80        139.36        41.42 o                         
  -8   6   1       2213.96       2315.47       128.73 o                         
  -7   6   1         51.17         26.96        36.40 o                         
  -6   6   1        614.84        635.24        68.00 o                         
  -5   6   1         10.80          4.88         7.18 o                         
  -4   6   1       2571.99       2393.19       119.61 o                         
  -3   6   1        189.23        208.87        23.45 o                         
  -2   6   1       2088.09       2196.74       124.73 o                         
  -1   6   1         51.80         22.90        19.01 o                         
   0   6   1       5216.78       4679.89       167.29 o                         
   1   6   1         35.60         43.85        14.81 o                         
   2   6   1         14.53         25.14        26.53 o                         
   3   6   1        426.98        462.61        59.07 o                         
   4   6   1       5855.41       5942.78       195.07 o                         
   5   6   1         22.62          0.00        31.28 o                         
   6   6   1       1131.36       1111.13        93.29 o                         
   7   6   1          1.80         49.38        32.77 o                         
   8   6   1       3198.91       3217.25       201.52 o                         
   9   6   1         99.99        100.34        35.87 o                         
  10   6   1         99.83         87.01        53.30 o                         
  11   6   1         70.16        110.61        38.51 o                         
  12   6   1        518.98        547.47       106.17 o                         
  13   6   1         12.30         95.20        54.39 o                         
 -13   7   1        169.26        244.38        62.62 o                         
 -12   7   1          7.61          6.81        25.71 o                         
 -11   7   1        673.29        727.37        83.56 o                         
 -10   7   1         89.86        175.83        48.22 o                         
  -9   7   1        435.76        554.55        69.94 o                         
  -8   7   1          0.02         15.64        27.40 o                         
  -7   7   1        735.32        864.08        86.50 o                         
  -6   7   1         19.66         33.97        29.97 o                         
  -5   7   1        172.89        188.05        49.45 o                         
  -4   7   1         70.31         42.21        29.86 o                         
  -3   7   1       1851.73       1755.35       122.83 o                         
  -2   7   1       2607.16       2454.87       142.87 o                         
  -1   7   1       3414.41       3016.45       153.44 o                         
   0   7   1        346.52        288.57        32.82 o                         
   1   7   1       2737.03       2362.16       306.32 o                         
   2   7   1         60.41         56.93        33.39 o                         
   3   7   1       1478.18       1536.29       117.69 o                         
   4   7   1         18.69         35.65        28.35 o                         
   5   7   1       1220.05       1173.94       111.88 o                         
   6   7   1         42.09         57.70        23.44 o                         
   7   7   1       1586.67       1439.71       116.33 o                         
   8   7   1         26.47         97.35        32.86 o                         
   9   7   1        361.98        455.37        69.25 o                         
  10   7   1          8.77         53.63        35.41 o                         
  11   7   1        508.09        586.48        92.17 o                         
  12   7   1          7.91         68.79        30.44 o                         
  13   7   1        145.15        188.48        64.28 o                         
 -12   8   1        157.48        120.51        44.37 o                         
 -11   8   1          4.24         20.19        36.53 o                         
 -10   8   1        623.68        606.89        75.25 o                         
  -9   8   1        490.42        556.30        75.89 o                         
  -8   8   1        302.25        390.01        74.18 o                         
  -7   8   1         41.63         75.67        32.52 o                         
  -6   8   1       1887.49       1861.51       153.11 o                         
  -5   8   1         59.23         61.21        46.06 o                         
  -4   8   1        944.15        861.82        94.48 o                         
  -3   8   1        351.68        398.30        64.29 o                         
  -2   8   1        797.27        618.87        74.73 o                         
  -1   8   1        454.07        326.66        49.50 o                         
   0   8   1        172.01        137.06        26.51 o                         
   1   8   1          1.17         44.70        32.00 o                         
   2   8   1       5021.62       4907.88       285.40 o                         
   3   8   1         77.23         85.07        35.63 o                         
   4   8   1       1514.78       1830.57       176.18 o                         
   5   8   1         64.33         35.68        38.96 o                         
   6   8   1       1611.29       1636.91       144.94 o                         
   7   8   1         14.98         61.72        41.79 o                         
   8   8   1        142.57        157.79        36.11 o                         
   9   8   1        183.47        241.67        66.12 o                         
  10   8   1        642.70        690.10        87.59 o                         
  11   8   1         19.57        102.93        31.24 o                         
  12   8   1        185.86        224.70        58.43 o                         
 -11   9   1        106.58        154.60        55.10 o                         
 -10   9   1         52.39        154.31        53.00 o                         
  -9   9   1        304.57        237.23        61.57 o                         
  -8   9   1         72.81         75.60        35.84 o                         
  -7   9   1        318.86        333.41        73.23 o                         
  -6   9   1        330.16        435.40        92.44 o                         
  -5   9   1       1375.08       1334.21       136.04 o                         
  -4   9   1        467.82        537.76        81.86 o                         
  -3   9   1        186.42        141.72        52.29 o                         
  -2   9   1        131.57        199.41        59.84 o                         
  -1   9   1        492.44        500.78        93.51 o                         
   0   9   1          2.66          0.00        42.52 o                         
   1   9   1        630.69        677.08       111.03 o                         
   2   9   1        671.43        781.99       116.84 o                         
   3   9   1        911.58       1064.53       140.45 o                         
   5   9   1        544.12        407.45        92.00 o                         
   6   9   1         55.69         66.14        50.06 o                         
   7   9   1        156.57        164.02        62.38 o                         
   8   9   1         25.95          0.00        36.36 o                         
   9   9   1        387.41        464.65       119.12 o                         
  10   9   1        137.73        199.05        48.00 o                         
  11   9   1        133.44         93.40        52.74 o                         
 -10  10   1        105.00        223.25        64.15 o                         
  -9  10   1         44.66         50.13        35.21 o                         
  -8  10   1        153.23        172.63        51.22 o                         
  -7  10   1        205.96        128.77        88.67 o                         
  -6  10   1        424.49        468.64        91.06 o                         
  -5  10   1        389.01        469.74        90.06 o                         
  -4  10   1        286.11        314.71        85.85 o                         
  -3  10   1        255.37        382.62        93.51 o                         
  -2  10   1       1087.70        948.79       138.32 o                         
  -1  10   1        174.70        343.56        85.79 o                         
   0  10   1        292.94        280.77        74.45 o                         
   1  10   1        457.39        350.56       108.14 o                         
   2  10   1        609.33        528.89       110.65 o                         
   3  10   1        516.94        491.65       104.43 o                         
   4  10   1        133.30         99.21        39.51 o                         
   5  10   1        303.56        303.13        70.11 o                         
   6  10   1        574.83        635.60       100.23 o                         
   7  10   1        108.26        123.00        45.15 o                         
   8  10   1        162.26        117.81        47.20 o                         
   9  10   1        157.88        140.86        62.38 o                         
  10  10   1        105.35        114.53        51.32 o                         
  -8  11   1        207.63        123.89        72.28 o                         
  -7  11   1         28.06         73.57        52.38 o                         
  -6  11   1        135.97        204.11        81.25 o                         
  -5  11   1         60.70        162.05        75.85 o                         
  -4  11   1        181.87        175.36        65.60 o                         
  -3  11   1        130.74        120.43        52.62 o                         
  -2  11   1         76.94        116.68        67.95 o                         
  -1  11   1        328.80        349.85        96.52 o                         
   0  11   1        372.73        594.38       122.75 o                         
   1  11   1        151.30         76.92        36.88 o                         
   2  11   1        142.60         47.20        55.80 o                         
   3  11   1         75.17         81.76        62.42 o                         
   4  11   1        240.26        200.82        75.93 o                         
   5  11   1        193.79        339.60        96.28 o                         
   6  11   1        172.69        317.87        98.16 o                         
   7  11   1        113.56        128.33        71.05 o                         
   8  11   1        186.10        158.23        62.11 o                         
  -6  12   1          1.31         61.85        44.28 o                         
  -5  12   1        119.73        150.59        60.32 o                         
  -4  12   1         50.35         15.77        72.60 o                         
  -3  12   1        166.99        134.81        64.85 o                         
  -2  12   1         71.58         15.27        68.40 o                         
  -1  12   1        495.19        524.93       118.88 o                         
   0  12   1        115.07        180.54        82.70 o                         
   1  12   1        340.46        492.74       114.89 o                         
   2  12   1         46.00         55.26        54.33 o                         
   3  12   1         95.26        118.21        59.97 o                         
   4  12   1         43.54        124.17        68.24 o                         
   5  12   1        122.03        153.92        63.44 o                         
   6  12   1          8.00        117.42        71.37 o                         
  -3  13   1         17.92          0.00        34.90 o                         
  -2  13   1        134.27        177.93        76.57 o                         
  -1  13   1          0.42          0.00        35.90 o                         
   0  13   1        201.17        209.76        80.57 o                         
   1  13   1         12.70          0.00        22.65 o                         
   2  13   1         51.36         82.53        50.34 o                         
 -14   0   2        154.28         80.82        38.99 o                         
 -12   0   2       2519.16       2436.57       178.06 o                         
 -10   0   2       1433.00       1562.19       112.41 o                         
  -8   0   2       3683.22       3670.68       154.88 o                         
  -6   0   2        896.50        993.78        91.79 o                         
  -4   0   2      47822.95      43072.12       471.72 o                         
  -2   0   2      10901.09      11075.32       460.63 o                         
   2   0   2      36910.26      33175.39       770.43 o                         
   4   0   2        826.89        700.52        39.55 o                         
   6   0   2      17252.89      16225.88       311.86 o                         
   8   0   2       7901.74       7779.51       218.46 o                         
  10   0   2        134.30        137.04        41.04 o                         
  12   0   2       1102.69       1078.18       103.47 o                         
  14   0   2        597.73        600.53       135.12 o                         
 -15   1   2        334.82        246.69        60.31 o                         
 -14   1   2         13.95         44.31        27.84 o                         
 -13   1   2        354.68        351.81        51.17 o                         
 -12   1   2        109.15         83.59        23.51 o                         
 -11   1   2       1390.78       1606.08        96.48 o                         
 -10   1   2       1325.73       1096.96        91.58 o                         
  -9   1   2       1953.62       2013.29        83.42 o                         
  -8   1   2        261.04        339.49        35.00 o                         
  -7   1   2       8213.71       8093.39       163.14 o                         
  -6   1   2       5458.69       5357.59       108.84 o                         
  -5   1   2       4388.80       4709.68        99.70 o                         
  -4   1   2       3020.01       3332.15        94.37 o                         
  -3   1   2       4996.91       5233.21        86.61 o                         
  -2   1   2      58521.52      50890.95       629.26 o                         
  -1   1   2       1172.29       1485.25        45.63 o                         
   1   1   2        208.52        296.60        24.20 o                         
   2   1   2         25.10         10.50         9.08 o                         
   3   1   2        179.61        218.76        14.83 o                         
   4   1   2      18603.10      18505.21       156.75 o                         
   5   1   2       2605.60       2586.46        60.76 o                         
   6   1   2      13119.67      12604.29       202.03 o                         
   7   1   2       3641.96       3580.55       123.00 o                         
   8   1   2        255.07        247.65        24.54 o                         
   9   1   2        432.18        501.45        44.57 o                         
  10   1   2         87.90         80.45        30.82 o                         
  11   1   2        935.51        969.13        69.70 o                         
  12   1   2          3.60          0.00        46.52 o                         
  13   1   2        563.50        332.89        91.50 o                         
  14   1   2        140.21        114.03        63.03 o                         
  15   1   2        201.95        187.76        54.80 o                         
 -15   2   2          3.50         56.46        29.79 o                         
 -14   2   2        496.95        391.20        56.99 o                         
 -13   2   2         67.73         62.13        25.65 o                         
 -12   2   2        647.21        693.35        67.70 o                         
 -11   2   2         43.29         75.11        25.08 o                         
 -10   2   2       1011.26       1031.66        78.17 o                         
  -9   2   2       2783.17       2896.89        94.91 o                         
  -8   2   2       1851.47       1958.34        76.10 o                         
  -7   2   2        241.00        266.69        26.15 o                         
  -6   2   2      19608.86      18757.69       340.39 o                         
  -5   2   2       1274.93       1627.25        56.55 o                         
  -4   2   2       2652.21       2773.99        77.28 o                         
  -3   2   2       1138.17       1078.31        47.11 o                         
  -2   2   2        272.17        329.30        19.72 o                         
  -1   2   2      29496.39      27761.18       312.65 o                         
   0   2   2       7323.92       7424.30        82.70 o                         
   1   2   2      35788.05      35823.72       516.06 o                         
   2   2   2       9687.81      10330.72       144.28 o                         
   3   2   2          3.84          7.31         5.74 o                         
   4   2   2       8369.57       8769.22       113.91 o                         
   5   2   2          7.50         23.70        14.68 o                         
   6   2   2        152.65        124.86        22.38 o                         
   7   2   2       2283.62       2436.46        88.18 o                         
   8   2   2        694.13        726.73        52.55 o                         
   9   2   2       1375.54       1329.45        79.82 o                         
  10   2   2       2694.91       2915.32       139.51 o                         
  11   2   2          4.59          8.39        29.27 o                         
  12   2   2        331.46        296.70        43.95 o                         
  13   2   2        332.59        291.25        47.23 o                         
  14   2   2        203.66        144.18        44.14 o                         
  15   2   2         11.04         25.68        28.15 o                         
 -15   3   2         94.36        103.98        28.63 o                         
 -14   3   2        182.25        153.29        35.66 o                         
 -13   3   2        964.73       1067.29        90.72 o                         
 -12   3   2        297.76        229.13        44.37 o                         
 -11   3   2        137.33         87.11        26.08 o                         
 -10   3   2        108.93        106.31        17.22 o                         
  -9   3   2        593.93        540.47        41.37 o                         
  -8   3   2        145.69        191.93        24.97 o                         
  -7   3   2       3468.58       3511.16       103.82 o                         
  -6   3   2       4874.54       4890.11       107.93 o                         
  -5   3   2       6984.79       7301.67       144.71 o                         
  -4   3   2       4206.56       4555.20       115.16 o                         
  -3   3   2      11704.37      12899.95       163.96 o                         
  -2   3   2        556.14        549.99        34.71 o                         
  -1   3   2        628.08        705.48        43.92 o                         
   0   3   2        474.39        506.85        23.85 o                         
   1   3   2       1075.04       1283.77        47.29 o                         
   2   3   2        184.96        227.25        23.66 o                         
   3   3   2       1513.37       1781.19        97.97 o                         
   4   3   2      13371.60      13532.22       285.58 o                         
   5   3   2        702.31        636.46        43.57 o                         
   6   3   2       3086.27       2826.92       112.03 o                         
   7   3   2        894.42        803.24        43.19 o                         
   8   3   2        782.45        837.65        61.11 o                         
   9   3   2       1822.15       2010.49       100.25 o                         
  10   3   2        951.09        895.87        77.69 o                         
  11   3   2        416.73        441.75        54.49 o                         
  12   3   2        143.92         89.90        31.30 o                         
  13   3   2        123.49        148.91        36.64 o                         
  14   3   2         91.73         59.90        24.92 o                         
  15   3   2         92.96        107.34        53.40 o                         
 -15   4   2        252.75        243.21        79.36 o                         
 -14   4   2         58.41         44.67        21.23 o                         
 -13   4   2        387.79        376.23        52.23 o                         
 -12   4   2         45.20         40.41        26.67 o                         
 -11   4   2        123.78         92.94        29.27 o                         
 -10   4   2       3299.92       3131.43       114.50 o                         
  -9   4   2          4.74         11.60        10.06 o                         
  -8   4   2       1181.29       1135.42        58.28 o                         
  -7   4   2       5973.47       6034.13       127.66 o                         
  -6   4   2        343.78        389.89        27.44 o                         
  -5   4   2       8559.12       8555.73       151.13 o                         
  -4   4   2         29.59         26.87        15.82 o                         
  -3   4   2       6469.48       6900.30       133.80 o                         
  -2   4   2       4791.59       5330.63       139.48 o                         
  -1   4   2       1187.33       1096.88        61.90 o                         
   0   4   2         32.73         30.29        11.09 o                         
   1   4   2       5459.13       5560.54       107.93 o                         
   2   4   2       4218.81       4082.30        77.38 o                         
   3   4   2      13175.43      12572.09       254.86 o                         
   4   4   2        590.59        677.44        69.25 o                         
   5   4   2       6171.75       6902.00       233.45 o                         
   6   4   2       1153.60       1136.25        99.18 o                         
   7   4   2        143.84        122.04        22.94 o                         
   8   4   2         60.54          0.00        20.17 o                         
   9   4   2       2482.04       2428.06       112.23 o                         
  10   4   2       1375.37       1410.91        90.22 o                         
  11   4   2        675.43        661.29        60.97 o                         
  12   4   2        120.48        186.11        35.61 o                         
  13   4   2        126.20         72.64        47.72 o                         
  14   4   2        218.43        171.61        45.86 o                         
 -14   5   2        139.96        155.74        63.72 o                         
 -13   5   2         50.73         19.80        34.75 o                         
 -12   5   2        629.78        641.83       106.22 o                         
 -11   5   2        165.25        123.97        33.91 o                         
 -10   5   2        412.82        453.89        56.63 o                         
  -9   5   2       2877.55       2766.71       113.53 o                         
  -8   5   2       2058.84       1933.90        69.35 o                         
  -7   5   2        662.42        445.16        40.52 o                         
  -6   5   2        194.31        200.56        20.04 o                         
  -5   5   2        534.49        569.95        36.27 o                         
  -4   5   2       3778.45       3382.50       116.21 o                         
  -3   5   2       4076.13       3491.21       116.13 o                         
  -2   5   2       2795.79       2983.63       116.38 o                         
  -1   5   2       6446.51       6691.82       168.59 o                         
   0   5   2      10412.42      10724.88       161.57 o                         
   1   5   2       4133.55       4079.73       103.42 o                         
   2   5   2       8520.74       8225.57       211.48 o                         
   3   5   2        407.54        479.13        33.93 o                         
   4   5   2       2701.98       2939.46       105.09 o                         
   5   5   2       1235.85       1449.30       112.74 o                         
   6   5   2        350.11        489.54        73.89 o                         
   7   5   2       1023.64       1231.41       118.54 o                         
   8   5   2       1611.94       1875.42       108.57 o                         
   9   5   2          2.01          1.67        40.88 o                         
  10   5   2        311.80        349.34        47.57 o                         
  11   5   2         38.99         26.20        22.77 o                         
  12   5   2        775.22        854.28        89.97 o                         
  13   5   2        185.42        335.44        92.96 o                         
  14   5   2        118.24        153.86        48.68 o                         
 -14   6   2          3.09         55.06        65.79 o                         
 -13   6   2         67.01        101.36        37.90 o                         
 -12   6   2         22.48         16.83        18.84 o                         
 -11   6   2       1525.41       1469.20       134.23 o                         
 -10   6   2          6.46          6.67        47.61 o                         
  -9   6   2        868.49        880.67        81.58 o                         
  -8   6   2        183.97        217.18        35.41 o                         
  -7   6   2        144.17        176.78        31.37 o                         
  -6   6   2        663.08        607.39        54.35 o                         
  -5   6   2        368.72        415.52        50.25 o                         
  -4   6   2         48.93         69.66        14.75 o                         
  -3   6   2       7683.95       7147.42       200.60 o                         
  -2   6   2        419.25        430.49        49.98 o                         
  -1   6   2      12426.92      12835.36       254.75 o                         
   0   6   2        547.49        544.75        40.39 o                         
   1   6   2        384.84        366.40        31.98 o                         
   2   6   2         19.83          0.00        30.93 o                         
   3   6   2        378.00        370.23        41.45 o                         
   4   6   2         17.33         69.41        36.55 o                         
   5   6   2       3389.32       3289.57       121.44 o                         
   6   6   2         89.30        103.55        37.60 o                         
   7   6   2       3977.42       4494.86       230.39 o                         
   8   6   2         36.18        177.95        48.08 o                         
   9   6   2        498.18        554.81        78.87 o                         
  10   6   2         59.20         88.35        41.18 o                         
  11   6   2        447.68        514.52        74.03 o                         
  12   6   2         32.12        105.85        56.91 o                         
  13   6   2        255.42        281.10        80.76 o                         
 -13   7   2          1.39         24.63        33.88 o                         
 -12   7   2        147.91        126.15        38.56 o                         
 -11   7   2          2.02         39.86        26.80 o                         
 -10   7   2        680.71        709.82        78.18 o                         
  -9   7   2        178.46        166.69        37.69 o                         
  -8   7   2       1766.97       1986.97       133.90 o                         
  -7   7   2        838.76        812.31        79.67 o                         
  -6   7   2        394.11        402.54        58.33 o                         
  -5   7   2          1.84         11.72        26.92 o                         
  -4   7   2        360.00        403.43        56.86 o                         
  -3   7   2        321.33        306.30        47.19 o                         
  -2   7   2       1824.84       1917.46       124.62 o                         
  -1   7   2       2087.90       1934.19       122.22 o                         
   0   7   2       5225.01       4557.27       187.12 o                         
   1   7   2       1669.20       1574.22        81.88 o                         
   2   7   2        654.96        558.76        84.44 o                         
   3   7   2        134.19        139.11        39.15 o                         
   4   7   2       1328.08       1284.00       140.98 o                         
   5   7   2        376.67        405.04        57.67 o                         
   6   7   2       1160.82       1229.12       105.49 o                         
   7   7   2        132.44        218.31        46.61 o                         
   8   7   2       1043.40       1191.43       112.17 o                         
   9   7   2          0.61         26.84        25.40 o                         
  10   7   2        372.18        423.69        66.19 o                         
  11   7   2         93.86        246.38        74.76 o                         
  12   7   2        310.19        366.94        91.02 o                         
  13   7   2          0.11         46.03        60.44 o                         
 -12   8   2          0.71         15.76        39.15 o                         
 -11   8   2        101.72        100.97        34.83 o                         
 -10   8   2        169.41        167.77        40.90 o                         
  -9   8   2        510.30        480.26        66.97 o                         
  -8   8   2         64.85         59.55        38.14 o                         
  -7   8   2       1847.12       2096.94       165.39 o                         
  -6   8   2         22.89         58.51        41.42 o                         
  -5   8   2       1835.94       1822.87       144.41 o                         
  -4   8   2         77.65        107.45        41.61 o                         
  -3   8   2        114.17         86.58        24.66 o                         
  -2   8   2       2138.06       2008.87       138.35 o                         
  -1   8   2        636.18        621.28        73.14 o                         
   0   8   2          9.00         24.80        10.13 o                         
   1   8   2       2327.20       2262.45       206.05 o                         
   2   8   2        820.48        997.10        95.86 o                         
   3   8   2       3365.72       3082.34       169.96 o                         
   4   8   2          7.53         37.40        57.57 o                         
   5   8   2       1304.17       1339.03       156.28 o                         
   6   8   2        384.41        467.40        99.76 o                         
   7   8   2        625.54        678.59        97.84 o                         
   8   8   2         78.78        120.20        44.33 o                         
   9   8   2        268.50        322.26        67.49 o                         
  10   8   2         83.27        202.22        49.47 o                         
  11   8   2        335.12        288.34        64.50 o                         
  12   8   2          1.45          0.00        50.46 o                         
 -11   9   2          3.50         24.87        37.78 o                         
 -10   9   2        123.01        158.95        51.58 o                         
  -9   9   2         84.96         80.63        45.04 o                         
  -8   9   2         84.94         86.53        65.19 o                         
  -7   9   2         86.36         41.52        38.62 o                         
  -6   9   2       1559.77       1566.23       146.13 o                         
  -5   9   2        164.23        237.62        60.86 o                         
  -4   9   2        548.84        525.18        79.56 o                         
  -3   9   2        190.75        289.42        60.42 o                         
  -2   9   2        634.41        638.48        85.92 o                         
  -1   9   2        113.06        159.69        49.33 o                         
   0   9   2        139.02         44.46        69.66 o                         
   1   9   2        590.57        502.09        98.51 o                         
   2   9   2       2714.02       2388.28       289.20 o                         
   3   9   2        691.75        701.39        88.62 o                         
   4   9   2        210.71        246.51        47.41 o                         
   5   9   2        183.30        208.21        53.94 o                         
   6   9   2        498.15        524.36        83.14 o                         
   7   9   2         11.83         11.53        31.27 o                         
   8   9   2         97.47        182.75        60.17 o                         
   9   9   2         83.26         77.87        38.21 o                         
  10   9   2        405.78        382.85        67.73 o                         
  11   9   2         40.95         58.32        20.72 o                         
 -10  10   2         13.55         11.34        37.88 o                         
  -9  10   2        176.79        109.35        94.05 o                         
  -8  10   2        162.76        103.59        47.61 o                         
  -7  10   2         40.21         66.10        30.19 o                         
  -6  10   2        329.64        447.16        83.40 o                         
  -5  10   2        646.58        780.30       109.56 o                         
  -4  10   2        305.52        320.79        71.86 o                         
  -3  10   2        507.62        549.79        86.59 o                         
  -2  10   2          4.99          0.00        30.53 o                         
  -1  10   2        882.55        845.69       135.82 o                         
   0  10   2        662.32        648.90       119.93 o                         
   1  10   2        396.08        449.19       100.44 o                         
   2  10   2        862.33        920.47       149.19 o                         
   3  10   2        402.01        488.71       109.34 o                         
   4  10   2        385.50        372.32        98.55 o                         
   5  10   2        247.21        256.72        57.85 o                         
   6  10   2         19.65         46.30        31.47 o                         
   7  10   2        116.40         80.87        29.65 o                         
   8  10   2        286.57        335.77        79.69 o                         
   9  10   2        236.27        291.62        74.87 o                         
  10  10   2         80.56        130.20        49.07 o                         
  -8  11   2         71.81        122.55        56.82 o                         
  -7  11   2        156.65        157.28        58.79 o                         
  -6  11   2          5.40         88.35        38.73 o                         
  -5  11   2        206.45        241.02        87.02 o                         
  -4  11   2        122.54        198.11        72.98 o                         
  -3  11   2        117.37        122.03        67.04 o                         
  -2  11   2        406.00        458.06       107.90 o                         
  -1  11   2        245.12        212.75        66.25 o                         
   0  11   2        104.18         43.83        32.52 o                         
   1  11   2        300.44        439.06        98.57 o                         
   2  11   2         73.41        118.65        66.65 o                         
   3  11   2        280.75        329.76        94.86 o                         
   4  11   2         67.70         40.46        40.69 o                         
   5  11   2        214.76        223.10        88.19 o                         
   6  11   2        243.72        364.42       107.78 o                         
   7  11   2        206.36        337.08        94.81 o                         
   8  11   2         99.99        188.60        77.79 o                         
  -6  12   2         64.71         33.07        30.59 o                         
  -5  12   2         41.01         63.32        53.04 o                         
  -4  12   2        253.88        278.23        89.83 o                         
  -3  12   2         78.67        109.93        65.14 o                         
  -2  12   2        374.13        443.20       108.76 o                         
  -1  12   2         75.37        104.15       110.21 o                         
   0  12   2        573.84        688.09       138.98 o                         
   1  12   2         36.85          7.16       112.91 o                         
   2  12   2        134.34        210.32        73.33 o                         
   3  12   2         28.57         99.65        65.87 o                         
   4  12   2        210.89        249.62        95.66 o                         
   5  12   2         70.64        224.00        89.52 o                         
   6  12   2        194.16        276.25        91.31 o                         
  -2  13   2          0.44          1.74        40.92 o                         
  -1  13   2        181.54        237.25        93.85 o                         
   0  13   2         34.98         28.89        85.86 o                         
   1  13   2        131.09        108.20        51.82 o                         
   2  13   2         15.11         48.18        46.31 o                         
 -15   0   3        224.09        235.95        65.11 o                         
 -13   0   3        532.34        436.50        80.89 o                         
 -11   0   3       3098.88       3391.70       293.86 o                         
  -9   0   3        461.86        561.15        84.09 o                         
  -7   0   3      12740.07      12663.39       614.41 o                         
  -5   0   3       4840.13       4728.08       174.44 o                         
  -3   0   3      39614.32      33590.86       541.48 o                         
  -1   0   3       3889.78       3832.62       179.57 o                         
   1   0   3      22850.36      21140.60       506.26 o                         
   3   0   3       1903.29       1776.02        41.81 o                         
   5   0   3       4688.01       5198.55       166.91 o                         
   7   0   3       4159.37       3688.08       141.81 o                         
   9   0   3        449.54        317.43       106.41 o                         
  11   0   3       1808.89       1688.69       144.10 o                         
  13   0   3        672.06        626.90       133.59 o                         
  15   0   3        148.02        302.60       111.98 o                         
 -15   1   3         56.34         79.81        34.97 o                         
 -14   1   3        370.83        407.23        56.61 o                         
 -13   1   3        212.26        279.84        44.90 o                         
 -12   1   3       1775.39       1747.97       105.51 o                         
 -11   1   3         16.50         10.09        24.71 o                         
 -10   1   3        609.78        677.62        54.35 o                         
  -9   1   3        343.46        353.73        39.31 o                         
  -8   1   3        579.49        644.23        47.87 o                         
  -7   1   3        140.20        150.18        17.84 o                         
  -6   1   3      11187.23      10992.95       171.00 o                         
  -5   1   3        902.89        997.91        51.97 o                         
  -4   1   3      13478.88      12848.00       222.44 o                         
  -3   1   3         51.44         47.26        11.61 o                         
  -2   1   3         33.91         40.61         8.22 o                         
  -1   1   3       2390.67       2335.46        54.02 o                         
   0   1   3       6716.64       6741.20        88.27 o                         
   1   1   3          3.66          9.38         3.78 o                         
   2   1   3        205.15        238.91        16.16 o                         
   3   1   3       6112.58       5845.42        97.66 o                         
   4   1   3       9250.66       9600.40       109.96 o                         
   5   1   3         19.54         34.98        12.95 o                         
   6   1   3       1103.75       1053.00        49.01 o                         
   7   1   3        566.93        559.26        42.02 o                         
   8   1   3       2946.06       2484.87       113.85 o                         
   9   1   3         27.32         77.05        33.84 o                         
  10   1   3        544.11        488.75        84.38 o                         
  11   1   3        100.86        138.17        51.27 o                         
  12   1   3        832.50        827.38        84.99 o                         
  13   1   3        115.75        163.27        53.85 o                         
  14   1   3        426.09        479.24        86.34 o                         
  15   1   3          4.27         48.16        32.92 o                         
 -15   2   3        382.62        367.51        58.45 o                         
 -14   2   3         38.11        115.95        33.68 o                         
 -13   2   3        350.61        357.43        50.89 o                         
 -12   2   3        318.16        389.20        52.65 o                         
 -11   2   3        719.20        688.43        67.52 o                         
 -10   2   3        913.10        835.68        67.57 o                         
  -9   2   3       4302.13       4101.09       132.48 o                         
  -8   2   3        594.96        594.61        43.42 o                         
  -7   2   3       2462.31       2393.19        81.80 o                         
  -6   2   3       3164.20       3067.92        92.38 o                         
  -5   2   3       2033.54       2039.51        73.09 o                         
  -4   2   3       9605.02       9695.43       145.35 o                         
  -3   2   3       2606.26       2856.05        73.26 o                         
  -2   2   3      21199.39      21607.03       393.65 o                         
  -1   2   3      37413.04      36712.70       337.66 o                         
   0   2   3       2646.11       2615.23        62.27 o                         
   1   2   3      22380.55      21891.22       290.05 o                         
   2   2   3       2228.98       2512.54        82.18 o                         
   3   2   3        134.38        175.19        21.99 o                         
   4   2   3       4060.88       3646.53        64.36 o                         
   5   2   3       1360.34       1405.15        43.13 o                         
   6   2   3       3344.18       3376.55       103.12 o                         
   7   2   3       3363.16       3283.63       101.84 o                         
   8   2   3        226.69        165.34        24.51 o                         
   9   2   3       2136.42       2053.77       103.28 o                         
  10   2   3       1274.34       1304.07        86.31 o                         
  11   2   3        480.54        437.09        51.60 o                         
  12   2   3         18.68         23.46        30.31 o                         
  13   2   3        246.05        169.25        32.75 o                         
  14   2   3        195.69        156.86        44.61 o                         
  15   2   3        267.27        204.54        58.80 o                         
 -15   3   3        121.03         83.20        37.05 o                         
 -14   3   3        236.90        191.15        45.49 o                         
 -13   3   3         39.70         24.45        34.44 o                         
 -12   3   3         53.06         37.37        22.45 o                         
 -11   3   3        276.79        262.62        36.73 o                         
 -10   3   3       1701.08       1772.63        95.86 o                         
  -9   3   3       1215.31       1087.53        61.79 o                         
  -8   3   3       4524.92       4483.73       119.73 o                         
  -7   3   3       2293.85       2251.84        80.03 o                         
  -6   3   3       1021.13        947.67        57.17 o                         
  -5   3   3       3035.99       2993.18        93.94 o                         
  -4   3   3        409.35        426.92        32.46 o                         
  -3   3   3          5.28         14.36         9.18 o                         
  -2   3   3      22939.49      22110.61       256.22 o                         
  -1   3   3         33.06         68.20         8.43 o                         
   0   3   3       1719.21       1771.39        82.71 o                         
   1   3   3      15594.76      15293.69       165.09 o                         
   2   3   3       1777.58       1840.36        67.16 o                         
   3   3   3        435.35        511.78        31.50 o                         
   4   3   3        728.47        918.84        44.98 o                         
   5   3   3       1986.11       1915.56        67.67 o                         
   6   3   3       2257.38       2097.07        66.83 o                         
   7   3   3       1284.65       1235.30        69.44 o                         
   8   3   3        905.63        902.27        62.57 o                         
   9   3   3       3128.38       3397.26       120.62 o                         
  10   3   3       1187.15       1079.46        79.27 o                         
  11   3   3          5.64          0.00        19.89 o                         
  12   3   3        104.10        109.92        28.10 o                         
  13   3   3         75.94         40.10        36.69 o                         
  14   3   3        169.48        135.77        40.13 o                         
  15   3   3         93.70         74.40        35.69 o                         
 -15   4   3         20.40         87.05        65.51 o                         
 -14   4   3        182.28        197.56        54.09 o                         
 -13   4   3        786.74        777.70        78.06 o                         
 -12   4   3        285.40        224.61        31.61 o                         
 -11   4   3         38.15          0.00        22.54 o                         
 -10   4   3         78.32         51.09        27.36 o                         
  -9   4   3       1488.70       1289.89        67.99 o                         
  -8   4   3       3809.29       3777.28       110.21 o                         
  -7   4   3        192.51        199.68        25.27 o                         
  -6   4   3       2754.42       2998.96       105.53 o                         
  -5   4   3       2760.98       2619.93        89.95 o                         
  -4   4   3       8159.24       8626.13       156.04 o                         
  -3   4   3      10558.29      11155.99       189.37 o                         
  -2   4   3        878.83        795.90        47.44 o                         
  -1   4   3       1116.79       1002.56        42.60 o                         
   0   4   3       3295.60       2929.57        73.13 o                         
   1   4   3        147.02        124.20        14.31 o                         
   2   4   3       6135.11       6594.28        99.61 o                         
   3   4   3       4299.77       4387.93       118.36 o                         
   4   4   3       2182.64       2022.59       122.26 o                         
   5   4   3       1427.55       1332.04        77.39 o                         
   6   4   3       4521.33       4539.04       153.99 o                         
   7   4   3        465.30        544.20        50.74 o                         
   8   4   3       3360.07       3669.43       128.61 o                         
   9   4   3        312.24        296.78        36.06 o                         
  10   4   3         85.80        115.79        27.30 o                         
  11   4   3        600.97        454.69        53.85 o                         
  12   4   3        259.06        244.92        52.35 o                         
  13   4   3        339.68        343.01       107.65 o                         
  14   4   3        117.50         69.17        44.08 o                         
 -14   5   3         32.44         79.76        65.74 o                         
 -13   5   3        175.86        217.89        68.91 o                         
 -12   5   3        220.43        215.16        44.27 o                         
 -11   5   3        678.15        642.27        63.37 o                         
 -10   5   3        686.16        628.99        59.88 o                         
  -9   5   3        559.30        487.26        45.28 o                         
  -8   5   3        145.58        146.10        27.59 o                         
  -7   5   3       1882.12       1896.68        63.13 o                         
  -6   5   3       1821.56       1783.95        70.65 o                         
  -5   5   3        388.85        484.13        32.75 o                         
  -4   5   3       1772.22       1803.16        86.60 o                         
  -3   5   3       4666.59       4349.99       144.45 o                         
  -2   5   3       7041.92       7034.38       180.25 o                         
  -1   5   3       7787.87       8301.83       188.92 o                         
   0   5   3          9.03          0.00        11.89 o                         
   1   5   3       3071.08       3147.82       105.27 o                         
   2   5   3        493.22        419.05        38.13 o                         
   3   5   3       7491.40       7279.80       159.10 o                         
   4   5   3        926.81        922.07        77.56 o                         
   5   5   3       3020.66       3061.88       166.24 o                         
   6   5   3        405.02        407.46        51.33 o                         
   7   5   3        459.65        544.54        62.75 o                         
   8   5   3         35.68         96.34        29.29 o                         
   9   5   3        342.18        391.81        50.16 o                         
  10   5   3        917.96       1104.98        99.54 o                         
  11   5   3        611.17        660.97       109.12 o                         
  12   5   3         71.89        145.79        69.73 o                         
  13   5   3        479.97        607.84       114.76 o                         
  14   5   3         90.18        217.16        77.81 o                         
 -14   6   3        209.93        288.30       103.57 o                         
 -13   6   3         44.23         85.77        51.20 o                         
 -12   6   3        409.56        438.67        66.85 o                         
 -11   6   3        102.70         78.53        31.21 o                         
 -10   6   3        593.08        585.40        77.87 o                         
  -9   6   3         73.97         60.92        24.48 o                         
  -8   6   3       1170.63        986.84        71.23 o                         
  -7   6   3        173.70        109.88        16.54 o                         
  -6   6   3        708.07        556.43        45.68 o                         
  -5   6   3       1046.57       1002.51        80.23 o                         
  -4   6   3       2746.48       2610.31       198.51 o                         
  -3   6   3        996.04       1028.34        80.43 o                         
  -2   6   3       3610.60       3511.12       139.55 o                         
  -1   6   3        460.97        486.39        50.78 o                         
   0   6   3       6967.38       7215.87       146.76 o                         
   1   6   3        307.40        311.43        30.19 o                         
   2   6   3        468.72        452.00        52.73 o                         
   3   6   3        283.30        296.97        48.87 o                         
   4   6   3       6023.57       5686.56       170.77 o                         
   5   6   3         32.46         72.62        39.69 o                         
   6   6   3       1178.00       1159.52       135.53 o                         
   7   6   3        207.74        229.85        65.31 o                         
   8   6   3        873.18       1114.49       122.94 o                         
   9   6   3        107.53        169.93        44.54 o                         
  10   6   3        656.33        651.11        85.74 o                         
  11   6   3        138.54        203.44        75.95 o                         
  12   6   3        780.42        899.08       134.71 o                         
  13   6   3          0.12        168.31        74.48 o                         
 -13   7   3        179.11        234.41        73.86 o                         
 -12   7   3         15.06         73.01        43.95 o                         
 -11   7   3        602.11        596.20        77.95 o                         
 -10   7   3         13.44         54.44        31.23 o                         
  -9   7   3        252.99        213.45        38.61 o                         
  -8   7   3        231.69        307.28        47.80 o                         
  -7   7   3       1122.02       1201.42        98.34 o                         
  -6   7   3         99.67         64.96        28.39 o                         
  -5   7   3       1163.28       1212.46        94.62 o                         
  -4   7   3         68.16        107.22        34.27 o                         
  -3   7   3       2581.60       2782.36       135.34 o                         
  -2   7   3        345.23        378.43        50.26 o                         
  -1   7   3       2323.40       2176.40       113.98 o                         
   0   7   3       3081.43       2796.30        96.49 o                         
   1   7   3       1685.42       1722.98        86.18 o                         
   2   7   3         17.92          7.96        21.08 o                         
   3   7   3        638.04        768.53        81.93 o                         
   4   7   3         72.22        135.01        42.84 o                         
   5   7   3       1017.81        989.39        92.09 o                         
   6   7   3        305.41        312.76        55.34 o                         
   7   7   3        910.11       1109.36       103.82 o                         
   8   7   3        857.72        875.65        98.51 o                         
   9   7   3        421.13        385.45        69.83 o                         
  10   7   3         81.82        119.74        42.11 o                         
  11   7   3        724.55        836.85       128.62 o                         
  12   7   3          4.83          7.49        42.28 o                         
  13   7   3         91.51        173.61        71.03 o                         
 -12   8   3        126.30        159.42        48.11 o                         
 -11   8   3          4.99         26.17        31.38 o                         
 -10   8   3        381.10        349.04        54.19 o                         
  -9   8   3         39.01         41.90        25.58 o                         
  -8   8   3        782.61        730.18        98.52 o                         
  -7   8   3        386.14        343.68        64.53 o                         
  -6   8   3       1071.75       1134.62        99.18 o                         
  -5   8   3        332.40        338.29        57.31 o                         
  -4   8   3        650.57        877.68        87.29 o                         
  -3   8   3        200.50        267.84        42.46 o                         
  -2   8   3       1438.48       1625.92       127.29 o                         
  -1   8   3        205.51        182.35        40.04 o                         
   0   8   3       2110.57       2087.14       132.86 o                         
   1   8   3         58.46         86.13        28.78 o                         
   2   8   3       2738.33       2523.83       144.67 o                         
   3   8   3        604.67        684.23        83.87 o                         
   4   8   3        242.51        228.74        53.83 o                         
   5   8   3        164.24        247.25        65.01 o                         
   6   8   3        838.60       1012.07       115.66 o                         
   7   8   3         32.21        129.50        34.94 o                         
   8   8   3        999.21       1076.65       110.96 o                         
   9   8   3         32.61         83.81        56.84 o                         
  10   8   3        430.88        338.49        61.32 o                         
  11   8   3         34.83          0.00        71.58 o                         
  12   8   3         85.46         70.55        45.49 o                         
 -11   9   3         65.25         63.03        51.15 o                         
 -10   9   3         65.90         60.93        37.83 o                         
  -9   9   3        404.96        489.98        89.62 o                         
  -8   9   3        129.97        173.30        57.39 o                         
  -7   9   3        235.51        176.62        62.48 o                         
  -6   9   3          3.70         90.61        45.54 o                         
  -5   9   3        871.25        961.88       114.21 o                         
  -4   9   3         16.61         31.74        25.84 o                         
  -3   9   3         23.42         50.25        25.27 o                         
  -2   9   3        273.27        131.00        35.67 o                         
  -1   9   3       1376.78       1591.39       129.02 o                         
   0   9   3        445.36        406.49        66.38 o                         
   1   9   3        849.09        796.37       125.83 o                         
   2   9   3        590.69        591.56        90.76 o                         
   3   9   3       1094.82        944.28        97.97 o                         
   4   9   3          1.01          4.78        29.50 o                         
   5   9   3        161.68        207.29        41.92 o                         
   6   9   3          0.74         40.97        39.54 o                         
   7   9   3        512.57        534.43        87.62 o                         
   8   9   3        127.15        119.94        52.94 o                         
   9   9   3        341.76        396.65        73.17 o                         
  10   9   3         40.29         66.78        34.52 o                         
  11   9   3         36.77          0.00        28.05 o                         
 -10  10   3        163.79         92.20        52.94 o                         
  -9  10   3        143.77        137.92        77.56 o                         
  -8  10   3         56.14        133.77        46.54 o                         
  -7  10   3        345.26        324.72        77.95 o                         
  -6  10   3        362.17        408.72        84.72 o                         
  -5  10   3         94.46        164.89        58.65 o                         
  -4  10   3        497.73        540.14        90.72 o                         
  -3  10   3         94.64         76.80        36.85 o                         
  -2  10   3        583.95        757.20        96.77 o                         
  -1  10   3        324.35        320.85        89.54 o                         
   0  10   3        101.00         93.48        51.16 o                         
   1  10   3        555.30        469.56       117.83 o                         
   2  10   3        759.51        653.08       164.21 o                         
   3  10   3        161.34        218.32        91.32 o                         
   4  10   3        208.21        233.88       146.90 o                         
   5  10   3        115.82        120.35        31.79 o                         
   6  10   3        472.75        492.98        90.98 o                         
   7  10   3        129.44         86.60        54.34 o                         
   8  10   3          8.95         65.96        59.39 o                         
   9  10   3        136.97        172.11        54.24 o                         
  10  10   3         96.30        107.66        37.37 o                         
  -8  11   3        146.20        158.38        55.07 o                         
  -7  11   3         10.51         28.21        40.85 o                         
  -6  11   3        147.32        211.02        59.81 o                         
  -5  11   3        136.85        146.79        53.16 o                         
  -4  11   3        321.58        347.88        75.87 o                         
  -3  11   3        249.89        233.73        73.05 o                         
  -2  11   3         64.38         69.26        38.97 o                         
  -1  11   3        105.44        164.64        56.92 o                         
   0  11   3        373.33        259.62        74.52 o                         
   1  11   3         35.70         48.61        52.38 o                         
   2  11   3        106.48         87.23        51.08 o                         
   3  11   3        132.09        206.83        78.18 o                         
   4  11   3        237.67        288.28        90.45 o                         
   5  11   3        144.42        180.79        72.67 o                         
   6  11   3        132.42         52.56        58.51 o                         
   7  11   3         10.52          0.00        44.87 o                         
   8  11   3        130.97        160.60        68.81 o                         
  -6  12   3         17.18        111.31        56.29 o                         
  -5  12   3        179.60        247.24        87.83 o                         
  -4  12   3        108.60         98.32        93.60 o                         
  -3  12   3        306.06        312.13       115.49 o                         
  -2  12   3         50.52         92.23        47.44 o                         
  -1  12   3        316.13        312.51        91.30 o                         
   0  12   3         24.84         66.66        55.24 o                         
   1  12   3        271.89        253.95        84.19 o                         
   2  12   3         13.86         37.36        37.11 o                         
   3  12   3        231.20        236.40        85.69 o                         
   4  12   3         45.04        142.72        84.66 o                         
   5  12   3        170.02        202.96        84.47 o                         
   6  12   3         13.84         84.05       135.23 o                         
  -2  13   3        118.46         47.78        59.67 o                         
  -1  13   3          9.48         39.36        66.69 o                         
   0  13   3        129.99        157.19        71.58 o                         
   1  13   3         34.28         21.19        38.70 o                         
   2  13   3         91.14         90.71        50.03 o                         
 -14   0   4        388.99        534.09       100.18 o                         
 -12   0   4       2504.23       2442.10       179.02 o                         
 -10   0   4        749.17        668.14       103.40 o                         
  -8   0   4        965.28        894.26        80.12 o                         
  -6   0   4      12865.29      13620.26       429.99 o                         
  -4   0   4       1234.56       1424.10        71.34 o                         
  -2   0   4      19558.20      19568.44       479.14 o                         
   0   0   4       9409.39       9732.93       104.46 o                         
   2   0   4      22871.21      24268.12       449.09 o                         
   4   0   4      13655.87      12273.80       170.91 o                         
   6   0   4        155.94        303.43        59.22 o                         
   8   0   4       6858.84       6828.56       320.60 o                         
  10   0   4        156.95        215.90        69.26 o                         
  12   0   4       1552.68       1658.66       204.35 o                         
  14   0   4        350.69        432.29       115.19 o                         
 -15   1   4        358.90        421.99        60.94 o                         
 -14   1   4          2.38         18.52        31.75 o                         
 -13   1   4        391.28        436.62        55.99 o                         
 -12   1   4        287.93        230.29        59.75 o                         
 -11   1   4       2500.10       2402.76       112.25 o                         
 -10   1   4         78.26        165.59        41.25 o                         
  -9   1   4       1396.99       1269.29        76.42 o                         
  -8   1   4        593.88        552.62        46.67 o                         
  -7   1   4        538.51        646.45        45.34 o                         
  -6   1   4       2317.12       2426.55        91.60 o                         
  -5   1   4         24.10         12.70        19.79 o                         
  -4   1   4        105.54        115.67        12.72 o                         
  -3   1   4      24044.94      21734.96       279.10 o                         
  -2   1   4       3020.62       3256.83        57.03 o                         
  -1   1   4       9669.05      11266.46        95.38 o                         
   0   1   4      59582.20      52871.59       663.08 o                         
   1   1   4      10980.29      11532.27       255.12 o                         
   2   1   4      20518.28      20397.23       241.47 o                         
   3   1   4        841.76       1000.20        40.48 o                         
   4   1   4       8165.19       7931.94        98.98 o                         
   5   1   4      10972.50      11130.00       184.36 o                         
   6   1   4        613.73        593.93        45.53 o                         
   7   1   4       5581.86       5229.34       224.51 o                         
   8   1   4        475.78        461.89        36.24 o                         
   9   1   4       1371.09       1356.68        90.65 o                         
  10   1   4        285.55        303.08        55.71 o                         
  11   1   4        854.42       1018.32       106.37 o                         
  12   1   4         26.15          8.79        42.48 o                         
  13   1   4        421.44        339.35        71.64 o                         
  14   1   4         54.17        115.56        47.71 o                         
  15   1   4        199.68         91.43        44.36 o                         
 -15   2   4          1.38         11.96        24.91 o                         
 -14   2   4        290.67        317.42        59.84 o                         
 -13   2   4        302.33        291.57        49.01 o                         
 -12   2   4        259.20        179.73        39.96 o                         
 -11   2   4        539.82        664.08        70.11 o                         
 -10   2   4       1378.31       1397.30        77.69 o                         
  -9   2   4        807.37        807.53        53.87 o                         
  -8   2   4       5594.63       5764.78       136.05 o                         
  -7   2   4       1422.78       1499.54        65.51 o                         
  -6   2   4       2609.79       2706.95       109.84 o                         
  -5   2   4       7612.40       7709.64       151.88 o                         
  -4   2   4         86.82         68.58        13.23 o                         
  -3   2   4      10617.29      10513.12       129.09 o                         
  -2   2   4       3119.51       3284.05        62.86 o                         
  -1   2   4         18.32         23.14         9.50 o                         
   0   2   4      38503.02      39068.70       387.44 o                         
   1   2   4        993.42        968.64        50.67 o                         
   2   2   4      19582.15      18678.55       234.04 o                         
   3   2   4        873.28       1098.90        61.41 o                         
   4   2   4       6106.90       6410.10       157.49 o                         
   5   2   4       2054.25       2079.90        56.61 o                         
   6   2   4       2940.97       2988.63        96.58 o                         
   7   2   4         95.82         69.56        28.58 o                         
   8   2   4        941.41        879.20        68.98 o                         
   9   2   4        893.55        868.15        72.70 o                         
  10   2   4       1759.09       1542.34       104.34 o                         
  11   2   4         45.33         64.14        38.03 o                         
  12   2   4        358.24        283.10        59.96 o                         
  13   2   4        112.72         71.70        61.49 o                         
  14   2   4        319.34        262.30        62.64 o                         
  15   2   4         10.51         19.08        47.53 o                         
 -15   3   4        154.06        125.67        42.47 o                         
 -14   3   4         75.05         56.00        32.51 o                         
 -13   3   4        453.71        407.47        67.61 o                         
 -12   3   4         13.32         35.85        26.70 o                         
 -11   3   4          3.08         30.82        18.83 o                         
 -10   3   4        862.45        939.15        61.78 o                         
  -9   3   4       1588.76       1606.82        76.54 o                         
  -8   3   4       1908.63       1598.26        77.13 o                         
  -7   3   4       5224.72       5188.30       122.44 o                         
  -6   3   4       2130.71       1858.18        79.13 o                         
  -5   3   4       4145.69       4204.23       111.55 o                         
  -4   3   4        528.47        567.01        36.62 o                         
  -3   3   4       1625.85       1570.11        64.63 o                         
  -2   3   4       1414.29       1624.64        52.27 o                         
  -1   3   4         51.40         42.63        10.74 o                         
   0   3   4       9161.45       9014.19       126.22 o                         
   1   3   4       5768.30       5782.86       116.77 o                         
   2   3   4      21015.58      22073.50       243.57 o                         
   3   3   4      20572.21      19847.78       279.19 o                         
   4   3   4        735.77        709.15        44.75 o                         
   5   3   4        308.22        313.14        24.26 o                         
   6   3   4       1102.97        972.23        59.25 o                         
   7   3   4       1486.75       1543.12        76.74 o                         
   8   3   4         16.30         14.65        19.75 o                         
   9   3   4        467.85        480.88        59.61 o                         
  10   3   4        868.07        867.80        77.07 o                         
  11   3   4        461.57        360.44        57.87 o                         
  12   3   4         70.82         62.03        45.78 o                         
  13   3   4        204.66        199.45        50.59 o                         
  14   3   4        165.81        140.36        40.03 o                         
 -15   4   4        213.04        140.02        67.43 o                         
 -14   4   4        141.84        191.11        77.17 o                         
 -13   4   4         39.85         67.01        23.57 o                         
 -12   4   4        510.81        519.92        60.11 o                         
 -11   4   4        367.40        391.85        55.49 o                         
 -10   4   4        953.21        796.46        57.13 o                         
  -9   4   4       1141.84        990.29        65.07 o                         
  -8   4   4        246.85        342.34        34.06 o                         
  -7   4   4       6690.66       6538.85       163.92 o                         
  -6   4   4        241.29        272.25        30.26 o                         
  -5   4   4        464.52        623.90        43.22 o                         
  -4   4   4        813.96        885.05        49.02 o                         
  -3   4   4        796.72        705.70        37.26 o                         
  -2   4   4      28286.20      27661.65       305.36 o                         
  -1   4   4       8705.66       8099.78       104.47 o                         
   0   4   4        122.76        172.36        31.54 o                         
   1   4   4       4413.25       4893.21       131.21 o                         
   2   4   4        809.77        879.17        51.79 o                         
   3   4   4       9087.10       9057.64       176.51 o                         
   4   4   4       1960.78       1842.92       122.30 o                         
   5   4   4        842.53        656.90        65.34 o                         
   6   4   4        867.64        784.83        64.41 o                         
   7   4   4       2370.39       2272.08       105.08 o                         
   8   4   4        446.52        401.74        46.64 o                         
   9   4   4       1001.39       1049.03        79.81 o                         
  10   4   4       1602.44       1529.39        93.22 o                         
  11   4   4        128.35         60.69        47.46 o                         
  12   4   4         71.03         64.02        34.62 o                         
  13   4   4        250.70        251.34        60.14 o                         
  14   4   4        108.10         72.09        52.65 o                         
 -14   5   4        272.08        474.22       131.21 o                         
 -13   5   4        367.09        235.24        58.96 o                         
 -12   5   4        720.96        776.34        85.54 o                         
 -11   5   4         24.77          7.09        24.18 o                         
 -10   5   4        290.38        307.90        40.20 o                         
  -9   5   4        556.49        678.40        52.62 o                         
  -8   5   4       1526.24       1413.22        63.96 o                         
  -7   5   4       1693.26       1695.12        67.75 o                         
  -6   5   4        485.51        350.67        56.49 o                         
  -5   5   4       2434.25       2044.05        85.06 o                         
  -4   5   4       2402.60       2373.91       132.63 o                         
  -3   5   4       3716.49       3671.44       119.61 o                         
  -2   5   4       4334.32       4379.35       142.54 o                         
  -1   5   4        434.90        430.46        32.16 o                         
   0   5   4      12174.71      12442.22       228.85 o                         
   1   5   4         34.08         18.73         9.80 o                         
   2   5   4        505.29        562.26        40.09 o                         
   3   5   4        317.26        277.24        22.13 o                         
   4   5   4       2154.42       1924.95       101.37 o                         
   5   5   4       1299.34       1206.42       108.78 o                         
   6   5   4       1403.02       1228.68        76.80 o                         
   7   5   4          5.97          0.00        18.54 o                         
   8   5   4       2444.99       2215.23       112.24 o                         
   9   5   4        341.10        343.83        59.51 o                         
  10   5   4        395.17        358.39        57.01 o                         
  11   5   4        371.79        463.42        95.47 o                         
  12   5   4        383.95        377.24        91.08 o                         
  13   5   4         18.42         51.06        31.85 o                         
  14   5   4        103.50        194.33        73.94 o                         
 -14   6   4          2.71         40.64        41.46 o                         
 -13   6   4        253.82        205.35        57.52 o                         
 -12   6   4         61.06         50.60        46.49 o                         
 -11   6   4        815.68        785.93        81.72 o                         
 -10   6   4         70.18         62.70        42.89 o                         
  -9   6   4        142.51        196.58        27.81 o                         
  -8   6   4        176.45        184.55        34.03 o                         
  -7   6   4       2180.35       2091.40        80.52 o                         
  -6   6   4        183.53        130.42        25.46 o                         
  -5   6   4       2833.80       2754.70       132.40 o                         
  -4   6   4         55.50         95.20        24.44 o                         
  -3   6   4       7143.62       7324.60       204.93 o                         
  -2   6   4        168.68        247.91        38.15 o                         
  -1   6   4        724.52        665.20        40.43 o                         
   0   6   4        407.61        246.67        36.38 o                         
   1   6   4       3492.40       3445.20       107.46 o                         
   2   6   4         27.95         47.97        18.40 o                         
   3   6   4       2364.08       2872.01       148.94 o                         
   4   6   4        367.28        423.92        46.34 o                         
   5   6   4       9052.69       8972.69       235.30 o                         
   6   6   4        701.92        480.65        61.56 o                         
   7   6   4        967.21        883.36       108.16 o                         
   8   6   4        431.25        427.75        81.56 o                         
   9   6   4        438.68        399.18        73.45 o                         
  10   6   4         19.49         53.51        34.44 o                         
  11   6   4        753.04        877.01       129.36 o                         
  12   6   4         22.69        114.93        72.61 o                         
  13   6   4        244.30        386.36       102.13 o                         
 -13   7   4         35.15         83.95        53.15 o                         
 -12   7   4        244.62        260.87        63.26 o                         
 -11   7   4          3.26         18.87        29.07 o                         
 -10   7   4        677.85        685.54        76.69 o                         
  -9   7   4          0.06          0.00        26.59 o                         
  -8   7   4        844.60        762.18        71.38 o                         
  -7   7   4        295.51        225.62        44.96 o                         
  -6   7   4        736.63        714.55        72.01 o                         
  -5   7   4       1087.88       1016.56        87.61 o                         
  -4   7   4       2850.41       2861.03       143.90 o                         
  -3   7   4        353.42        477.62        62.53 o                         
  -2   7   4       5049.41       5425.05       189.07 o                         
  -1   7   4        172.68        167.21        32.22 o                         
   0   7   4       2600.04       2688.94       125.91 o                         
   1   7   4       1183.65       1066.00        63.99 o                         
   2   7   4        778.80        726.32        52.37 o                         
   3   7   4          0.25         43.05        17.92 o                         
   4   7   4       2204.11       2467.35       153.64 o                         
   5   7   4         18.73         23.73        19.51 o                         
   6   7   4       1125.46       1099.07        81.64 o                         
   7   7   4        290.90        346.63        71.18 o                         
   8   7   4        813.72        898.21       116.56 o                         
   9   7   4          3.68         27.75        40.17 o                         
  10   7   4        225.75        234.76        64.61 o                         
  11   7   4          5.68        104.66        65.41 o                         
  12   7   4        440.14        341.91        91.21 o                         
 -12   8   4         30.27         16.06        58.70 o                         
 -11   8   4        153.76        100.79        33.44 o                         
 -10   8   4        148.88        174.63        48.16 o                         
  -9   8   4        628.58        617.52        85.26 o                         
  -8   8   4          2.12         12.41        33.04 o                         
  -7   8   4        859.80        866.43        89.61 o                         
  -6   8   4         29.90         64.66        26.04 o                         
  -5   8   4       1252.33       1364.73       107.11 o                         
  -4   8   4         99.55         91.47        31.28 o                         
  -3   8   4        565.39        579.41        65.84 o                         
  -2   8   4       1415.41       1811.28       116.82 o                         
  -1   8   4       5306.88       5708.62       201.92 o                         
   0   8   4        731.38        759.35        83.78 o                         
   1   8   4       1575.27       1450.97        89.06 o                         
   2   8   4         41.93          0.00        44.10 o                         
   3   8   4       1822.91       1690.79       126.74 o                         
   4   8   4         29.62         69.10        33.78 o                         
   5   8   4        160.33         72.45        31.42 o                         
   6   8   4        306.49        270.03        54.85 o                         
   7   8   4       1382.29       1388.43       122.51 o                         
   8   8   4         21.90         68.99        31.82 o                         
   9   8   4        550.74        630.98        81.37 o                         
  10   8   4         75.66         60.88        37.75 o                         
  11   8   4        224.87        302.56        68.87 o                         
  12   8   4          1.66         63.00        45.68 o                         
 -11   9   4          6.79         25.75        56.42 o                         
 -10   9   4        261.62        263.74        61.32 o                         
  -9   9   4        276.69        205.83        90.86 o                         
  -8   9   4        365.34        377.67       110.57 o                         
  -7   9   4        172.35        251.12        63.16 o                         
  -6   9   4        542.37        676.72       100.42 o                         
  -5   9   4         47.09         82.97        37.92 o                         
  -4   9   4        296.76        398.96        68.80 o                         
  -3   9   4         53.21         32.25        28.56 o                         
  -2   9   4        369.09        378.83        63.48 o                         
  -1   9   4        385.22        420.53        66.84 o                         
   0   9   4        903.54        999.93        97.13 o                         
   1   9   4          3.09          0.00        28.22 o                         
   2   9   4       1524.57       1453.43       169.53 o                         
   3   9   4         15.55         26.84        23.99 o                         
   4   9   4        239.92        156.59        44.22 o                         
   5   9   4         13.84         68.67        30.71 o                         
   6   9   4        845.42        781.28       103.35 o                         
   7   9   4          5.32         41.84        25.08 o                         
   8   9   4        191.57        197.82        53.07 o                         
   9   9   4         80.13         94.43        43.26 o                         
  10   9   4        314.35        286.57        59.82 o                         
  11   9   4          1.81         51.80        34.87 o                         
 -10  10   4         46.82         40.85        27.44 o                         
  -9  10   4        167.57        237.00        73.46 o                         
  -8  10   4        436.01        499.31        97.42 o                         
  -7  10   4         74.02         34.42        37.56 o                         
  -6  10   4        246.41        322.34        75.21 o                         
  -5  10   4        796.61        781.34       109.58 o                         
  -4  10   4        182.55        241.40        63.26 o                         
  -3  10   4        411.42        480.40        82.65 o                         
  -2  10   4         27.34         39.52        26.63 o                         
  -1  10   4        210.03        212.24        70.73 o                         
   0  10   4        696.48        772.35       129.65 o                         
   1  10   4        244.40        250.35        76.01 o                         
   2  10   4        100.00        105.69        45.90 o                         
   3  10   4        662.02        527.18       112.22 o                         
   4  10   4         73.33         88.41        34.90 o                         
   5  10   4        288.37        360.01        74.79 o                         
   6  10   4         37.12         79.25        39.59 o                         
   7  10   4        132.97        163.82        56.62 o                         
   8  10   4        125.58        109.67        71.49 o                         
   9  10   4        135.58        115.85        55.02 o                         
  -8  11   4         10.54         34.44        33.45 o                         
  -7  11   4        166.96        177.41        59.94 o                         
  -6  11   4         85.19        113.64        48.60 o                         
  -5  11   4        280.37        314.81        76.65 o                         
  -4  11   4        307.90        344.01        78.18 o                         
  -3  11   4        258.68        275.44        65.68 o                         
  -2  11   4        179.71        175.00        56.63 o                         
  -1  11   4        123.06         50.50        37.92 o                         
   0  11   4          5.63         46.55        37.82 o                         
   1  11   4        170.67        209.14        70.91 o                         
   2  11   4        259.67        304.65        91.69 o                         
   3  11   4         59.41        131.85        68.52 o                         
   4  11   4        106.90        176.87        81.72 o                         
   5  11   4         33.67          0.00        38.48 o                         
   6  11   4         47.77          0.00        37.87 o                         
   7  11   4         96.99        100.04        42.99 o                         
   8  11   4         20.23         11.63        57.21 o                         
  -6  12   4        126.18        169.85        63.09 o                         
  -5  12   4         19.15         53.34        38.63 o                         
  -4  12   4        394.13        341.62        99.54 o                         
  -3  12   4         58.85        157.81        76.98 o                         
  -2  12   4        148.50        115.41        99.78 o                         
  -1  12   4         40.22         45.01        26.62 o                         
   0  12   4        214.54        178.39        68.91 o                         
   1  12   4         14.36         18.95        58.65 o                         
   2  12   4        114.35        142.06        72.37 o                         
   3  12   4         22.29         81.81        64.66 o                         
   4  12   4        177.99        190.68        81.31 o                         
   5  12   4         36.98        126.11        73.26 o                         
   6  12   4         45.16        127.06        67.02 o                         
  -2  13   4          0.06          0.00        77.04 o                         
  -1  13   4         81.23        105.09        59.17 o                         
   0  13   4         53.04        113.40        66.12 o                         
   1  13   4         92.26        155.02        70.43 o                         
 -15   0   5        733.80        798.99       121.43 o                         
 -13   0   5        222.84        267.19       122.24 o                         
 -11   0   5       4749.55       4910.92       330.42 o                         
  -9   0   5         87.97         73.55        31.07 o                         
  -7   0   5       6711.93       6907.75       211.64 o                         
  -5   0   5        981.72        976.39        59.58 o                         
  -3   0   5       1825.46       1567.05       112.23 o                         
  -1   0   5       9300.20      10457.06       202.38 o                         
   1   0   5      56754.66      52833.65      1119.93 o                         
   3   0   5        523.59        737.22        48.20 o                         
   5   0   5      11436.99      11023.44       328.34 o                         
   7   0   5        141.44        185.29        47.83 o                         
   9   0   5       4059.72       4359.17       271.83 o                         
  11   0   5       1046.59        980.44       147.41 o                         
  13   0   5        357.71        296.86       110.08 o                         
  15   0   5        111.69        200.57        79.96 o                         
 -15   1   5         10.79         49.45        21.70 o                         
 -14   1   5        444.69        521.74        67.70 o                         
 -13   1   5         83.73         76.70        29.55 o                         
 -12   1   5        810.77        842.30        84.28 o                         
 -11   1   5        352.47        400.06        49.70 o                         
 -10   1   5        277.79        341.03        41.24 o                         
  -9   1   5        336.32        308.55        40.13 o                         
  -8   1   5       2296.98       2214.15        96.51 o                         
  -7   1   5         10.04         16.49        14.68 o                         
  -6   1   5       6506.19       7153.43       178.23 o                         
  -5   1   5      15604.18      14344.48       270.50 o                         
  -4   1   5        495.54        510.73        31.11 o                         
  -3   1   5       7190.12       6748.23        80.82 o                         
  -2   1   5       2728.28       2999.95        72.21 o                         
  -1   1   5       2401.28       2563.77        53.79 o                         
   0   1   5       4865.15       5300.84        75.82 o                         
   1   1   5        418.20        423.91        38.10 o                         
   2   1   5      13873.90      13430.25       234.45 o                         
   3   1   5      11920.14      12335.25       166.80 o                         
   4   1   5       3745.71       3482.84        85.74 o                         
   5   1   5          1.49         12.80        18.95 o                         
   6   1   5       1298.39       1399.03        69.66 o                         
   7   1   5        896.29        951.58        61.48 o                         
   8   1   5       4636.50       4882.20       195.25 o                         
   9   1   5       1334.68       1444.56       111.97 o                         
  10   1   5        868.25       1034.34       103.65 o                         
  11   1   5         50.14        119.83        42.19 o                         
  12   1   5        682.24        737.87        98.04 o                         
  13   1   5          2.73          9.65        37.31 o                         
  14   1   5        152.34        143.79        45.17 o                         
  15   1   5          0.91         35.77        46.36 o                         
 -15   2   5        105.52         31.62        50.57 o                         
 -14   2   5         93.50         80.98        48.33 o                         
 -13   2   5        519.97        450.84        58.86 o                         
 -12   2   5         63.25        109.30        37.44 o                         
 -11   2   5        468.85        541.26        64.27 o                         
 -10   2   5        314.49        349.05        44.18 o                         
  -9   2   5       5252.81       5025.44       136.71 o                         
  -8   2   5        251.59        276.30        31.54 o                         
  -7   2   5        158.79        204.29        35.27 o                         
  -6   2   5       3541.69       3620.74       113.90 o                         
  -5   2   5        861.74        842.86        55.68 o                         
  -4   2   5       5286.42       5972.33       126.04 o                         
  -3   2   5       5369.77       5559.96        83.88 o                         
  -2   2   5         78.74         75.24         9.38 o                         
  -1   2   5        207.22        159.80        16.58 o                         
   0   2   5       1131.23       1063.43        59.94 o                         
   1   2   5        485.15        496.84        40.45 o                         
   2   2   5      30998.28      29709.79       283.22 o                         
   3   2   5       5849.76       5481.44       236.19 o                         
   4   2   5        437.19        344.54        37.31 o                         
   5   2   5       3393.19       3469.73       103.05 o                         
   6   2   5        233.45        219.87        28.06 o                         
   7   2   5       8800.31       9573.98       256.71 o                         
   8   2   5          8.67         52.43        31.81 o                         
   9   2   5         59.00        121.98        63.67 o                         
  10   2   5       2080.55       2070.52       144.07 o                         
  11   2   5        660.46        653.74        83.10 o                         
  12   2   5          4.61          7.77        42.50 o                         
  13   2   5        378.14        305.23        66.92 o                         
  14   2   5         26.86         44.58        48.13 o                         
  15   2   5        278.06        278.75        74.95 o                         
 -15   3   5          6.59         29.00        35.08 o                         
 -14   3   5         53.51         50.63        41.01 o                         
 -13   3   5        285.93        235.31        51.08 o                         
 -12   3   5        267.95        289.12        45.64 o                         
 -11   3   5        639.54        614.90        60.53 o                         
 -10   3   5       2041.90       2025.30        91.20 o                         
  -9   3   5       2444.01       2425.05        95.56 o                         
  -8   3   5        450.30        460.85        42.11 o                         
  -7   3   5        287.23        303.95        40.35 o                         
  -6   3   5        587.20        638.48        46.39 o                         
  -5   3   5         44.20         61.45        17.31 o                         
  -4   3   5         42.80         60.59        11.41 o                         
  -3   3   5      13627.84      13436.97       293.06 o                         
  -2   3   5      11048.84      11030.38       210.21 o                         
  -1   3   5       8468.42       9110.66       158.79 o                         
   0   3   5       2998.63       3059.35       114.87 o                         
   1   3   5       7394.07       8476.10       171.80 o                         
   2   3   5         31.98         56.15        15.85 o                         
   3   3   5       2720.74       3089.63       114.46 o                         
   4   3   5      11698.67      11875.30       213.73 o                         
   5   3   5        384.08        491.36        51.17 o                         
   6   3   5       2981.78       2783.34       123.84 o                         
   7   3   5       1832.06       1783.30       109.10 o                         
   8   3   5         58.16        145.70        26.69 o                         
   9   3   5        189.77        132.02        81.86 o                         
  10   3   5        468.53        508.57        74.08 o                         
  11   3   5         86.30         84.45        49.45 o                         
  12   3   5        133.72         50.20        41.09 o                         
  13   3   5        238.01        289.63        61.61 o                         
  14   3   5        458.63        564.38        90.29 o                         
 -14   4   5         54.10         31.50        57.66 o                         
 -13   4   5        278.67        245.75        47.81 o                         
 -12   4   5        310.18        287.99        44.55 o                         
 -11   4   5         13.67         17.01        35.80 o                         
 -10   4   5       2035.06       2122.11        94.13 o                         
  -9   4   5       1018.80       1092.47        68.65 o                         
  -8   4   5       2245.26       2021.88        83.82 o                         
  -7   4   5        505.70        571.79        45.48 o                         
  -6   4   5        828.03        769.84        49.37 o                         
  -5   4   5       1834.21       2045.19        78.56 o                         
  -4   4   5        349.92        314.39        32.17 o                         
  -3   4   5        729.73        625.11        38.68 o                         
  -2   4   5      13228.00      14204.85       231.93 o                         
  -1   4   5       1040.29        925.26        41.08 o                         
   0   4   5      17693.36      16987.34       230.26 o                         
   1   4   5       5719.86       5681.16       157.94 o                         
   2   4   5        640.53        805.50        50.57 o                         
   3   4   5       3824.73       3953.64       120.34 o                         
   4   4   5       2785.80       3295.21       133.73 o                         
   5   4   5       1025.87        948.29        71.29 o                         
   6   4   5       2682.23       2284.99       282.13 o                         
   7   4   5          1.96          0.00        35.11 o                         
   8   4   5       1148.02       1086.52        95.93 o                         
   9   4   5       1424.49       1361.61       112.45 o                         
  10   4   5        180.30        158.95        56.41 o                         
  11   4   5        644.99        782.84       113.64 o                         
  12   4   5        179.94        142.71        53.08 o                         
  13   4   5         35.48          8.28        40.22 o                         
  14   4   5        392.73        459.11       100.74 o                         
 -14   5   5         78.79          0.00        77.94 o                         
 -13   5   5         79.25          5.52        28.04 o                         
 -12   5   5        210.11        182.13        65.21 o                         
 -11   5   5        725.35        802.06        83.51 o                         
 -10   5   5         40.32        107.21        27.45 o                         
  -9   5   5        799.15        968.61        66.24 o                         
  -8   5   5        141.86        129.88        20.09 o                         
  -7   5   5       6206.27       6164.37       151.34 o                         
  -6   5   5        315.60        358.57        36.99 o                         
  -5   5   5        945.21        916.71        62.90 o                         
  -4   5   5        489.87        599.52        38.22 o                         
  -3   5   5       2480.40       2642.13       138.59 o                         
  -2   5   5        129.41        112.03        16.87 o                         
  -1   5   5       4695.06       4448.65       112.76 o                         
   0   5   5         17.06         20.82        11.20 o                         
   1   5   5       2357.71       2030.96       118.49 o                         
   2   5   5       1363.35       1339.07        73.65 o                         
   3   5   5       1952.08       2164.66        93.81 o                         
   4   5   5         15.74         23.10        14.49 o                         
   5   5   5       3843.64       3953.00       191.21 o                         
   6   5   5        292.52        433.84        76.89 o                         
   7   5   5        429.96        489.53        76.23 o                         
   8   5   5        249.22        240.70        50.06 o                         
   9   5   5        745.64        669.41        80.68 o                         
  10   5   5        488.93        689.12       112.42 o                         
  11   5   5        617.49        799.55       123.08 o                         
  12   5   5         37.24         68.12        75.24 o                         
  13   5   5        227.99        359.81       106.51 o                         
  14   5   5          5.04         23.30        64.53 o                         
 -13   6   5          9.62         30.65        41.26 o                         
 -12   6   5        399.36        380.57        68.21 o                         
 -11   6   5          1.76          6.70        31.77 o                         
 -10   6   5         58.26         74.58        28.36 o                         
  -9   6   5         53.08         21.18        17.63 o                         
  -8   6   5       1907.09       1943.38        93.16 o                         
  -7   6   5          4.63         21.99        34.61 o                         
  -6   6   5       4182.70       3843.84       207.45 o                         
  -5   6   5        227.63        247.22        28.26 o                         
  -4   6   5       8405.84       9056.53       209.66 o                         
  -3   6   5        101.02        206.33        39.02 o                         
  -2   6   5       1124.33       1072.28        77.81 o                         
  -1   6   5         93.01         85.67        17.42 o                         
   0   6   5       3742.98       3881.07       140.29 o                         
   1   6   5          5.69          6.88        14.06 o                         
   2   6   5       3421.04       3109.43       103.32 o                         
   3   6   5        221.43        235.77        25.97 o                         
   4   6   5       5199.30       5104.65       157.66 o                         
   5   6   5        104.83        202.99        37.69 o                         
   6   6   5       1624.60       1713.45       112.32 o                         
   7   6   5        344.63        397.83        67.40 o                         
   8   6   5       1730.36       1771.91       161.17 o                         
   9   6   5         75.16         71.53        29.91 o                         
  10   6   5        447.11        492.81       102.26 o                         
  11   6   5          0.34         30.92        56.51 o                         
  12   6   5        560.59        706.19       126.85 o                         
  13   6   5          0.10        156.74        73.26 o                         
 -13   7   5        285.01        238.14        82.15 o                         
 -12   7   5          2.21         19.23        27.78 o                         
 -11   7   5        412.31        452.08        87.58 o                         
 -10   7   5          4.44         36.57        19.22 o                         
  -9   7   5        166.45        211.87        34.88 o                         
  -8   7   5          0.05          6.73        18.81 o                         
  -7   7   5       2729.04       2829.96       152.51 o                         
  -6   7   5         56.55         80.14        42.73 o                         
  -5   7   5       2753.56       3051.03       150.65 o                         
  -4   7   5          0.87         40.51        41.15 o                         
  -3   7   5       2434.17       1990.14       116.47 o                         
  -2   7   5         14.62         33.12        27.27 o                         
  -1   7   5       2228.50       2007.21       138.35 o                         
   0   7   5        256.75        262.82        44.98 o                         
   1   7   5       4301.83       4228.61       154.59 o                         
   2   7   5        676.16        609.35        48.56 o                         
   3   7   5       2199.31       2054.44       189.08 o                         
   4   7   5        494.87        631.64        83.69 o                         
   5   7   5       1018.93        917.47        73.11 o                         
   6   7   5         24.09         38.18        29.80 o                         
   7   7   5       1012.85        921.63       115.53 o                         
   8   7   5        331.31        390.04        72.75 o                         
   9   7   5        580.77        669.46        91.31 o                         
  10   7   5        266.41        272.77        70.88 o                         
  11   7   5        233.75        341.03        85.66 o                         
  12   7   5          1.99          0.00        45.16 o                         
 -12   8   5        268.01        282.08        84.71 o                         
 -11   8   5          3.33         40.99        46.12 o                         
 -10   8   5        747.73        859.50       103.49 o                         
  -9   8   5         72.36         83.15        32.44 o                         
  -8   8   5        395.88        464.09        64.49 o                         
  -7   8   5         23.51          4.81        23.05 o                         
  -6   8   5        542.37        557.69        70.00 o                         
  -5   8   5        407.64        498.36        63.94 o                         
  -4   8   5       2086.34       1893.25       123.81 o                         
  -3   8   5        104.44        187.93        43.13 o                         
  -2   8   5       4042.95       3633.20       167.57 o                         
  -1   8   5        142.67        258.12        47.64 o                         
   0   8   5       2559.46       2675.54       136.87 o                         
   1   8   5        117.17         70.37        35.99 o                         
   2   8   5        323.66        288.27        36.50 o                         
   3   8   5        262.52        188.36        45.57 o                         
   4   8   5       1082.67       1095.78       107.58 o                         
   5   8   5         13.12         64.71        29.72 o                         
   6   8   5       2023.63       1803.81       134.88 o                         
   7   8   5          2.53        108.05        40.08 o                         
   8   8   5        595.01        735.89        96.60 o                         
   9   8   5        245.73        272.48        62.11 o                         
  10   8   5        169.10        248.33        62.91 o                         
  11   8   5         16.82         98.93        52.10 o                         
 -11   9   5        173.25        204.06        68.91 o                         
 -10   9   5         79.75         99.34        56.54 o                         
  -9   9   5        928.55        931.85       109.46 o                         
  -8   9   5         45.80         86.59        38.06 o                         
  -7   9   5        117.03        198.31        50.46 o                         
  -6   9   5         50.89         71.74        36.66 o                         
  -5   9   5        596.73        523.84        72.03 o                         
  -4   9   5        319.10        363.97        60.94 o                         
  -3   9   5        362.42        402.33        61.02 o                         
  -2   9   5        500.82        504.43        67.51 o                         
  -1   9   5       1750.73       1668.45       116.29 o                         
   0   9   5          2.36         15.19        18.20 o                         
   1   9   5        280.16        333.78        78.17 o                         
   2   9   5         75.05         37.97        42.72 o                         
   3   9   5       1047.32        879.53        95.98 o                         
   4   9   5          2.50          0.00        35.13 o                         
   5   9   5        377.73        378.17        72.67 o                         
   6   9   5        373.65        350.56        73.11 o                         
   7   9   5        704.42        704.87       104.66 o                         
   8   9   5         89.76        126.13        38.42 o                         
   9   9   5         83.25         80.66        36.97 o                         
  10   9   5         11.39         23.05        28.30 o                         
 -10  10   5        178.36        205.82        56.44 o                         
  -9  10   5        195.64        239.01        65.87 o                         
  -8  10   5        230.05        222.86        61.77 o                         
  -7  10   5        117.28         87.66        43.58 o                         
  -6  10   5        542.22        546.01        90.61 o                         
  -5  10   5         22.17         35.86        29.49 o                         
  -4  10   5        492.89        443.68        77.92 o                         
  -3  10   5        309.39        484.43        78.92 o                         
  -2  10   5        240.63        236.96        52.93 o                         
  -1  10   5        261.56        330.93        64.97 o                         
   0  10   5         79.54         49.95        32.23 o                         
   1  10   5        237.70        217.28        71.75 o                         
   2  10   5       1087.65       1113.74       156.34 o                         
   3  10   5        111.89        184.97        68.64 o                         
   4  10   5        291.93        127.43       146.84 o                         
   5  10   5        242.75        258.08        59.03 o                         
   6  10   5        216.90        244.55        64.98 o                         
   7  10   5        102.35        164.84        54.90 o                         
   8  10   5         38.76         70.25        36.80 o                         
   9  10   5         15.65         52.40        40.99 o                         
  -8  11   5        121.20        133.65        53.88 o                         
  -7  11   5         52.24        107.98        53.48 o                         
  -6  11   5         85.26         39.64        40.54 o                         
  -5  11   5        284.35        360.73        75.99 o                         
  -4  11   5        277.16        300.83        68.74 o                         
  -3  11   5        194.42        161.77        71.71 o                         
  -2  11   5         30.94         77.79        53.40 o                         
  -1  11   5         43.45         42.48        45.03 o                         
   0  11   5        309.28        429.71        98.04 o                         
   1  11   5        137.59        111.12        63.45 o                         
   2  11   5         73.26         88.90        55.20 o                         
   3  11   5        275.13        256.86        93.38 o                         
   4  11   5        166.57        154.24        60.11 o                         
   5  11   5         71.26        142.07        62.36 o                         
   6  11   5         17.51          0.00        68.10 o                         
   7  11   5          7.08         52.67        82.92 o                         
   8  11   5        121.18        247.25        93.03 o                         
  -6  12   5          3.91        105.76        73.18 o                         
  -5  12   5        222.38        229.64        66.64 o                         
  -4  12   5         55.39         55.85        53.86 o                         
  -3  12   5        170.35        190.46        71.39 o                         
  -2  12   5         18.57         15.51        35.21 o                         
  -1  12   5         76.59         55.16        55.48 o                         
   0  12   5         63.11         48.80        49.74 o                         
   1  12   5        228.80        180.78        75.13 o                         
   2  12   5         39.34        142.67        74.85 o                         
   3  12   5        114.80        163.36        83.10 o                         
   4  12   5         22.07         73.51        63.13 o                         
   5  12   5         48.80        116.41        66.70 o                         
  -1  13   5         18.97          0.00        62.04 o                         
   0  13   5         94.02        193.99        82.02 o                         
 -14   0   6        644.74        693.37       124.70 o                         
 -12   0   6        606.05        795.96       146.61 o                         
 -10   0   6       1519.84       1499.72       116.23 o                         
  -8   0   6        878.87        914.69        83.59 o                         
  -6   0   6       6905.96       7361.33       250.56 o                         
  -4   0   6       8184.61       7758.23       118.38 o                         
  -2   0   6        621.59        655.01        42.32 o                         
   0   0   6      16936.80      16073.58       230.00 o                         
   2   0   6       8156.60       7610.59       130.04 o                         
   4   0   6       7047.67       7309.27       223.04 o                         
   6   0   6         15.16         14.28        16.31 o                         
   8   0   6       6202.24       5704.61       299.27 o                         
  10   0   6       1111.26       1120.90       152.15 o                         
  12   0   6        537.90        457.20       170.93 o                         
  14   0   6         67.08         11.09       124.94 o                         
 -15   1   6        497.12        573.33        78.72 o                         
 -14   1   6         57.37         86.05        30.83 o                         
 -13   1   6        327.38        371.14        59.08 o                         
 -12   1   6          5.76         15.14        31.79 o                         
 -11   1   6       1172.89       1256.87        75.13 o                         
 -10   1   6        275.64        319.15        40.31 o                         
  -9   1   6          7.38          0.00        26.72 o                         
  -8   1   6         31.17         13.01        18.96 o                         
  -7   1   6       3614.64       3425.03       119.96 o                         
  -6   1   6         54.06         33.53        23.28 o                         
  -5   1   6       8604.82       8474.99       262.08 o                         
  -4   1   6       3064.60       3079.41        58.94 o                         
  -3   1   6      17200.82      16810.31       306.01 o                         
  -2   1   6       2497.04       2136.53        79.85 o                         
  -1   1   6         96.84        160.59        17.76 o                         
   0   1   6       6938.67       7302.46        97.55 o                         
   1   1   6       6433.08       7488.32       121.29 o                         
   2   1   6        674.63        601.42        50.76 o                         
   3   1   6       4037.43       3997.47       112.62 o                         
   4   1   6         33.92         33.45        11.25 o                         
   5   1   6       7224.66       6955.71       127.71 o                         
   6   1   6        108.68        155.57        23.72 o                         
   7   1   6       1828.39       1833.37       112.34 o                         
   8   1   6        116.90        129.01        25.46 o                         
   9   1   6       1214.18       1194.34       105.10 o                         
  10   1   6        947.02        974.53       100.17 o                         
  11   1   6        721.82        711.47        92.51 o                         
  12   1   6         63.65         78.69        35.95 o                         
  13   1   6        215.82        262.21        63.74 o                         
  14   1   6          1.08         19.86        32.34 o                         
  15   1   6        184.35        128.50        42.10 o                         
 -15   2   6         24.54         76.28        41.04 o                         
 -14   2   6         64.02        178.87        51.72 o                         
 -13   2   6        456.79        528.92        70.85 o                         
 -12   2   6        726.09        807.43        73.42 o                         
 -11   2   6        136.56        100.84        35.45 o                         
 -10   2   6       1208.43       1198.20        75.65 o                         
  -9   2   6         10.13         10.04        22.14 o                         
  -8   2   6       3580.36       3307.02       127.27 o                         
  -7   2   6         70.19        101.72        26.46 o                         
  -6   2   6       2041.32       2018.89        92.20 o                         
  -5   2   6      12004.11      11738.83       155.35 o                         
  -4   2   6       1039.50        872.52        35.15 o                         
  -3   2   6      10906.65      11720.04       174.81 o                         
  -2   2   6      24559.83      23507.98       220.51 o                         
  -1   2   6         22.58         34.59         9.76 o                         
   0   2   6       3609.99       3939.34        91.77 o                         
   1   2   6       1042.14        936.87        48.82 o                         
   2   2   6       7686.76       8860.42       206.58 o                         
   3   2   6       3750.46       3326.89       221.53 o                         
   4   2   6       1262.59       1360.35        76.62 o                         
   5   2   6         70.26         48.24        23.59 o                         
   6   2   6       3252.09       2898.39       143.93 o                         
   7   2   6       1036.50       1167.35        91.67 o                         
   8   2   6       1222.11       1295.05       102.99 o                         
   9   2   6        664.26        646.92        74.18 o                         
  10   2   6        517.67        442.89        62.69 o                         
  11   2   6         69.36         23.06        24.38 o                         
  12   2   6        597.01        610.98        86.39 o                         
  13   2   6         10.34         32.37        40.35 o                         
  14   2   6        370.73        310.02        70.11 o                         
 -15   3   6         32.90         25.90        67.36 o                         
 -14   3   6          5.87          9.94        30.11 o                         
 -13   3   6        285.06        269.18        73.30 o                         
 -12   3   6        251.40        298.36        51.41 o                         
 -11   3   6        151.97        173.49        31.86 o                         
 -10   3   6       3199.87       3146.74       118.02 o                         
  -9   3   6       4779.07       4856.74       137.02 o                         
  -8   3   6        709.98        853.24        66.61 o                         
  -7   3   6          6.11          3.65        21.14 o                         
  -6   3   6         17.48         60.62        16.38 o                         
  -5   3   6       2795.78       3012.60        92.59 o                         
  -4   3   6        248.79        281.28        26.70 o                         
  -3   3   6         42.75         62.86        13.57 o                         
  -2   3   6      23449.88      23573.25       333.76 o                         
  -1   3   6      20747.86      19697.74       245.52 o                         
   0   3   6       1738.55       1892.60        93.63 o                         
   1   3   6       5602.00       5526.42       145.49 o                         
   2   3   6      12341.88      12324.57       225.07 o                         
   3   3   6         31.94         35.28        20.72 o                         
   4   3   6         52.66         60.88        16.95 o                         
   5   3   6        769.19        712.16        62.87 o                         
   6   3   6       1899.07       1853.54       106.32 o                         
   7   3   6       1558.17       1291.02       111.92 o                         
   8   3   6        184.07        162.19        57.41 o                         
   9   3   6        394.84        511.84        88.58 o                         
  10   3   6        697.62        742.52       111.53 o                         
  11   3   6        499.67        523.53        77.05 o                         
  12   3   6        108.86        110.49        62.83 o                         
  13   3   6        215.16        211.88        71.01 o                         
  14   3   6        255.58        305.25        90.18 o                         
 -14   4   6        139.70        112.52        74.00 o                         
 -13   4   6        128.69         46.36        28.95 o                         
 -12   4   6        154.86        158.99        40.49 o                         
 -11   4   6        885.55        833.65        83.99 o                         
 -10   4   6         33.87         44.86        18.66 o                         
  -9   4   6       2788.31       2838.21       113.62 o                         
  -8   4   6        354.94        531.14        46.29 o                         
  -7   4   6        942.57        980.51        56.78 o                         
  -6   4   6       4041.45       4420.73       114.43 o                         
  -5   4   6       2625.97       2954.90        93.05 o                         
  -4   4   6       2812.23       3093.02       105.38 o                         
  -3   4   6       3296.51       3293.95        98.12 o                         
  -2   4   6       3567.19       3985.90       125.52 o                         
  -1   4   6       7129.84       7263.21       141.23 o                         
   0   4   6         11.79         23.18        12.55 o                         
   1   4   6       4620.22       4604.28       146.28 o                         
   2   4   6       2239.01       2178.63        88.29 o                         
   3   4   6       3999.39       3832.38       122.07 o                         
   4   4   6       4545.23       5079.87       180.08 o                         
   5   4   6       2180.09       2400.67       109.50 o                         
   6   4   6       3818.32       3424.82       187.35 o                         
   7   4   6        236.07        286.54        47.34 o                         
   8   4   6        127.82        115.73        35.32 o                         
   9   4   6        447.93        401.52        61.81 o                         
  10   4   6        561.79        579.89       100.25 o                         
  11   4   6        595.12        564.14       108.07 o                         
  12   4   6         28.37         53.14        47.84 o                         
  13   4   6        366.37        282.40        73.73 o                         
  14   4   6         63.85        127.02        67.79 o                         
 -14   5   6        424.04        446.02        82.15 o                         
 -13   5   6        117.40        125.00        80.75 o                         
 -12   5   6        338.62        231.17        64.06 o                         
 -11   5   6          2.43         51.61        31.17 o                         
 -10   5   6        119.93        107.37        26.89 o                         
  -9   5   6        304.37        336.81        32.45 o                         
  -8   5   6       2572.89       2545.89       100.92 o                         
  -7   5   6        692.31        784.57        55.79 o                         
  -6   5   6       5047.41       4921.52       153.28 o                         
  -5   5   6       2031.90       1951.84        92.83 o                         
  -4   5   6       6046.26       6082.80       159.79 o                         
  -3   5   6       1681.48       1671.47        81.19 o                         
  -2   5   6         80.20         77.39        13.98 o                         
  -1   5   6        251.03        278.61        26.51 o                         
   0   5   6       6246.87       6410.51       208.20 o                         
   1   5   6         50.51         56.20        27.10 o                         
   2   5   6        309.08        282.26        34.56 o                         
   3   5   6       1796.46       1705.29        85.00 o                         
   4   5   6       1617.52       1769.10        91.99 o                         
   5   5   6        449.97        350.36        65.74 o                         
   6   5   6        765.65        804.17        84.06 o                         
   7   5   6        253.79        328.95        71.91 o                         
   8   5   6       1250.00       1322.57       111.29 o                         
   9   5   6        283.98        324.11        78.43 o                         
  10   5   6        323.83        289.89        77.65 o                         
  11   5   6         41.04         76.88        47.24 o                         
  12   5   6        267.15        252.58        76.26 o                         
  13   5   6          0.39          0.20        32.20 o                         
 -13   6   6        345.88        217.50        41.95 o                         
 -12   6   6        101.83         38.91        27.22 o                         
 -11   6   6        606.41        767.88       111.30 o                         
 -10   6   6          0.43         33.93        17.72 o                         
  -9   6   6         30.40         33.93        20.95 o                         
  -8   6   6        229.65        275.19        35.60 o                         
  -7   6   6       6971.45       6595.14       196.12 o                         
  -6   6   6        122.54         93.14        28.45 o                         
  -5   6   6        947.44        944.54        68.68 o                         
  -4   6   6       1582.31       1701.13        90.78 o                         
  -3   6   6       4999.73       5470.12       159.68 o                         
  -2   6   6         41.08         63.04        25.68 o                         
  -1   6   6       2393.95       2310.37        90.04 o                         
   0   6   6        151.71        157.85        23.66 o                         
   1   6   6       5162.05       4856.30       157.51 o                         
   2   6   6        341.79        318.46        34.37 o                         
   3   6   6        694.35        642.12        45.24 o                         
   4   6   6        588.16        506.62        40.35 o                         
   5   6   6       1643.79       1648.81       107.41 o                         
   6   6   6        174.20        120.28        36.58 o                         
   7   6   6       1767.27       1857.65       136.01 o                         
   8   6   6        122.10        196.07        70.82 o                         
   9   6   6        944.30       1051.87       132.02 o                         
  10   6   6          4.59          0.00        27.65 o                         
  11   6   6        212.38        307.13        82.82 o                         
  12   6   6         23.43         55.55        54.60 o                         
  13   6   6        111.20        204.61        76.03 o                         
 -13   7   6         52.13          0.00        28.32 o                         
 -12   7   6        350.33        297.65        82.63 o                         
 -11   7   6         31.87          8.19        77.79 o                         
 -10   7   6        543.08        525.98        76.96 o                         
  -9   7   6          0.22         41.19        24.09 o                         
  -8   7   6        775.55        811.46        69.92 o                         
  -7   7   6          1.26          0.27        26.01 o                         
  -6   7   6       1472.33       1611.99       112.70 o                         
  -5   7   6         76.11        111.21        37.66 o                         
  -4   7   6       1534.78       1611.30       107.86 o                         
  -3   7   6        721.05        820.37        74.59 o                         
  -2   7   6       1094.20       1159.25        87.97 o                         
  -1   7   6          9.34         15.87        10.76 o                         
   0   7   6       2607.73       2480.70       124.90 o                         
   1   7   6        113.76        120.26        29.94 o                         
   2   7   6        722.99        493.31        44.21 o                         
   3   7   6        231.92        264.82        50.74 o                         
   4   7   6       2286.53       2161.31       130.26 o                         
   5   7   6        389.78        426.64        56.34 o                         
   6   7   6        570.61        630.95        69.33 o                         
   7   7   6         15.67         73.24        39.27 o                         
   8   7   6        608.78        657.69       100.84 o                         
   9   7   6         31.89         66.77        40.71 o                         
  10   7   6        115.90        128.56        55.98 o                         
  11   7   6          3.77          5.44        48.30 o                         
  12   7   6        271.27        331.12        89.44 o                         
 -12   8   6         15.04         12.46        68.52 o                         
 -11   8   6        370.26        361.89        89.05 o                         
 -10   8   6          4.30         19.79        38.65 o                         
  -9   8   6       1068.09       1007.30        91.82 o                         
  -8   8   6          9.18          0.00        27.67 o                         
  -7   8   6        340.02        362.36        57.42 o                         
  -6   8   6         18.70         53.73        26.85 o                         
  -5   8   6       1323.51       1389.91       109.49 o                         
  -4   8   6         72.72         80.07        30.34 o                         
  -3   8   6        945.87       1041.13        91.82 o                         
  -2   8   6          0.72          9.99        24.36 o                         
  -1   8   6       2060.05       1931.13       121.18 o                         
   0   8   6         92.50         96.66        38.31 o                         
   1   8   6        331.98        209.01        52.10 o                         
   2   8   6        219.85        284.48        40.57 o                         
   3   8   6       1303.44       1257.43       111.78 o                         
   4   8   6        159.46        169.06        41.65 o                         
   5   8   6       1237.40       1271.58       123.82 o                         
   6   8   6        218.32        252.19        52.46 o                         
   7   8   6        871.55        950.83       102.85 o                         
   8   8   6          1.13          0.00        35.95 o                         
   9   8   6         69.56        173.90        54.91 o                         
  10   8   6        104.94         72.64        38.02 o                         
  11   8   6        169.91        203.97        64.05 o                         
 -11   9   6         30.58         80.23        47.65 o                         
 -10   9   6        494.52        509.93       104.56 o                         
  -9   9   6        169.59        221.25        48.10 o                         
  -8   9   6        438.96        459.37        72.83 o                         
  -7   9   6          0.68         24.74        19.57 o                         
  -6   9   6        214.86        252.71        52.54 o                         
  -5   9   6         43.68         27.80        24.54 o                         
  -4   9   6        528.39        404.50        60.99 o                         
  -3   9   6        189.61        230.19        47.00 o                         
  -2   9   6        846.52        793.64        83.31 o                         
  -1   9   6        181.27        162.51        31.30 o                         
   0   9   6        476.44        473.36        62.46 o                         
   1   9   6         17.90         29.52        26.53 o                         
   2   9   6        939.97        916.05       136.08 o                         
   3   9   6         62.16         48.70        29.81 o                         
   4   9   6        281.54        261.66        54.90 o                         
   5   9   6        345.05        327.83        68.94 o                         
   6   9   6        392.82        368.57        78.00 o                         
   7   9   6         59.88         71.35        38.83 o                         
   8   9   6         33.36         76.88        62.26 o                         
   9   9   6         64.45         60.13        27.63 o                         
  10   9   6        270.63        235.92        55.26 o                         
 -10  10   6        123.75        134.56        63.54 o                         
  -9  10   6        187.59        237.13        60.14 o                         
  -8  10   6        122.08        204.46        63.87 o                         
  -7  10   6        177.63        308.17        62.40 o                         
  -6  10   6          9.42         58.27        27.52 o                         
  -5  10   6        639.43        757.33        93.07 o                         
  -4  10   6         44.65         73.98        28.28 o                         
  -3  10   6        292.05        297.30        61.27 o                         
  -2  10   6        139.61        183.49        45.33 o                         
  -1  10   6        233.97        203.00        49.64 o                         
   0  10   6        393.21        334.03        85.87 o                         
   1  10   6        207.97        236.99        75.66 o                         
   2  10   6        378.04        461.99       109.71 o                         
   3  10   6        561.70        611.24       130.16 o                         
   4  10   6        308.42        271.34        82.31 o                         
   5  10   6         40.39         15.89        54.33 o                         
   6  10   6        145.98         94.66        32.86 o                         
   7  10   6        106.28        104.50        48.47 o                         
   8  10   6        100.84        140.26        47.28 o                         
   9  10   6        207.38        224.26        58.26 o                         
  -8  11   6         25.48         46.48        74.49 o                         
  -7  11   6        215.15        275.34        75.45 o                         
  -6  11   6        115.62        129.74        50.86 o                         
  -5  11   6         80.20        117.44        44.03 o                         
  -4  11   6        168.69        240.43        61.62 o                         
  -3  11   6        118.41         84.15        44.82 o                         
  -2  11   6         51.35         21.74        22.35 o                         
  -1  11   6         54.97         12.24        25.24 o                         
   0  11   6         86.07         99.35        66.12 o                         
   1  11   6        324.99        362.39       103.17 o                         
   2  11   6        217.29        193.06        85.02 o                         
   3  11   6        174.24        171.09        73.29 o                         
   4  11   6         52.12         16.79        37.10 o                         
   5  11   6        163.96        159.12        77.96 o                         
   6  11   6         69.10        111.17       101.67 o                         
   7  11   6        148.35        169.04        71.72 o                         
  -6  12   6        211.02        170.35        60.17 o                         
  -5  12   6          7.23         33.15        31.04 o                         
  -4  12   6        235.87        237.35        80.95 o                         
  -3  12   6         46.21          9.09        39.12 o                         
  -2  12   6         21.97         47.15        47.03 o                         
  -1  12   6         38.21         47.24        24.98 o                         
   0  12   6        313.92        334.19        98.30 o                         
   1  12   6         47.40         30.22        73.74 o                         
   2  12   6        145.63        227.72        89.23 o                         
   3  12   6         29.40         21.30        42.51 o                         
   4  12   6        165.64        232.60       126.35 o                         
   5  12   6         37.55        109.53        72.35 o                         
 -15   0   7       1038.18       1286.04       314.09 o                         
 -13   0   7         75.47        150.85       110.17 o                         
 -11   0   7        223.48        208.42        49.23 o                         
  -9   0   7       1786.98       1904.32       128.47 o                         
  -7   0   7      10728.88      10415.30       319.96 o                         
  -5   0   7       6679.95       6925.34       305.68 o                         
  -3   0   7       2798.86       3067.41       220.28 o                         
  -1   0   7       1277.57       1228.26        49.19 o                         
   1   0   7      52555.29      48869.52       603.79 o                         
   3   0   7        580.99        564.33        63.63 o                         
   5   0   7       2769.99       2468.79       123.59 o                         
   7   0   7       2973.80       2659.41       193.73 o                         
   9   0   7       2996.43       2721.93       225.71 o                         
  11   0   7        552.19        667.12       120.55 o                         
  13   0   7        117.62         85.03        67.45 o                         
 -15   1   7         65.15         71.98        45.43 o                         
 -14   1   7        371.55        467.84        69.16 o                         
 -13   1   7         16.45         58.32        32.87 o                         
 -12   1   7        557.28        525.56        70.36 o                         
 -11   1   7        224.84        285.91        41.01 o                         
 -10   1   7        884.96       1015.46        70.01 o                         
  -9   1   7       1160.58       1138.77        72.84 o                         
  -8   1   7       1642.54       1719.59        97.05 o                         
  -7   1   7         14.42         12.47        14.23 o                         
  -6   1   7       3014.31       2744.99       134.33 o                         
  -5   1   7       3976.97       4043.81       107.14 o                         
  -4   1   7       7883.25       7768.48       109.18 o                         
  -3   1   7        238.76        199.02        25.45 o                         
  -2   1   7      21757.30      22328.18       230.47 o                         
  -1   1   7       3458.53       3575.12        62.85 o                         
   0   1   7      13052.85      13090.01       162.39 o                         
   1   1   7       6165.33       6225.93       121.04 o                         
   2   1   7       6193.84       6350.76       115.24 o                         
   3   1   7        286.36        294.28        33.36 o                         
   4   1   7       2255.36       2424.63        91.82 o                         
   5   1   7       2971.90       3038.55        92.76 o                         
   6   1   7       2298.20       2052.72        70.86 o                         
   7   1   7       1874.24       2070.98        91.48 o                         
   8   1   7       5095.68       4724.31       196.26 o                         
   9   1   7        472.94        409.08        61.92 o                         
  10   1   7        248.90        211.10        56.56 o                         
  11   1   7          5.08          0.00        55.21 o                         
  12   1   7        408.16        391.81        72.68 o                         
  13   1   7         50.72         17.37        23.45 o                         
  14   1   7        159.83        194.42        51.93 o                         
 -15   2   7         86.55         31.63        42.73 o                         
 -14   2   7         24.86         65.39        32.42 o                         
 -13   2   7        571.89        745.58        90.62 o                         
 -12   2   7         39.22        156.08        42.70 o                         
 -11   2   7       1882.64       1936.45       101.50 o                         
 -10   2   7       1286.46       1387.83        83.55 o                         
  -9   2   7        363.21        393.86        40.57 o                         
  -8   2   7        649.87        607.12        53.70 o                         
  -7   2   7        577.98        530.00        60.85 o                         
  -6   2   7         54.09         68.87        16.55 o                         
  -5   2   7       7591.39       7607.64       127.79 o                         
  -4   2   7       1421.34       1703.52        43.71 o                         
  -3   2   7      18948.20      19364.96       219.06 o                         
  -2   2   7      13989.14      13615.64       178.37 o                         
  -1   2   7      27463.06      27394.81       433.71 o                         
   0   2   7         58.08         71.65        13.76 o                         
   1   2   7       5203.41       6117.57       148.77 o                         
   2   2   7        173.70        117.95        25.97 o                         
   3   2   7       8283.24       9080.42       291.63 o                         
   4   2   7        743.09        725.85        57.33 o                         
   5   2   7       4065.08       4434.05       121.54 o                         
   6   2   7       3159.24       3015.92       123.42 o                         
   7   2   7        839.14        749.46        86.30 o                         
   8   2   7        841.82        916.17       102.55 o                         
   9   2   7        547.18        368.34        57.23 o                         
  10   2   7        359.55        311.53        57.48 o                         
  11   2   7        964.29        886.90       102.67 o                         
  12   2   7         41.86         31.52        40.54 o                         
  13   2   7        429.44        421.75        76.31 o                         
  14   2   7         94.76         88.33        38.23 o                         
 -15   3   7         38.10         89.08        60.94 o                         
 -14   3   7        105.78        147.31        56.49 o                         
 -13   3   7        480.94        653.72       105.63 o                         
 -12   3   7        778.79        859.51        96.00 o                         
 -11   3   7        352.92        340.14        45.09 o                         
 -10   3   7        947.01        961.75        65.80 o                         
  -9   3   7        304.42        372.11        42.83 o                         
  -8   3   7        162.11        141.36        40.24 o                         
  -7   3   7        408.15        456.02        38.00 o                         
  -6   3   7       1067.07       1076.86        58.61 o                         
  -5   3   7       5971.72       5977.17       191.49 o                         
  -4   3   7       5880.46       5795.28       120.40 o                         
  -3   3   7       3490.57       3696.21       107.88 o                         
  -2   3   7      25394.19      25600.60       262.44 o                         
  -1   3   7        311.40        483.82        40.89 o                         
   0   3   7        727.22        859.12        64.93 o                         
   1   3   7       1070.59       1039.84        66.20 o                         
   2   3   7       2194.48       2363.26        91.80 o                         
   3   3   7      12895.33      12219.49       240.82 o                         
   4   3   7       3814.96       3720.79       140.54 o                         
   5   3   7       3067.80       2711.50       125.23 o                         
   6   3   7       2456.79       2346.59        97.58 o                         
   7   3   7         24.19         24.94         7.98 o                         
   8   3   7         95.10        176.66        57.20 o                         
   9   3   7        219.19        230.01        62.82 o                         
  10   3   7       1206.20        922.99       122.08 o                         
  11   3   7        346.62        223.78        54.91 o                         
  12   3   7        388.66        414.06        84.08 o                         
  13   3   7        213.77        199.55        70.64 o                         
  14   3   7        186.58        164.06        77.29 o                         
 -14   4   7        194.82        180.08        54.04 o                         
 -13   4   7        154.00        221.33        74.13 o                         
 -12   4   7        784.74        748.38        98.66 o                         
 -11   4   7         71.91         89.69        33.06 o                         
 -10   4   7       1225.73       1102.51        63.47 o                         
  -9   4   7       3958.44       3913.33       134.47 o                         
  -8   4   7         98.15        170.51        26.89 o                         
  -7   4   7         41.74         65.19        16.03 o                         
  -6   4   7       2035.16       2160.54        79.02 o                         
  -5   4   7       2414.70       2671.99        97.37 o                         
  -4   4   7       6635.00       6124.98       164.11 o                         
  -3   4   7        779.80        796.04        66.20 o                         
  -2   4   7       3416.71       3750.63       143.98 o                         
  -1   4   7       9368.37       9765.11       196.08 o                         
   0   4   7        858.95       1025.37        62.18 o                         
   1   4   7       5342.63       5237.88       184.35 o                         
   2   4   7       2460.09       2291.22       108.85 o                         
   3   4   7       2078.40       2008.12        92.47 o                         
   4   4   7       3911.36       3953.49       137.63 o                         
   5   4   7       1663.47       1478.62        97.64 o                         
   6   4   7       1469.62       1508.79       103.48 o                         
   7   4   7       1465.65       1408.15        99.83 o                         
   8   4   7         20.30         35.59        22.37 o                         
   9   4   7        368.84        333.13        77.61 o                         
  10   4   7        890.03        987.83       133.40 o                         
  11   4   7        198.17        163.70        59.55 o                         
  12   4   7        364.16        266.26        68.30 o                         
  13   4   7         16.18          0.00        84.15 o                         
  14   4   7        138.48        167.64        70.19 o                         
 -14   5   7         24.18         80.04        49.39 o                         
 -13   5   7        129.91         97.98        39.59 o                         
 -12   5   7         22.59         26.15        39.15 o                         
 -11   5   7        980.97       1156.12       117.02 o                         
 -10   5   7         66.70         41.27        18.29 o                         
  -9   5   7        688.79        631.92        52.04 o                         
  -8   5   7       3200.28       3181.86       125.75 o                         
  -7   5   7       2824.42       2925.93       103.12 o                         
  -6   5   7       2482.84       2640.93       106.59 o                         
  -5   5   7        135.74        140.19        24.04 o                         
  -4   5   7        486.68        396.63        43.31 o                         
  -3   5   7       2225.41       2032.57       100.33 o                         
  -2   5   7          5.23          2.33        17.43 o                         
  -1   5   7       2352.69       2333.12        87.33 o                         
   0   5   7       1566.31       1475.19        94.57 o                         
   1   5   7       5600.29       5470.10       201.43 o                         
   2   5   7       3977.83       4025.31       156.99 o                         
   3   5   7        277.03        209.45        29.19 o                         
   4   5   7        490.50        542.24        51.49 o                         
   5   5   7        679.23        818.88        61.30 o                         
   6   5   7         62.46         67.63        54.97 o                         
   7   5   7        727.88        898.14       111.13 o                         
   8   5   7        722.05        611.92        74.47 o                         
   9   5   7        403.73        476.58        96.57 o                         
  10   5   7         11.49          0.00        34.41 o                         
  11   5   7        386.72        483.83        95.64 o                         
  12   5   7          1.74         90.29        51.24 o                         
  13   5   7        144.06         86.12        69.09 o                         
 -13   6   7          8.52          0.29        33.10 o                         
 -12   6   7        125.69         56.14        62.97 o                         
 -11   6   7         21.16          0.00        50.87 o                         
 -10   6   7        194.48        223.89        38.21 o                         
  -9   6   7          0.14          8.37        14.48 o                         
  -8   6   7       2446.53       2421.70       115.89 o                         
  -7   6   7        287.94        309.66        41.88 o                         
  -6   6   7       2619.75       3044.02       129.24 o                         
  -5   6   7        479.46        521.21        51.50 o                         
  -4   6   7        250.14        211.94        27.97 o                         
  -3   6   7        892.64        677.72        56.73 o                         
  -2   6   7        616.51        544.44        44.33 o                         
  -1   6   7       1658.16       1641.71        79.53 o                         
   0   6   7      10492.10      10559.42       296.54 o                         
   1   6   7        892.47       1151.56        96.87 o                         
   2   6   7       1120.20       1105.46       102.05 o                         
   3   6   7         73.42         69.11        25.68 o                         
   4   6   7        613.60        441.95        49.37 o                         
   5   6   7        113.60         82.51        29.69 o                         
   6   6   7        319.31        350.39        48.44 o                         
   7   6   7         21.61         79.02        28.79 o                         
   8   6   7       3004.99       3136.45       217.76 o                         
   9   6   7         49.07         66.45        40.40 o                         
  10   6   7        139.31        174.60        51.92 o                         
  11   6   7          1.09          0.00        57.09 o                         
  12   6   7        205.20        337.28        99.48 o                         
  13   6   7         33.62        102.57        60.97 o                         
 -13   7   7        234.06        233.01        74.90 o                         
 -12   7   7         69.20         62.96        37.52 o                         
 -11   7   7        350.44        315.75        60.86 o                         
 -10   7   7          7.15         10.17        30.32 o                         
  -9   7   7        460.06        409.48        48.87 o                         
  -8   7   7        177.23        147.86        40.48 o                         
  -7   7   7       1908.10       1710.88       104.72 o                         
  -6   7   7          1.59         31.54        30.22 o                         
  -5   7   7        113.57        123.42        25.27 o                         
  -4   7   7        758.81        789.25        74.45 o                         
  -3   7   7        382.24        373.42        50.17 o                         
  -2   7   7        144.01         90.27        21.15 o                         
  -1   7   7       1689.11       1705.78        82.89 o                         
   0   7   7         32.02         74.83        27.11 o                         
   1   7   7       1528.78       1584.18        98.20 o                         
   2   7   7         17.26         23.15        18.45 o                         
   3   7   7         51.32         47.40        18.58 o                         
   4   7   7        113.87         52.29        46.03 o                         
   5   7   7        874.88        822.20        71.42 o                         
   6   7   7         49.74         70.71        36.09 o                         
   7   7   7       1099.16       1094.76        92.53 o                         
   8   7   7         25.92         72.11        39.83 o                         
   9   7   7        405.15        477.47        95.14 o                         
  10   7   7         29.08         32.75        36.60 o                         
  11   7   7         77.11         52.01        49.84 o                         
  12   7   7         42.32        184.77        78.27 o                         
 -12   8   7        241.46        240.68       103.44 o                         
 -11   8   7         46.67        140.97        64.11 o                         
 -10   8   7        369.34        357.18        83.96 o                         
  -9   8   7         61.65         95.14        32.03 o                         
  -8   8   7        315.51        329.50        54.66 o                         
  -7   8   7         66.07         61.59        22.29 o                         
  -6   8   7        706.06        662.00        79.03 o                         
  -5   8   7         92.40        107.18        30.51 o                         
  -4   8   7       1731.18       1959.90       127.74 o                         
  -3   8   7        147.69        197.42        40.91 o                         
  -2   8   7        385.19        515.03        63.75 o                         
  -1   8   7        653.02        612.68        68.04 o                         
   0   8   7        192.86        272.65        47.31 o                         
   1   8   7         10.43         21.64        25.96 o                         
   2   8   7        739.85        673.25        65.38 o                         
   3   8   7        403.48        553.36        87.70 o                         
   4   8   7       2312.55       2154.40       157.31 o                         
   5   8   7         14.56          0.00        61.93 o                         
   6   8   7       1129.57       1239.52       113.65 o                         
   7   8   7        166.97        266.55        80.51 o                         
   8   8   7         15.49         58.41        34.09 o                         
   9   8   7         54.39        104.68        44.61 o                         
  10   8   7        170.61        198.51        72.48 o                         
  11   8   7          0.05         31.89        44.67 o                         
 -11   9   7        170.56        183.16        74.32 o                         
 -10   9   7         11.80         65.52        46.72 o                         
  -9   9   7        358.06        348.28        60.28 o                         
  -8   9   7          0.45         11.70        25.53 o                         
  -7   9   7         12.62         37.19        27.98 o                         
  -6   9   7        166.57        146.02        36.59 o                         
  -5   9   7        682.33        746.45        86.81 o                         
  -4   9   7        332.26        345.27        58.43 o                         
  -3   9   7        695.08        730.32        84.33 o                         
  -2   9   7         32.44         58.99        27.69 o                         
  -1   9   7        572.55        570.05        70.69 o                         
   0   9   7          2.46          4.99        21.42 o                         
   1   9   7        248.99        206.43        55.66 o                         
   2   9   7        336.75        388.81       118.21 o                         
   3   9   7       1657.92       1823.63       198.75 o                         
   4   9   7        167.33        160.27        45.11 o                         
   5   9   7        145.59         91.19        35.72 o                         
   6   9   7        281.14        218.67        79.46 o                         
   7   9   7         91.41         77.01        55.02 o                         
   8   9   7          0.71          0.00        42.65 o                         
   9   9   7         79.50         81.59        29.99 o                         
  10   9   7         52.90        112.77        46.18 o                         
  -9  10   7         82.89        133.75        48.81 o                         
  -8  10   7        116.17        105.33        28.58 o                         
  -7  10   7         12.58         26.53        23.89 o                         
  -6  10   7        104.64        118.15        36.55 o                         
  -5  10   7         37.39         58.04        30.18 o                         
  -4  10   7        209.15        239.05        56.34 o                         
  -3  10   7        452.38        489.18        72.13 o                         
  -2  10   7        459.25        491.70        74.60 o                         
  -1  10   7        106.75        151.49        37.45 o                         
   0  10   7        264.60        196.48        57.67 o                         
   1  10   7        327.98        356.66        95.43 o                         
   2  10   7        465.63        535.08       115.22 o                         
   3  10   7        306.74        328.87        87.34 o                         
   4  10   7         46.16         51.14       107.54 o                         
   5  10   7        335.39        289.14        93.77 o                         
   6  10   7         71.05          4.01        32.93 o                         
   7  10   7         33.76         24.44        32.06 o                         
   8  10   7        139.93         74.69        41.33 o                         
   9  10   7         86.83         74.32        46.38 o                         
  -8  11   7        187.80        134.53        55.73 o                         
  -7  11   7         99.77         79.99        35.51 o                         
  -6  11   7         69.20         63.01        28.33 o                         
  -5  11   7         80.06         50.35        30.74 o                         
  -4  11   7        199.40        205.74        60.07 o                         
  -3  11   7         20.56         30.87        24.89 o                         
  -2  11   7         52.79         98.66        64.77 o                         
  -1  11   7         86.63        136.70        59.60 o                         
   0  11   7        357.53        379.35       108.39 o                         
   1  11   7        142.19        246.52        81.80 o                         
   2  11   7        154.00        201.17        87.82 o                         
   3  11   7         97.78        182.43        77.10 o                         
   4  11   7        355.66        459.76       109.68 o                         
   5  11   7         48.06          5.29        26.65 o                         
   6  11   7         58.27         53.36        93.15 o                         
   7  11   7        115.75         88.27       165.26 o                         
  -5  12   7         85.69         76.57        37.98 o                         
  -4  12   7         74.30         65.71        40.58 o                         
  -3  12   7        120.05        140.85        63.61 o                         
  -2  12   7         16.52         38.24        28.79 o                         
  -1  12   7        138.17        119.20        53.45 o                         
   0  12   7         48.38        105.39       130.67 o                         
   1  12   7        391.65        449.41       125.34 o                         
   2  12   7         14.52        116.57        59.55 o                         
   3  12   7        128.51        248.87        97.06 o                         
   4  12   7         39.86        113.34        68.19 o                         
   5  12   7        104.24        156.79        80.42 o                         
 -14   0   8        687.51       1096.71       418.33 o                         
 -12   0   8        634.85        566.84       104.58 o                         
 -10   0   8       1602.46       1538.65       121.90 o                         
  -8   0   8       1915.29       2343.22       163.97 o                         
  -6   0   8       4087.30       3658.11       263.15 o                         
  -4   0   8      19571.43      18565.65       460.69 o                         
  -2   0   8       5287.43       5730.98       143.93 o                         
   0   0   8        101.53        107.85        23.75 o                         
   2   0   8       1641.43       1618.95        74.61 o                         
   4   0   8       2484.58       2801.55       147.98 o                         
   6   0   8      12256.12      11886.32       281.99 o                         
   8   0   8       4102.69       4129.78       292.22 o                         
  10   0   8         72.85         37.92        41.56 o                         
  12   0   8        458.47        467.96       111.43 o                         
  14   0   8        289.99        263.11       157.37 o                         
 -15   1   8        478.04        609.00       105.04 o                         
 -14   1   8          7.28        107.81       102.15 o                         
 -13   1   8        104.54        136.79        46.15 o                         
 -12   1   8          0.59          2.45        22.86 o                         
 -11   1   8       1194.77       1251.75        81.97 o                         
 -10   1   8         67.85         50.50        25.61 o                         
  -9   1   8       1710.24       1821.16        96.69 o                         
  -8   1   8        396.84        448.22        54.69 o                         
  -7   1   8       5805.59       5568.12       330.34 o                         
  -6   1   8       1321.93       1268.83        49.92 o                         
  -5   1   8       2507.34       2723.02        94.49 o                         
  -4   1   8       7165.62       6972.55       157.43 o                         
  -3   1   8       2386.67       2566.35        93.82 o                         
  -2   1   8        722.37        619.99        36.13 o                         
  -1   1   8       8269.11       8572.79       132.07 o                         
   0   1   8        343.20        376.05        29.85 o                         
   1   1   8       6364.85       6393.72       132.75 o                         
   2   1   8         81.13        141.84        20.93 o                         
   3   1   8       3725.05       3757.20       123.10 o                         
   4   1   8        457.83        527.36        44.55 o                         
   5   1   8       5973.98       6123.53       153.76 o                         
   6   1   8       2805.06       2737.48        91.68 o                         
   7   1   8       2673.07       2475.53        89.39 o                         
   8   1   8         38.39         45.29        76.16 o                         
   9   1   8       1096.66        940.22        92.41 o                         
  10   1   8         37.86         22.41        48.04 o                         
  11   1   8        450.14        544.22        96.37 o                         
  12   1   8         43.36         18.67        31.48 o                         
  13   1   8        319.09        256.62        95.84 o                         
  14   1   8         62.58         81.48        43.89 o                         
 -15   2   8         21.54         25.17        83.19 o                         
 -14   2   8        268.96        291.48        94.18 o                         
 -13   2   8         38.19         93.90        45.66 o                         
 -12   2   8       1073.09       1125.75        96.08 o                         
 -11   2   8          0.76         25.42        21.44 o                         
 -10   2   8       1725.63       1707.95        97.59 o                         
  -9   2   8       2263.11       2148.46       107.51 o                         
  -8   2   8       1732.77       1916.29        96.34 o                         
  -7   2   8        270.95        250.77        31.48 o                         
  -6   2   8       1746.46       1824.91        65.86 o                         
  -5   2   8       4019.94       3900.03       101.42 o                         
  -4   2   8        740.60        898.15        46.96 o                         
  -3   2   8       1023.36        976.69        42.27 o                         
  -2   2   8      10215.61      11070.25       198.46 o                         
  -1   2   8        137.74        101.93        17.10 o                         
   0   2   8       8408.64       8516.34       155.36 o                         
   1   2   8       1372.08       1598.09        79.99 o                         
   2   2   8       8960.71       9734.93       207.20 o                         
   3   2   8      13585.27      13848.41       293.06 o                         
   4   2   8       8655.45       9157.99       245.50 o                         
   5   2   8        195.94        181.36        33.93 o                         
   6   2   8        302.51        256.28        27.96 o                         
   7   2   8        477.15        364.46        46.34 o                         
   8   2   8       1115.08        995.16       109.85 o                         
   9   2   8         85.06         51.50        46.75 o                         
  10   2   8       1275.81       1270.11       139.15 o                         
  11   2   8         84.82        177.13        67.91 o                         
  12   2   8        720.12        752.06       127.83 o                         
  13   2   8         10.63         67.57        55.64 o                         
  14   2   8        117.29        117.08        46.87 o                         
 -14   3   8         94.96        141.87        50.52 o                         
 -13   3   8        801.37        936.21       129.85 o                         
 -12   3   8        439.41        517.57        79.07 o                         
 -11   3   8        418.26        376.13        47.17 o                         
 -10   3   8       1137.85       1130.85        70.90 o                         
  -9   3   8       1556.23       1679.87        84.73 o                         
  -8   3   8        105.25        105.06        23.04 o                         
  -7   3   8          8.02         24.98        15.47 o                         
  -6   3   8       2749.90       2507.65        84.67 o                         
  -5   3   8       3827.18       3500.66       161.55 o                         
  -4   3   8       1430.52       1225.53        51.03 o                         
  -3   3   8       1827.44       1727.13        64.46 o                         
  -2   3   8       2520.25       2574.84       107.44 o                         
  -1   3   8       2801.59       3346.65       110.95 o                         
   0   3   8        795.29        894.04        57.22 o                         
   1   3   8       4168.73       4176.83       119.67 o                         
   2   3   8       4050.22       4388.42       129.87 o                         
   3   3   8        518.21        376.23        53.93 o                         
   4   3   8       1160.81       1034.44        68.66 o                         
   5   3   8        582.85        646.26        59.47 o                         
   6   3   8        163.65        138.64        30.19 o                         
   7   3   8        429.75        456.70        42.43 o                         
   8   3   8         70.33        167.96        47.45 o                         
   9   3   8       1038.73        980.26       120.84 o                         
  10   3   8        964.77       1029.09       129.03 o                         
  11   3   8        842.14        852.92       125.75 o                         
  12   3   8         44.48         60.65        50.36 o                         
  13   3   8         69.29        107.15        48.01 o                         
  14   3   8         74.15         63.33        58.72 o                         
 -14   4   8         39.69         30.49        27.10 o                         
 -13   4   8        400.59        506.98        99.52 o                         
 -12   4   8        196.20        259.68        61.90 o                         
 -11   4   8        440.34        445.37        58.84 o                         
 -10   4   8        183.02        225.86        41.24 o                         
  -9   4   8        483.24        535.58        50.52 o                         
  -8   4   8       3843.13       3745.97       116.66 o                         
  -7   4   8        825.34        739.71        47.65 o                         
  -6   4   8       1515.73       1485.71        83.95 o                         
  -5   4   8       1837.45       2068.86       100.74 o                         
  -4   4   8         43.11         21.90        12.33 o                         
  -3   4   8       6330.43       5913.71       267.83 o                         
  -2   4   8        921.49       1051.34        75.19 o                         
  -1   4   8        771.89        718.16        55.25 o                         
   0   4   8        819.51        762.96        69.91 o                         
   1   4   8       4508.92       4854.59       182.44 o                         
   2   4   8       8540.89       8518.30       213.31 o                         
   3   4   8        124.70        154.88        27.54 o                         
   4   4   8         65.27         81.06        25.49 o                         
   5   4   8       1470.94       1329.63        92.84 o                         
   6   4   8       1403.29       1579.40       107.79 o                         
   7   4   8        655.44        700.64        62.84 o                         
   8   4   8        151.49        197.30        51.07 o                         
   9   4   8        782.27        858.68       115.87 o                         
  10   4   8        260.26        337.44        87.57 o                         
  11   4   8        535.72        449.68        96.50 o                         
  12   4   8         80.56         21.17        50.44 o                         
  13   4   8         96.62         45.77        40.40 o                         
 -14   5   8        238.55        228.38        70.15 o                         
 -13   5   8         82.31        114.94        43.56 o                         
 -12   5   8        261.58        285.79        56.78 o                         
 -11   5   8        168.07        162.41        44.77 o                         
 -10   5   8        487.12        594.51        77.71 o                         
  -9   5   8        216.94        190.25        32.24 o                         
  -8   5   8       2044.45       2120.15        90.63 o                         
  -7   5   8        125.31         57.95        35.59 o                         
  -6   5   8        913.92        969.06        64.55 o                         
  -5   5   8       1564.68       1646.26        85.71 o                         
  -4   5   8        146.91        153.99        32.42 o                         
  -3   5   8         87.76        148.82        31.80 o                         
  -2   5   8        337.96        297.13        37.97 o                         
  -1   5   8       1638.26       1567.35        74.09 o                         
   0   5   8       6471.12       6606.25       163.94 o                         
   1   5   8        392.48        412.06        64.26 o                         
   2   5   8       1556.07       1866.14       124.45 o                         
   3   5   8        816.63        823.15        70.90 o                         
   4   5   8       1177.46       1083.37        68.29 o                         
   5   5   8        252.60        244.84        34.33 o                         
   6   5   8        741.30        617.45        69.79 o                         
   7   5   8        314.83        394.33        76.77 o                         
   8   5   8       1194.12       1185.35       134.28 o                         
   9   5   8         45.88          4.68        27.85 o                         
  10   5   8         43.60         16.92        38.48 o                         
  11   5   8          0.84         40.68        45.26 o                         
  12   5   8        302.12        412.07       100.34 o                         
  13   5   8         74.00         33.17        54.82 o                         
 -13   6   8        220.83        103.94        51.72 o                         
 -12   6   8        125.62         88.98        60.00 o                         
 -11   6   8        635.52        838.20       121.42 o                         
 -10   6   8         13.39         34.83        33.02 o                         
  -9   6   8        162.47        130.93        30.59 o                         
  -8   6   8         13.26         43.51        22.39 o                         
  -7   6   8       2620.19       2549.21       115.13 o                         
  -6   6   8        118.32        122.89        23.96 o                         
  -5   6   8        295.56        295.42        38.93 o                         
  -4   6   8        435.34        382.27        34.80 o                         
  -3   6   8       2940.20       2650.52       111.75 o                         
  -2   6   8         10.23          0.00        17.28 o                         
  -1   6   8       5276.62       5199.54       140.70 o                         
   0   6   8       1053.58       1076.32        98.34 o                         
   1   6   8       1256.64       1339.71       109.13 o                         
   2   6   8          1.00         11.59        28.14 o                         
   3   6   8        309.11        433.39        58.60 o                         
   4   6   8          0.50         26.66        21.25 o                         
   5   6   8       3434.98       3597.45       136.19 o                         
   6   6   8         20.46         49.14        20.23 o                         
   7   6   8       2066.52       2009.56       137.90 o                         
   8   6   8         57.18         99.62        62.74 o                         
   9   6   8        298.10        337.61        78.18 o                         
  10   6   8         25.23         92.54        54.80 o                         
  11   6   8         51.15        102.92        50.08 o                         
  12   6   8         12.42         82.17        46.78 o                         
 -12   7   8        160.05         89.46       101.08 o                         
 -11   7   8        127.77        110.57        51.74 o                         
 -10   7   8        473.63        447.37        61.35 o                         
  -9   7   8          2.75         14.54        22.66 o                         
  -8   7   8        855.45        977.09        79.70 o                         
  -7   7   8          0.00         51.61        24.50 o                         
  -6   7   8       1294.11       1160.15        84.51 o                         
  -5   7   8        661.91        690.02        60.40 o                         
  -4   7   8        608.82        605.00        54.02 o                         
  -3   7   8        113.41         71.93        35.29 o                         
  -2   7   8        625.09        563.18        64.93 o                         
  -1   7   8        760.25        695.88        56.05 o                         
   0   7   8       2809.75       2710.15       133.45 o                         
   1   7   8        868.91        891.69        75.41 o                         
   2   7   8        334.16        461.96        52.35 o                         
   3   7   8         85.83         66.68        33.64 o                         
   4   7   8       1236.61       1252.09        91.71 o                         
   5   7   8         29.07         69.96        28.46 o                         
   6   7   8        712.49        627.72        66.53 o                         
   7   7   8        439.26        474.32        67.14 o                         
   8   7   8        376.49        363.44        73.17 o                         
   9   7   8          5.63         70.71        77.97 o                         
  10   7   8        296.57        336.76        91.04 o                         
  11   7   8         17.58         70.20        70.13 o                         
  12   7   8        250.21        342.73        98.48 o                         
 -12   8   8         15.09         16.95       119.99 o                         
 -11   8   8        270.81        201.84        68.92 o                         
 -10   8   8          1.10         14.04        44.02 o                         
  -9   8   8        317.49        369.31        81.86 o                         
  -8   8   8         11.88         36.99        32.32 o                         
  -7   8   8        464.60        475.22        65.18 o                         
  -6   8   8         80.32         83.02        37.36 o                         
  -5   8   8       1293.60       1449.64       113.86 o                         
  -4   8   8        283.89        314.05        53.72 o                         
  -3   8   8       1293.06       1443.32       110.29 o                         
  -2   8   8         46.79         86.12        29.16 o                         
  -1   8   8        258.96        210.72        37.80 o                         
   0   8   8        599.14        522.00        52.20 o                         
   1   8   8       1897.80       1790.94       113.93 o                         
   2   8   8        381.43        348.19        51.95 o                         
   3   8   8       2423.14       2224.80       169.28 o                         
   4   8   8        100.59         96.53        46.11 o                         
   5   8   8        431.97        393.45        60.00 o                         
   6   8   8        402.76        405.16        66.36 o                         
   7   8   8        273.08        292.58        47.58 o                         
   8   8   8         10.50         20.40        49.86 o                         
   9   8   8        269.52        182.53        50.93 o                         
  10   8   8         44.92         97.85        61.27 o                         
  11   8   8        378.73        353.75        96.43 o                         
 -10   9   8        221.66        415.28        90.94 o                         
  -9   9   8         50.27        146.08        47.69 o                         
  -8   9   8        122.17        112.81        38.08 o                         
  -7   9   8          2.09          0.00        17.20 o                         
  -6   9   8        192.60        206.06        49.58 o                         
  -5   9   8        154.19        171.73        47.44 o                         
  -4   9   8        822.30        847.33        91.73 o                         
  -3   9   8        368.70        429.62        64.01 o                         
  -2   9   8        919.43        953.05        93.86 o                         
  -1   9   8         75.30         65.85        22.94 o                         
   0   9   8        578.15        534.47        71.59 o                         
   1   9   8        244.22        194.72        49.38 o                         
   2   9   8       1145.21       1162.33       125.02 o                         
   3   9   8        443.32        474.17        89.31 o                         
   4   9   8        530.29        465.38        99.56 o                         
   5   9   8         83.17         97.88        48.48 o                         
   6   9   8        178.12        180.95        49.38 o                         
   7   9   8          3.39          0.00        43.50 o                         
   8   9   8        255.32        257.93        53.71 o                         
   9   9   8         39.56          0.00        50.05 o                         
  10   9   8        313.66        256.28        62.13 o                         
  -9  10   8        337.56        308.95        69.50 o                         
  -8  10   8         81.34        124.84        40.77 o                         
  -7  10   8         57.88         35.26        20.73 o                         
  -6  10   8        101.61         54.32        25.22 o                         
  -5  10   8        288.75        216.87        48.74 o                         
  -4  10   8        293.59        208.01        48.39 o                         
  -3  10   8        208.07        135.96        37.99 o                         
  -2  10   8        357.09        419.64        79.90 o                         
  -1  10   8        574.71        654.32        81.37 o                         
   0  10   8        263.68        326.24        76.38 o                         
   1  10   8        175.43        337.34        80.03 o                         
   2  10   8        371.66        302.70        90.06 o                         
   3  10   8        416.59        469.41       103.28 o                         
   4  10   8        198.63        281.72        83.67 o                         
   5  10   8        174.94         75.79        46.05 o                         
   6  10   8         12.07          3.89        86.07 o                         
   7  10   8        234.46        233.14        65.50 o                         
   8  10   8        117.71        207.10        70.96 o                         
  -7  11   8        234.98        211.91        59.76 o                         
  -6  11   8         67.66         74.67        34.84 o                         
  -5  11   8         63.93         66.21        32.17 o                         
  -4  11   8         83.72         87.86        39.28 o                         
  -3  11   8        340.67        324.89        64.10 o                         
  -2  11   8        127.04        166.08        56.79 o                         
  -1  11   8        168.31        169.34        59.05 o                         
   0  11   8        119.01        129.26        86.55 o                         
   1  11   8        379.39        445.68       108.63 o                         
   2  11   8        139.04        149.98        69.72 o                         
   3  11   8         73.73        136.36        66.42 o                         
   4  11   8         97.76         96.20        52.70 o                         
   5  11   8        186.16        184.51        81.72 o                         
   6  11   8        204.51        283.61        96.87 o                         
   7  11   8         85.48         43.05        90.12 o                         
  -5  12   8         42.48         14.34        28.68 o                         
  -4  12   8        122.27        185.01        68.58 o                         
  -3  12   8        101.11         82.55        56.13 o                         
  -2  12   8        136.54         84.82        51.52 o                         
  -1  12   8         16.69         47.46        52.34 o                         
   0  12   8        394.27        420.72       113.51 o                         
   1  12   8         29.35        107.44        72.00 o                         
   2  12   8        100.18        195.75        97.11 o                         
   3  12   8         41.64        117.53        71.54 o                         
   4  12   8        157.67        301.74       106.79 o                         
 -15   0   9        235.41        431.25       132.98 o                         
 -13   0   9         79.66        164.45        97.02 o                         
 -11   0   9       1447.91       1420.62       123.85 o                         
  -9   0   9       9426.58       8749.33       334.14 o                         
  -7   0   9       8041.89       8099.42       280.43 o                         
  -5   0   9       1068.31        972.62        80.70 o                         
  -3   0   9      15617.23      14283.65       523.31 o                         
  -1   0   9      22820.74      21204.89       386.52 o                         
   1   0   9       1022.44       1032.70        62.52 o                         
   3   0   9        590.94        789.75        85.04 o                         
   5   0   9       6922.40       7455.79       253.43 o                         
   7   0   9       7837.40       7928.39       418.03 o                         
   9   0   9        521.48        494.15       120.35 o                         
  11   0   9        206.97         73.54        62.04 o                         
  13   0   9        650.99        570.13       143.19 o                         
 -15   1   9         35.77        193.56       137.61 o                         
 -14   1   9        690.73        747.65       131.33 o                         
 -13   1   9          1.70         26.49        33.69 o                         
 -12   1   9        488.99        476.87        66.77 o                         
 -11   1   9          7.71         31.51        24.92 o                         
 -10   1   9       1645.52       1637.81        89.66 o                         
  -9   1   9       2838.25       2910.10       136.16 o                         
  -8   1   9       2606.64       2664.20       151.53 o                         
  -7   1   9          3.56         21.24        11.47 o                         
  -6   1   9       5816.91       5215.57       245.72 o                         
  -5   1   9       1444.26       1270.89        80.50 o                         
  -4   1   9       7101.40       6509.07       308.59 o                         
  -3   1   9         53.29         52.62        26.16 o                         
  -2   1   9       4857.14       4549.22       128.34 o                         
  -1   1   9        370.59        306.26        22.93 o                         
   0   1   9        695.79        771.13        45.15 o                         
   1   1   9       1070.88       1332.51        59.99 o                         
   2   1   9       2884.42       2880.27        90.19 o                         
   3   1   9       4299.81       4612.28       144.35 o                         
   4   1   9      10127.89       9683.33       210.22 o                         
   5   1   9        542.30        597.68        51.75 o                         
   6   1   9       3987.66       4055.73       129.87 o                         
   7   1   9       2394.50       2157.25        82.29 o                         
   8   1   9       1560.46       1585.24        95.98 o                         
   9   1   9        130.67        114.42        81.30 o                         
  10   1   9        237.78        343.94        89.16 o                         
  11   1   9          2.05         77.14        57.53 o                         
  12   1   9        650.60        582.15       103.04 o                         
  13   1   9         14.23         79.85       106.82 o                         
  14   1   9        237.44        259.67        77.74 o                         
 -15   2   9        403.88        552.87       134.15 o                         
 -14   2   9         27.56        144.36        63.23 o                         
 -13   2   9        418.17        488.55        78.40 o                         
 -12   2   9         17.49         79.89        36.12 o                         
 -11   2   9       1313.66       1260.37        94.17 o                         
 -10   2   9        599.28        657.74        68.51 o                         
  -9   2   9        696.33        806.83        65.89 o                         
  -8   2   9        112.94        105.69        41.30 o                         
  -7   2   9       4510.53       4574.28       127.97 o                         
  -6   2   9        697.11        614.31        35.05 o                         
  -5   2   9      12999.13      12062.00       397.12 o                         
  -4   2   9        508.10        541.11        35.40 o                         
  -3   2   9        988.14       1138.05        50.50 o                         
  -2   2   9         76.83         88.94        19.34 o                         
  -1   2   9        220.46        351.97        34.24 o                         
   0   2   9       2223.76       2760.36        93.52 o                         
   1   2   9      13706.32      13564.71       242.39 o                         
   2   2   9        869.06        954.15        69.03 o                         
   3   2   9       7975.27       7241.95       410.01 o                         
   4   2   9       2209.29       2230.17       105.26 o                         
   5   2   9       3667.15       3824.80       135.55 o                         
   6   2   9        588.92        450.57        39.89 o                         
   7   2   9        102.77         66.60        25.16 o                         
   8   2   9        109.61        123.27        34.80 o                         
   9   2   9       2006.58       1812.11       160.64 o                         
  10   2   9        252.43        294.93        71.04 o                         
  11   2   9       1141.83       1173.44       145.46 o                         
  12   2   9          3.00          0.00        52.88 o                         
  13   2   9        112.49        163.00        72.33 o                         
  14   2   9        202.97        238.91        69.66 o                         
 -14   3   9        209.65        326.38        90.80 o                         
 -13   3   9        141.46        214.28        70.34 o                         
 -12   3   9       1052.28       1148.99       109.60 o                         
 -11   3   9         79.74         90.50        28.16 o                         
 -10   3   9         72.63        102.12        46.89 o                         
  -9   3   9       1421.28       1324.44        76.66 o                         
  -8   3   9       2132.63       2201.42        91.80 o                         
  -7   3   9          3.79          4.35        17.65 o                         
  -6   3   9       2856.32       2786.22        83.29 o                         
  -5   3   9       3793.76       3856.02       120.94 o                         
  -4   3   9       2560.08       2624.11       127.29 o                         
  -3   3   9          7.20          1.22         7.56 o                         
  -2   3   9         34.11         18.17        10.42 o                         
  -1   3   9       2976.58       2877.03        88.56 o                         
   0   3   9         63.70         83.30        16.18 o                         
   1   3   9       1223.84       1382.56        70.73 o                         
   2   3   9       7487.43       7028.88       191.25 o                         
   3   3   9        947.44       1303.90        86.27 o                         
   4   3   9         65.15         35.91        18.83 o                         
   5   3   9          5.41         34.70        27.84 o                         
   6   3   9        543.07        498.79        47.17 o                         
   7   3   9          9.77         25.33        48.74 o                         
   8   3   9        773.73        912.78       105.20 o                         
   9   3   9        576.29        549.67       107.24 o                         
  10   3   9       1187.56       1173.37       142.14 o                         
  11   3   9        449.99        383.69        81.91 o                         
  12   3   9        293.06        317.90        86.36 o                         
  13   3   9          5.64          0.00        49.11 o                         
  14   3   9         18.40         24.76        52.53 o                         
 -14   4   9        289.27        332.08        85.23 o                         
 -13   4   9        439.62        509.62       103.24 o                         
 -12   4   9        704.42        723.32        97.83 o                         
 -11   4   9        294.89        277.16        43.67 o                         
 -10   4   9         57.27        109.80        36.54 o                         
  -9   4   9        849.03        708.28        83.20 o                         
  -8   4   9        325.12        370.67        36.61 o                         
  -7   4   9          8.07          0.00        27.36 o                         
  -6   4   9       1647.96       1644.36        91.83 o                         
  -5   4   9       4034.43       3789.22       260.33 o                         
  -4   4   9       5465.31       5230.72       237.64 o                         
  -3   4   9        595.17        565.85        44.66 o                         
  -2   4   9       1300.66       1151.70        81.06 o                         
  -1   4   9       3249.77       3052.99       117.54 o                         
   0   4   9        262.65        324.73        48.34 o                         
   1   4   9         18.92          9.90        11.53 o                         
   2   4   9       2759.62       2927.85       114.69 o                         
   3   4   9       2158.70       2258.66       105.72 o                         
   4   4   9        422.17        579.95        80.26 o                         
   5   4   9          3.71          0.00        40.12 o                         
   6   4   9        216.73        152.88        37.36 o                         
   7   4   9        787.27        945.07        88.53 o                         
   8   4   9       1155.91       1041.13       125.98 o                         
   9   4   9        363.74        364.81        80.71 o                         
  10   4   9        573.85        622.26       107.59 o                         
  11   4   9        165.93         32.26        53.83 o                         
  12   4   9        225.59        356.82        93.38 o                         
  13   4   9         94.65         90.37        50.67 o                         
 -14   5   9          3.97          7.56        51.11 o                         
 -13   5   9        208.83        201.50        53.86 o                         
 -12   5   9         63.41         66.62        43.00 o                         
 -11   5   9        935.85        965.12       111.79 o                         
 -10   5   9        794.04        876.44        99.48 o                         
  -9   5   9        261.19        308.47        50.75 o                         
  -8   5   9        762.08        869.21        65.73 o                         
  -7   5   9       2010.68       2090.89        99.34 o                         
  -6   5   9        319.68        330.45        37.10 o                         
  -5   5   9          7.12         35.84        27.06 o                         
  -4   5   9         16.61         28.10        37.47 o                         
  -3   5   9       2506.23       2608.81       117.40 o                         
  -2   5   9       1503.58       1719.80        92.56 o                         
  -1   5   9       1086.02        951.55        61.13 o                         
   0   5   9        975.74        973.23        66.84 o                         
   1   5   9       1006.01        861.65        64.48 o                         
   2   5   9       1478.46       1500.82        97.14 o                         
   3   5   9        378.57        460.88        47.96 o                         
   4   5   9        307.40        340.07        44.79 o                         
   5   5   9       2091.89       2290.47       117.17 o                         
   6   5   9       1132.17       1285.07       103.84 o                         
   7   5   9        875.56        792.56        87.28 o                         
   8   5   9        244.67        281.40        67.84 o                         
   9   5   9        308.08        200.76        45.80 o                         
  10   5   9         66.51         26.50        39.96 o                         
  11   5   9        117.03        108.75        55.01 o                         
  12   5   9          0.26          0.00        83.19 o                         
  13   5   9        249.86        226.76        70.87 o                         
 -13   6   9          1.07         34.64        38.59 o                         
 -12   6   9        103.56         33.89        60.71 o                         
 -11   6   9         45.36         51.91        90.18 o                         
 -10   6   9       1412.14       1606.51       118.55 o                         
  -9   6   9         18.82         33.22        19.24 o                         
  -8   6   9       1128.62       1251.65        83.87 o                         
  -7   6   9        209.46        336.05        45.95 o                         
  -6   6   9       1866.11       1831.71       100.05 o                         
  -5   6   9         95.90        113.09        21.30 o                         
  -4   6   9        440.29        380.76        43.42 o                         
  -3   6   9         83.05        179.21        31.99 o                         
  -2   6   9       2892.73       2518.56       118.54 o                         
  -1   6   9        359.81        347.88        33.60 o                         
   0   6   9       6212.29       6139.96       232.90 o                         
   1   6   9        158.43        217.20        47.17 o                         
   2   6   9         93.42        132.13        70.23 o                         
   3   6   9        490.11        595.87       104.55 o                         
   4   6   9       2090.73       1983.92       122.85 o                         
   5   6   9        618.57        666.99        62.21 o                         
   6   6   9       2296.01       2072.77       119.71 o                         
   7   6   9         21.23         50.19        46.00 o                         
   8   6   9        854.29        978.95       128.27 o                         
   9   6   9         11.70         29.44        37.77 o                         
  10   6   9         69.91        244.75        78.49 o                         
  11   6   9          4.11         58.72       122.34 o                         
  12   6   9        174.31        227.86        85.06 o                         
 -12   7   9          3.79         79.68        74.74 o                         
 -11   7   9        163.50        131.81        57.73 o                         
 -10   7   9         89.03        116.91        42.06 o                         
  -9   7   9        337.46        362.71        57.33 o                         
  -8   7   9         18.44         53.39        29.81 o                         
  -7   7   9       1997.89       2066.80       110.22 o                         
  -6   7   9         97.30        127.93        23.73 o                         
  -5   7   9       1514.58       1286.00        88.02 o                         
  -4   7   9         21.17          0.00        21.93 o                         
  -3   7   9       1942.63       1991.56       103.53 o                         
  -2   7   9        850.70        888.45        80.47 o                         
  -1   7   9        493.24        477.18        46.84 o                         
   0   7   9        574.65        567.75        50.53 o                         
   1   7   9       2263.92       2190.39       150.78 o                         
   2   7   9        298.77        397.18        68.91 o                         
   3   7   9        547.07        576.71        83.67 o                         
   4   7   9         14.83          4.22        27.94 o                         
   5   7   9       1173.10       1204.57        77.80 o                         
   6   7   9        451.98        439.31        57.10 o                         
   7   7   9        744.94        607.17        79.31 o                         
   8   7   9         10.42          0.00        37.53 o                         
   9   7   9        151.15        194.34        70.16 o                         
  10   7   9          0.00         61.20        39.95 o                         
  11   7   9        217.89        163.94        72.69 o                         
 -11   8   9          8.04         28.86        29.09 o                         
 -10   8   9         96.56        109.90        42.78 o                         
  -9   8   9        155.90        157.12        42.15 o                         
  -8   8   9        459.39        418.35        51.75 o                         
  -7   8   9          0.35          9.40        28.22 o                         
  -6   8   9       1002.45        936.71        93.11 o                         
  -5   8   9         74.31         81.19        29.43 o                         
  -4   8   9       1448.57       1418.77       109.82 o                         
  -3   8   9        162.94        125.74        30.08 o                         
  -2   8   9       1202.77       1184.92        97.20 o                         
  -1   8   9        672.09        697.95        77.56 o                         
   0   8   9       1994.24       1830.60        99.36 o                         
   1   8   9         23.71         40.50        24.04 o                         
   2   8   9       1550.66       1612.42       141.93 o                         
   3   8   9        433.25        401.05        73.79 o                         
   4   8   9        685.72        668.07        99.35 o                         
   5   8   9        143.61        157.28        54.70 o                         
   6   8   9        126.17         92.64        47.07 o                         
   7   8   9        296.81        355.25        64.59 o                         
   8   8   9        456.44        512.88        96.08 o                         
   9   8   9         30.07         55.97        41.93 o                         
  10   8   9        363.00        331.05        93.87 o                         
  11   8   9          8.23         17.00        65.30 o                         
 -10   9   9          3.72         71.71        52.10 o                         
  -9   9   9        209.29        280.06        65.66 o                         
  -8   9   9         73.06        134.27        46.56 o                         
  -7   9   9         96.02         92.48        37.21 o                         
  -6   9   9        171.47        165.51        40.62 o                         
  -5   9   9        855.89       1022.75       101.42 o                         
  -4   9   9         83.97         63.39        29.42 o                         
  -3   9   9        671.24        514.50        70.17 o                         
  -2   9   9        148.74        205.49        48.66 o                         
  -1   9   9        785.01        746.07        83.75 o                         
   0   9   9        216.84        251.69        48.76 o                         
   1   9   9        519.20        514.67        85.41 o                         
   2   9   9        598.07        618.40        96.74 o                         
   3   9   9       1058.45       1073.06       123.68 o                         
   4   9   9         96.28        124.09        59.36 o                         
   5   9   9        163.58        225.10        90.02 o                         
   6   9   9         23.14         21.40       135.71 o                         
   7   9   9        220.20        229.87        44.65 o                         
   8   9   9         28.39         20.11        24.84 o                         
   9   9   9        365.56        286.22        70.25 o                         
  -9  10   9          3.09         49.75        37.60 o                         
  -8  10   9        145.37        172.36        58.68 o                         
  -7  10   9        157.35        121.35        40.07 o                         
  -6  10   9         92.06         77.19        52.54 o                         
  -5  10   9        353.26        461.66        71.79 o                         
  -4  10   9        414.75        545.86        81.26 o                         
  -3  10   9        403.32        417.36        69.32 o                         
  -2  10   9        577.93        489.27        73.15 o                         
  -1  10   9        116.80        147.20        53.00 o                         
   0  10   9        109.20        115.26        56.84 o                         
   1  10   9        606.29        727.25       106.07 o                         
   2  10   9        319.38        383.07        75.22 o                         
   3  10   9        263.45        310.92        93.93 o                         
   4  10   9        292.62        219.50        71.85 o                         
   5  10   9        109.93        215.58        84.27 o                         
   6  10   9        419.57        546.14       132.30 o                         
   7  10   9          2.25          0.05        33.42 o                         
   8  10   9         76.37         83.70        65.05 o                         
  -7  11   9         50.77         76.60        45.35 o                         
  -6  11   9         44.31         65.70        36.67 o                         
  -5  11   9         37.40         15.86        22.98 o                         
  -4  11   9        324.30        413.18        79.27 o                         
  -3  11   9        191.43        156.89        42.88 o                         
  -2  11   9        292.37        286.34        78.43 o                         
  -1  11   9        287.88        404.24        87.57 o                         
   0  11   9        386.37        456.14        87.51 o                         
   1  11   9        100.69         95.20        57.85 o                         
   2  11   9        105.56        229.06        92.91 o                         
   3  11   9        166.12        209.09        73.65 o                         
   4  11   9        108.12         10.57        85.29 o                         
   5  11   9        118.24         58.44        87.09 o                         
   6  11   9         62.24         67.18        64.89 o                         
  -4  12   9         57.68         11.85        41.30 o                         
  -3  12   9        286.62        377.16       105.63 o                         
  -2  12   9         22.18        143.19       124.31 o                         
  -1  12   9        206.97        253.93       122.21 o                         
   0  12   9         46.17        115.49        78.06 o                         
   1  12   9        213.82        303.18       142.91 o                         
   2  12   9         32.81         12.30        34.83 o                         
   3  12   9         60.93         93.15        56.14 o                         
 -14   0  10        539.46        792.11       208.67 o                         
 -12   0  10        438.91        556.39       129.89 o                         
 -10   0  10       1414.20       1175.97       126.51 o                         
  -8   0  10       2499.61       2156.29       156.02 o                         
  -6   0  10      16736.26      15617.93       353.19 o                         
  -4   0  10       3218.63       2983.45       229.49 o                         
  -2   0  10       9295.06       8531.21       452.17 o                         
   0   0  10        790.34       1066.39        67.23 o                         
   2   0  10      21442.02      21220.66       310.77 o                         
   4   0  10      13590.57      14331.78       376.61 o                         
   6   0  10       2177.09       2023.43       137.70 o                         
   8   0  10        509.39        539.19       160.79 o                         
  10   0  10        227.89        302.33       137.81 o                         
  12   0  10       1089.67       1340.04       305.93 o                         
  14   0  10        245.80        499.66       223.13 o                         
 -15   1  10        287.35        407.20        84.56 o                         
 -14   1  10         24.53         50.94        48.53 o                         
 -13   1  10        370.76        601.10       132.80 o                         
 -12   1  10         21.39         56.73        22.84 o                         
 -11   1  10       1722.12       1603.31       105.90 o                         
 -10   1  10         61.44         47.95        31.69 o                         
  -9   1  10       1862.52       1797.81       105.32 o                         
  -8   1  10         82.81         93.21        17.57 o                         
  -7   1  10       2197.01       1886.61       134.52 o                         
  -6   1  10       1510.36       1269.17        79.50 o                         
  -5   1  10       3511.20       3541.73       217.34 o                         
  -4   1  10         59.40         65.48        16.10 o                         
  -3   1  10      10235.06       9577.44       199.33 o                         
  -2   1  10          8.87          0.61         7.58 o                         
  -1   1  10      12525.37      12785.47       194.23 o                         
   0   1  10       9040.46       9644.77       155.95 o                         
   1   1  10       9631.99      10050.12       172.42 o                         
   2   1  10        942.23        957.33        46.95 o                         
   3   1  10       3372.59       3564.42       105.81 o                         
   4   1  10       5946.44       6100.50       175.07 o                         
   5   1  10       4721.49       4585.75       150.58 o                         
   6   1  10        348.27        330.66        41.92 o                         
   7   1  10        723.41        714.58        56.13 o                         
   8   1  10        559.20        480.57        63.28 o                         
   9   1  10        905.27        754.52       135.56 o                         
  10   1  10          0.81          0.00        35.90 o                         
  11   1  10        560.51        660.13       113.08 o                         
  12   1  10         67.01        154.12        60.24 o                         
  13   1  10        352.05        407.93        98.23 o                         
  14   1  10        102.61        268.04       121.46 o                         
 -14   2  10        642.96        719.32       136.49 o                         
 -13   2  10        178.96        240.64        76.12 o                         
 -12   2  10        401.73        455.69        67.96 o                         
 -11   2  10        142.19        134.52        33.78 o                         
 -10   2  10        725.45        720.49        90.08 o                         
  -9   2  10       2606.61       2475.55       114.16 o                         
  -8   2  10       4278.56       3507.23       238.53 o                         
  -7   2  10       3287.68       2658.40       198.30 o                         
  -6   2  10       1149.17       1021.26        59.99 o                         
  -5   2  10       1543.53       1511.96        93.81 o                         
  -4   2  10      10480.76      10384.39       241.20 o                         
  -3   2  10        905.77        857.78        64.59 o                         
  -2   2  10       2290.27       2114.40       112.68 o                         
  -1   2  10       1063.54       1054.93        62.92 o                         
   0   2  10      15563.37      15872.90       236.24 o                         
   1   2  10        503.24        582.57        52.47 o                         
   2   2  10       3766.13       4144.04       147.99 o                         
   3   2  10       3060.90       2866.84       131.68 o                         
   4   2  10        878.84        803.81        67.22 o                         
   5   2  10        100.39        132.64        28.70 o                         
   6   2  10       1713.90       1469.95        92.65 o                         
   7   2  10        244.88        271.30        36.17 o                         
   8   2  10       2641.57       2659.02       168.46 o                         
   9   2  10          6.34          0.00        47.40 o                         
  10   2  10        916.39        789.05       154.01 o                         
  11   2  10        405.65        463.55        93.50 o                         
  12   2  10        248.68        298.25        83.41 o                         
  13   2  10         42.91        107.08        40.12 o                         
  14   2  10         33.03        173.76        72.37 o                         
 -14   3  10        149.00        289.12       106.93 o                         
 -13   3  10        350.64        496.10       110.67 o                         
 -12   3  10         62.64        173.21        49.21 o                         
 -11   3  10        246.66        232.85        38.56 o                         
 -10   3  10        157.07        149.19        30.34 o                         
  -9   3  10        325.67        414.91        66.38 o                         
  -8   3  10       1171.58       1231.39        68.66 o                         
  -7   3  10       2395.92       2231.65        75.79 o                         
  -6   3  10         21.81         21.77         8.90 o                         
  -5   3  10       6944.39       6585.28       226.91 o                         
  -4   3  10        979.51       1081.41        64.28 o                         
  -3   3  10        781.84        865.14        59.22 o                         
  -2   3  10        802.77        828.02        47.26 o                         
  -1   3  10       4838.34       4606.69       116.83 o                         
   0   3  10       2628.41       2960.77       102.48 o                         
   1   3  10        156.12        213.80        32.36 o                         
   2   3  10       2630.42       2408.84       116.51 o                         
   3   3  10       3960.79       3990.48       156.15 o                         
   4   3  10         13.32         40.60        29.21 o                         
   5   3  10        247.02        194.50        51.15 o                         
   6   3  10        198.39        324.29        45.05 o                         
   7   3  10       2511.51       2385.27       104.36 o                         
   8   3  10        437.67        185.29        48.45 o                         
   9   3  10       1077.90       1089.35       129.63 o                         
  10   3  10        660.66        671.79       107.39 o                         
  11   3  10        194.88        214.77        62.67 o                         
  12   3  10         31.14          0.00        33.82 o                         
  13   3  10         19.43         39.18        35.65 o                         
 -14   4  10          7.17        129.47        73.30 o                         
 -13   4  10        175.43        193.93        54.34 o                         
 -12   4  10        704.66        879.56       108.84 o                         
 -11   4  10        373.87        397.26        51.65 o                         
 -10   4  10        413.18        506.69        82.31 o                         
  -9   4  10        398.73        312.89        66.57 o                         
  -8   4  10        207.57        185.81        35.91 o                         
  -7   4  10       2276.19       2193.10       107.55 o                         
  -6   4  10        281.03        245.64        35.30 o                         
  -5   4  10         34.02         31.32         9.67 o                         
  -4   4  10       2143.01       1904.61       116.53 o                         
  -3   4  10       1080.74       1218.59        63.70 o                         
  -2   4  10      10597.42      10983.98       260.60 o                         
  -1   4  10       4507.30       4549.26       148.20 o                         
   0   4  10       1236.51       1366.17        73.52 o                         
   1   4  10        875.20        925.24        69.13 o                         
   2   4  10       1224.70       1339.59        81.26 o                         
   3   4  10        715.64        771.12        73.41 o                         
   4   4  10        591.62        612.11        66.76 o                         
   5   4  10        291.70        349.70        62.97 o                         
   6   4  10       2276.69       2252.35       154.35 o                         
   7   4  10       1541.83       1538.14       114.26 o                         
   8   4  10        141.43        147.41        44.07 o                         
   9   4  10        960.75       1083.56       134.46 o                         
  10   4  10        291.31        257.64        99.97 o                         
  11   4  10        142.45        158.73        57.42 o                         
  12   4  10         76.35         40.83        51.67 o                         
  13   4  10         43.56          2.14        51.03 o                         
 -13   5  10         54.91         87.35        42.54 o                         
 -12   5  10        360.73        315.94        69.38 o                         
 -11   5  10         77.41        103.40        49.64 o                         
 -10   5  10        721.81        802.33        96.08 o                         
  -9   5  10        131.86        162.33        36.35 o                         
  -8   5  10        488.94        461.60        58.02 o                         
  -7   5  10          1.76          3.06        16.48 o                         
  -6   5  10       1751.13       1819.28        89.72 o                         
  -5   5  10       2095.23       2242.33       106.06 o                         
  -4   5  10        147.18        238.96        61.01 o                         
  -3   5  10        610.59        671.60        69.67 o                         
  -2   5  10        271.28        368.41        51.49 o                         
  -1   5  10          3.38         14.60        19.95 o                         
   0   5  10       2309.25       1969.22        87.53 o                         
   1   5  10          1.72         44.39        22.50 o                         
   2   5  10        382.41        298.82        37.73 o                         
   3   5  10        425.19        391.67        48.73 o                         
   4   5  10       1369.55       1390.00       100.25 o                         
   5   5  10       1980.70       1923.17       125.32 o                         
   6   5  10        319.26        428.56        52.29 o                         
   7   5  10         57.69         34.93        30.48 o                         
   8   5  10        895.69        880.16       118.48 o                         
   9   5  10         13.19          0.00        33.69 o                         
  10   5  10        178.99        160.59        62.23 o                         
  11   5  10        135.13        138.73        67.31 o                         
  12   5  10        239.45        403.28       100.40 o                         
 -13   6  10        213.78        228.51        68.80 o                         
 -12   6  10          9.08          8.31        29.89 o                         
 -11   6  10        312.24        240.40        58.78 o                         
 -10   6  10          7.09         26.40        32.85 o                         
  -9   6  10        248.90        302.87        49.22 o                         
  -8   6  10         61.72         84.02        31.67 o                         
  -7   6  10       2218.48       2186.09       107.85 o                         
  -6   6  10         61.33         54.79        19.87 o                         
  -5   6  10       2770.06       2791.55       122.26 o                         
  -4   6  10        678.93        724.43        68.67 o                         
  -3   6  10       2476.19       2749.17       130.55 o                         
  -2   6  10        116.27        109.31        27.41 o                         
  -1   6  10          6.33          0.00        17.25 o                         
   0   6  10        408.15        360.55        61.10 o                         
   1   6  10       3311.41       3076.72       172.12 o                         
   2   6  10        302.80        300.07        62.98 o                         
   3   6  10        643.22        562.55        65.02 o                         
   4   6  10        118.26         84.38        24.55 o                         
   5   6  10       4086.98       4309.42       191.21 o                         
   6   6  10         98.46         43.80        26.73 o                         
   7   6  10        433.04        417.79        54.95 o                         
   8   6  10         77.40         77.44        29.43 o                         
   9   6  10         85.16        142.06        59.42 o                         
  10   6  10         33.29         29.00        34.75 o                         
  11   6  10        194.33        143.81       120.10 o                         
  12   6  10          8.61          0.00        54.17 o                         
 -12   7  10        238.15        227.17        67.66 o                         
 -11   7  10         13.76          0.70        39.20 o                         
 -10   7  10        415.81        432.21        67.59 o                         
  -9   7  10         92.65         66.26        34.79 o                         
  -8   7  10        334.07        394.14        59.96 o                         
  -7   7  10        183.51        163.27        33.22 o                         
  -6   7  10       1237.03       1214.76        87.30 o                         
  -5   7  10        223.77        191.55        33.44 o                         
  -4   7  10        787.29        806.10        67.91 o                         
  -3   7  10         26.45         35.67        27.91 o                         
  -2   7  10       1379.10       1318.56        81.33 o                         
  -1   7  10         10.23          0.00        48.88 o                         
   0   7  10       1111.96       1139.47        88.57 o                         
   1   7  10        216.93        182.87        40.43 o                         
   2   7  10        970.53        882.41       100.38 o                         
   3   7  10        128.04        163.57        45.35 o                         
   4   7  10        780.26        789.05        87.82 o                         
   5   7  10         48.79         88.19        23.82 o                         
   6   7  10        630.04        615.76        78.26 o                         
   7   7  10          0.17          0.00        21.38 o                         
   8   7  10        359.98        403.88        67.00 o                         
   9   7  10        286.83        264.54        61.30 o                         
  10   7  10        147.64        214.14        66.77 o                         
  11   7  10         18.93         68.16        46.06 o                         
 -11   8  10        196.27        138.02       123.20 o                         
 -10   8  10         57.47         71.00        44.74 o                         
  -9   8  10        217.50        197.26        47.39 o                         
  -8   8  10         24.26         46.63        63.37 o                         
  -7   8  10        490.39        423.29        52.53 o                         
  -6   8  10         43.20         61.95        35.38 o                         
  -5   8  10        492.07        523.57        58.19 o                         
  -4   8  10        144.53         96.94        29.00 o                         
  -3   8  10       1120.72        999.20        91.62 o                         
  -2   8  10        112.67         69.32        31.16 o                         
  -1   8  10       2073.36       2096.38       130.72 o                         
   0   8  10          0.43          0.00        25.35 o                         
   1   8  10       1201.03       1201.77        96.27 o                         
   2   8  10        144.96        257.83        64.38 o                         
   3   8  10        391.89        449.84        81.57 o                         
   4   8  10         87.20        114.98        44.69 o                         
   5   8  10         33.87         57.48        31.14 o                         
   6   8  10         68.88        120.22        50.93 o                         
   7   8  10        551.40        555.82        84.65 o                         
   8   8  10         15.71         18.57        44.00 o                         
   9   8  10        518.88        453.89        93.88 o                         
  10   8  10         22.28          0.00        37.30 o                         
 -10   9  10        181.65        224.26        71.05 o                         
  -9   9  10         56.27         75.65        33.28 o                         
  -8   9  10        413.22        506.64        88.16 o                         
  -7   9  10        105.09        113.56        34.66 o                         
  -6   9  10        241.08        219.82        49.11 o                         
  -5   9  10        285.90        329.40        60.13 o                         
  -4   9  10        485.36        459.89        67.21 o                         
  -3   9  10         70.45         35.22        32.02 o                         
  -2   9  10        460.18        456.70        68.02 o                         
  -1   9  10        146.52        153.57        36.90 o                         
   0   9  10        578.79        571.28        72.17 o                         
   1   9  10        128.72         99.44        54.34 o                         
   2   9  10        241.30        284.41        59.30 o                         
   3   9  10        170.07        158.49        49.05 o                         
   4   9  10        265.41        277.79        69.90 o                         
   5   9  10          3.65         56.77        55.05 o                         
   6   9  10        258.90        313.34        83.44 o                         
   7   9  10         45.16         67.83        63.59 o                         
   8   9  10        218.97        243.49        57.04 o                         
   9   9  10        140.25        130.43        88.63 o                         
  -9  10  10        287.42        220.08        56.41 o                         
  -8  10  10        132.16        234.48        60.65 o                         
  -7  10  10         40.31        127.78        53.63 o                         
  -6  10  10        196.45        188.98        50.19 o                         
  -5  10  10        331.41        309.33        63.61 o                         
  -4  10  10        271.71        290.42        60.17 o                         
  -3  10  10        371.57        400.66        68.31 o                         
  -2  10  10        154.19        161.94        43.65 o                         
  -1  10  10        255.12        320.63        72.39 o                         
   0  10  10        398.53        470.74        86.68 o                         
   1  10  10         31.43         80.81        84.09 o                         
   2  10  10        319.71        333.51        66.23 o                         
   3  10  10        411.74        299.98        75.44 o                         
   4  10  10         63.59          2.88        33.40 o                         
   5  10  10        250.76        253.82        81.95 o                         
   6  10  10         52.10         22.33        63.57 o                         
   7  10  10        132.33        196.82        66.93 o                         
   8  10  10        136.04        152.59        71.77 o                         
  -7  11  10        149.60        153.50        51.70 o                         
  -6  11  10         38.27         84.53        72.47 o                         
  -5  11  10         31.97         41.66        32.98 o                         
  -4  11  10        153.81        173.30        47.24 o                         
  -3  11  10        514.48        682.55       109.07 o                         
  -2  11  10        284.48        286.84        71.93 o                         
  -1  11  10        153.47        185.87        61.34 o                         
   0  11  10         45.58        107.89        57.30 o                         
   1  11  10        294.92        365.98        88.99 o                         
   2  11  10        174.11        244.88        87.74 o                         
   3  11  10         18.34         63.40        96.60 o                         
   4  11  10        139.20        153.05        66.46 o                         
   5  11  10        165.10        164.31        78.19 o                         
   6  11  10         44.34         30.00        77.73 o                         
  -3  12  10         41.05         82.06        94.27 o                         
  -2  12  10        218.43        178.06        70.68 o                         
  -1  12  10         14.26         80.64        56.61 o                         
   0  12  10        128.31        227.28        81.69 o                         
   1  12  10         85.56        149.74        70.75 o                         
   2  12  10         63.04         14.75        41.04 o                         
   3  12  10         33.15         75.55        83.88 o                         
 -13   0  11        525.72        666.69       176.99 o                         
 -11   0  11       3048.76       2992.66       278.18 o                         
  -9   0  11        436.69        453.63        73.78 o                         
  -7   0  11        680.85        646.50        80.97 o                         
  -5   0  11       1245.89       1093.57       109.94 o                         
  -3   0  11       6362.65       5721.11       237.47 o                         
  -1   0  11       6896.73       6473.30       169.63 o                         
   1   0  11       2227.58       2575.15       107.66 o                         
   3   0  11       6613.84       7275.29       281.11 o                         
   5   0  11      10758.75      10766.27       487.03 o                         
   7   0  11          6.64         36.11        73.59 o                         
   9   0  11        623.04        780.62       207.71 o                         
  11   0  11        512.08        366.64       174.59 o                         
  13   0  11        576.43        954.68       293.27 o                         
 -14   1  11        557.83        526.08       115.52 o                         
 -13   1  11         76.65         90.13        48.92 o                         
 -12   1  11        236.56        223.01        46.74 o                         
 -11   1  11        411.71        472.63        60.62 o                         
 -10   1  11       1182.10       1162.97       117.48 o                         
  -9   1  11         53.09         91.67        44.58 o                         
  -8   1  11       2155.87       1952.24       101.45 o                         
  -7   1  11        797.64        891.75        71.35 o                         
  -6   1  11        984.53        954.31        84.44 o                         
  -5   1  11        959.04        888.64       110.82 o                         
  -4   1  11       2080.46       2138.65        90.78 o                         
  -3   1  11       3399.61       3004.58       151.43 o                         
  -2   1  11       5872.27       5256.77       317.51 o                         
  -1   1  11        955.80        860.94        49.49 o                         
   0   1  11      11357.71      11893.12       181.39 o                         
   1   1  11       2823.60       2350.96        82.22 o                         
   2   1  11       4402.80       4763.63       124.38 o                         
   3   1  11       2293.71       2304.21        90.86 o                         
   4   1  11       1262.24       1211.78        62.67 o                         
   5   1  11       1676.21       1711.27       118.16 o                         
   6   1  11        681.48        712.67        61.65 o                         
   7   1  11        132.37         81.11        19.64 o                         
   8   1  11       1073.78       1105.09       117.80 o                         
   9   1  11         26.26         61.21       118.37 o                         
  10   1  11        513.82        676.11       146.18 o                         
  11   1  11        178.59        162.51        88.74 o                         
  12   1  11        470.05        806.53       239.27 o                         
  13   1  11         40.07         40.51        66.70 o                         
 -14   2  11          1.28         95.89        56.66 o                         
 -13   2  11        395.07        519.52       104.24 o                         
 -12   2  11         75.11        127.10        48.09 o                         
 -11   2  11        322.27        339.29        57.89 o                         
 -10   2  11        242.60        277.34        59.39 o                         
  -9   2  11       1131.80       1053.13       107.01 o                         
  -8   2  11       1336.88       1492.79       166.05 o                         
  -7   2  11       2293.70       1847.01       222.35 o                         
  -6   2  11        126.98         84.51        70.74 o                         
  -5   2  11       1824.35       1906.75       104.55 o                         
  -4   2  11        370.14        382.98        66.46 o                         
  -3   2  11       4556.38       4516.92       269.83 o                         
  -2   2  11       3382.55       3445.00        93.13 o                         
  -1   2  11       8485.38       9163.01       195.40 o                         
   0   2  11        804.01        916.25        54.98 o                         
   1   2  11       6128.82       6497.70       185.28 o                         
   2   2  11        661.37        653.04        59.91 o                         
   3   2  11       1335.04       1457.51        66.80 o                         
   4   2  11       1532.16       1454.80        91.76 o                         
   5   2  11        188.01        210.56        29.26 o                         
   6   2  11        555.55        594.34        57.55 o                         
   7   2  11       3285.00       3154.38       164.88 o                         
   8   2  11          1.41         56.59        28.41 o                         
   9   2  11        969.20        765.23       140.40 o                         
  10   2  11        583.14        552.46       129.95 o                         
  11   2  11        227.57        433.36       131.78 o                         
  12   2  11        128.57        174.84        87.11 o                         
  13   2  11         51.29         90.02        73.22 o                         
 -14   3  11        202.43        378.87       157.76 o                         
 -13   3  11        290.23        463.37       101.07 o                         
 -12   3  11        515.34        490.22        76.39 o                         
 -11   3  11         14.59         31.60        56.20 o                         
 -10   3  11        158.77        118.49        29.06 o                         
  -9   3  11       1810.14       2001.24       161.27 o                         
  -8   3  11        540.70        578.54       107.13 o                         
  -7   3  11         22.40         32.23        11.10 o                         
  -6   3  11        574.81        507.28        41.34 o                         
  -5   3  11       1438.46       1342.01        68.41 o                         
  -4   3  11       2920.12       2871.87       104.62 o                         
  -3   3  11        582.87        673.19        53.71 o                         
  -2   3  11       3617.25       3650.15        96.39 o                         
  -1   3  11       2894.37       2846.32       107.75 o                         
   0   3  11       2706.51       2841.47       118.65 o                         
   1   3  11        619.55        647.09        59.86 o                         
   2   3  11        909.64       1010.42        80.21 o                         
   3   3  11       5368.24       5398.12       188.24 o                         
   4   3  11        830.71        963.26        83.51 o                         
   5   3  11        112.02         95.61        50.98 o                         
   6   3  11       2733.48       2649.18       129.13 o                         
   7   3  11       1521.45       1451.27       121.93 o                         
   8   3  11       1118.23        946.69       102.79 o                         
   9   3  11        179.48        101.73        50.89 o                         
  10   3  11        182.67         91.44        33.71 o                         
  11   3  11        273.60        256.44        87.28 o                         
  12   3  11         37.29         17.93        45.82 o                         
  13   3  11         18.53         22.66        47.09 o                         
 -14   4  11        203.31        320.18       105.18 o                         
 -13   4  11        137.95         87.33        62.02 o                         
 -12   4  11        146.59        132.68        59.85 o                         
 -11   4  11        390.97        500.66        99.35 o                         
 -10   4  11        301.28        296.56        76.67 o                         
  -9   4  11        370.16        542.64        74.85 o                         
  -8   4  11       1246.27       1200.08        99.04 o                         
  -7   4  11          9.57         11.81        22.19 o                         
  -6   4  11       2090.28       2223.12       159.32 o                         
  -5   4  11       3259.47       3174.90       124.80 o                         
  -4   4  11        354.98        271.78        36.37 o                         
  -3   4  11         55.08         75.49        13.46 o                         
  -2   4  11        187.47        163.05        23.28 o                         
  -1   4  11       4058.63       4120.35       123.16 o                         
   0   4  11       6278.21       6554.80       164.76 o                         
   1   4  11       1029.43       1240.61       107.02 o                         
   2   4  11       4844.17       4972.90       179.87 o                         
   3   4  11       5546.71       6091.80       285.88 o                         
   4   4  11       1003.28        786.56       139.76 o                         
   5   4  11       1266.27       1213.55       100.66 o                         
   6   4  11        209.86        192.65        58.26 o                         
   7   4  11        269.94        241.94        51.09 o                         
   8   4  11       2026.36       1864.53       151.86 o                         
   9   4  11        263.66        332.97        67.42 o                         
  10   4  11        340.71        311.86        67.82 o                         
  11   4  11        187.24        209.07        67.96 o                         
  12   4  11         64.12         73.08        83.92 o                         
  13   4  11         48.16         10.74        47.01 o                         
 -13   5  11        204.02        191.17        53.75 o                         
 -12   5  11        340.18        406.60        74.61 o                         
 -11   5  11        586.79        470.30        76.23 o                         
 -10   5  11        173.52        142.80        43.37 o                         
  -9   5  11         90.00        152.16        39.77 o                         
  -8   5  11          3.77         19.39        22.01 o                         
  -7   5  11       2245.35       2100.09       107.74 o                         
  -6   5  11          5.15         36.04        41.37 o                         
  -5   5  11        683.10        642.66        62.49 o                         
  -4   5  11       2751.78       2423.34       132.24 o                         
  -3   5  11       1312.30       1248.82        96.54 o                         
  -2   5  11        233.20        288.08        47.14 o                         
  -1   5  11        863.14        955.21        74.21 o                         
   0   5  11        425.28        290.38        38.78 o                         
   1   5  11       5085.46       5159.29       179.32 o                         
   2   5  11       2646.65       2326.85       113.84 o                         
   3   5  11         51.22         34.60        19.06 o                         
   4   5  11       2181.43       2032.79       128.82 o                         
   5   5  11       1481.94       1487.32       112.98 o                         
   6   5  11       1064.35       1113.66       101.05 o                         
   7   5  11        431.17        462.91        78.87 o                         
   8   5  11         54.28        124.84        81.38 o                         
   9   5  11        806.87        857.86       123.80 o                         
  10   5  11        156.11        111.04        57.11 o                         
  11   5  11        158.59        108.68        67.52 o                         
  12   5  11         63.28          5.81        72.22 o                         
 -13   6  11         25.15         17.15        32.94 o                         
 -12   6  11        570.56        781.67       107.54 o                         
 -11   6  11         20.18         78.66        56.66 o                         
 -10   6  11        574.69        565.07        85.05 o                         
  -9   6  11         12.70          1.81        29.86 o                         
  -8   6  11         45.26         14.85        22.62 o                         
  -7   6  11        442.21        458.26        50.16 o                         
  -6   6  11       1775.27       1714.50        93.26 o                         
  -5   6  11         98.46        128.50        24.51 o                         
  -4   6  11       2446.67       2507.07       126.63 o                         
  -3   6  11        138.74        216.46        42.00 o                         
  -2   6  11       2547.54       2514.44       123.86 o                         
  -1   6  11         18.26         12.80        23.64 o                         
   0   6  11        845.55        891.06        60.41 o                         
   1   6  11       1071.91       1139.85       109.20 o                         
   2   6  11       1260.82       1148.62        94.11 o                         
   3   6  11        450.16        247.97        70.89 o                         
   4   6  11       1846.78       1726.64       108.93 o                         
   5   6  11        166.78        230.85        45.85 o                         
   6   6  11       1431.96       1526.55       120.65 o                         
   7   6  11          5.82         42.08        30.97 o                         
   8   6  11        300.58        401.57        79.19 o                         
   9   6  11         52.55         90.31        95.37 o                         
  10   6  11        132.19        160.89        68.34 o                         
  11   6  11          4.50        101.70        50.82 o                         
  12   6  11        331.23        259.06        89.91 o                         
 -12   7  11        105.56        131.73        61.89 o                         
 -11   7  11        324.83        449.96       102.30 o                         
 -10   7  11         30.74         33.56        23.21 o                         
  -9   7  11        562.12        611.12        75.32 o                         
  -8   7  11          5.35         52.19        23.79 o                         
  -7   7  11        920.60        929.94        84.32 o                         
  -6   7  11         13.92         12.15        17.51 o                         
  -5   7  11        214.48        207.61        37.23 o                         
  -4   7  11        147.08        164.64        29.73 o                         
  -3   7  11        520.40        525.84        53.13 o                         
  -2   7  11        100.31         90.97        31.00 o                         
  -1   7  11        510.94        523.32        57.66 o                         
   0   7  11        608.69        558.83        65.14 o                         
   1   7  11       1705.82       1541.60       130.65 o                         
   2   7  11          7.59         67.23        35.08 o                         
   3   7  11        859.40        710.01        97.42 o                         
   4   7  11         76.10        109.28        28.91 o                         
   5   7  11       1084.37       1061.97        90.46 o                         
   6   7  11          0.03         43.57        23.35 o                         
   7   7  11        510.94        482.58        88.90 o                         
   8   7  11        239.83        261.57        70.61 o                         
   9   7  11        181.08        171.50        59.43 o                         
  10   7  11          1.42         45.84        64.07 o                         
  11   7  11        144.84         64.76        62.92 o                         
 -11   8  11         20.05         45.47       103.96 o                         
 -10   8  11        247.28        234.35        92.74 o                         
  -9   8  11        284.19        274.71        46.23 o                         
  -8   8  11        545.47        497.85        68.10 o                         
  -7   8  11         64.15         82.30        33.36 o                         
  -6   8  11        615.48        537.55        57.85 o                         
  -5   8  11        390.20        286.49        70.22 o                         
  -4   8  11        459.68        392.23        46.79 o                         
  -3   8  11         18.91         24.16        15.29 o                         
  -2   8  11        961.45        975.72        91.29 o                         
  -1   8  11          2.17         24.87        18.54 o                         
   0   8  11       1088.24       1034.87        91.22 o                         
   1   8  11          0.94          0.00        39.19 o                         
   2   8  11        234.77        277.34        59.91 o                         
   3   8  11        465.11        518.85        81.44 o                         
   4   8  11        686.09        707.02        92.69 o                         
   5   8  11         27.56         13.20        38.34 o                         
   6   8  11        462.56        478.66        84.28 o                         
   7   8  11          5.31         69.53        44.90 o                         
   8   8  11        418.82        563.18       140.17 o                         
   9   8  11          6.41         27.58        92.49 o                         
  10   8  11        132.45        146.19        62.55 o                         
 -10   9  11         25.52         84.71        70.95 o                         
  -9   9  11        337.27        322.04        71.99 o                         
  -8   9  11        157.76        146.21        51.73 o                         
  -7   9  11        299.55        259.81        67.73 o                         
  -6   9  11        266.57        253.18        53.11 o                         
  -5   9  11        505.56        532.71        73.92 o                         
  -4   9  11        188.89        200.51        47.38 o                         
  -3   9  11        310.82        267.92        48.14 o                         
  -2   9  11        125.22        130.37        32.28 o                         
  -1   9  11        507.53        452.07        65.61 o                         
   0   9  11         65.58        118.94        38.28 o                         
   1   9  11        303.60        376.83        74.35 o                         
   2   9  11         17.25         19.39        29.46 o                         
   3   9  11        440.68        456.55        78.89 o                         
   4   9  11          1.60         64.31        36.55 o                         
   5   9  11        103.63         94.63        32.15 o                         
   6   9  11         22.75         62.37        37.50 o                         
   7   9  11        220.18        221.93        66.30 o                         
   8   9  11         83.26          8.43        34.62 o                         
   9   9  11         86.54        108.92        79.75 o                         
  -8  10  11        109.85        138.41        43.74 o                         
  -7  10  11        371.57        403.06        89.40 o                         
  -6  10  11        131.58        131.29        40.16 o                         
  -5  10  11        118.56         73.83        46.19 o                         
  -4  10  11        388.51        394.17        69.69 o                         
  -3  10  11        120.78        198.47        44.87 o                         
  -2  10  11        334.06        314.37        60.52 o                         
  -1  10  11        189.12        183.21        66.77 o                         
   0  10  11         48.01        157.42        55.72 o                         
   1  10  11        392.94        510.23        93.67 o                         
   2  10  11        330.24        362.41        75.98 o                         
   3  10  11         16.70         46.08        67.61 o                         
   4  10  11        151.84         87.14        54.84 o                         
   5  10  11         67.21         82.11        60.90 o                         
   6  10  11        116.25         68.19        59.63 o                         
   7  10  11        118.04        114.08        65.05 o                         
  -6  11  11        184.77        106.65        53.84 o                         
  -5  11  11        121.76        133.77        40.46 o                         
  -4  11  11        215.35        165.40        65.84 o                         
  -3  11  11        213.63        246.97        94.90 o                         
  -2  11  11        197.51        305.54        79.50 o                         
  -1  11  11         95.98        205.80        64.37 o                         
   0  11  11         92.26        133.89        54.48 o                         
   1  11  11         32.49         67.12       103.48 o                         
   2  11  11         72.75        238.82        68.32 o                         
   3  11  11        144.84         44.37        52.80 o                         
   4  11  11        115.72         48.88        74.76 o                         
   5  11  11         69.45         74.17       103.41 o                         
  -2  12  11         18.29        133.97        51.07 o                         
  -1  12  11         42.26         52.49        74.29 o                         
   0  12  11         53.87         80.00        58.25 o                         
   1  12  11        122.59        169.63        78.99 o                         
 -14   0  12        541.79        840.56       216.41 o                         
 -12   0  12        204.67        106.92        45.46 o                         
 -10   0  12       2098.94       2444.23       299.99 o                         
  -8   0  12       2917.88       2970.87       271.85 o                         
  -6   0  12       2312.02       2232.80       180.08 o                         
  -4   0  12         50.96         45.05        17.12 o                         
  -2   0  12        658.48        641.82        88.17 o                         
   0   0  12       6180.72       5838.29       171.20 o                         
   2   0  12       7295.67       7205.52       240.01 o                         
   4   0  12       4480.59       4562.27       235.66 o                         
   6   0  12         10.81         10.15        32.46 o                         
   8   0  12        729.08        664.53       190.55 o                         
  10   0  12        778.67       1169.23       269.99 o                         
  12   0  12        694.35        804.68       245.27 o                         
 -14   1  12          0.16         12.96        31.25 o                         
 -13   1  12        649.68        649.58       124.36 o                         
 -12   1  12         42.24        121.97        42.65 o                         
 -11   1  12        510.39        522.42        83.13 o                         
 -10   1  12        166.03        109.83        76.95 o                         
  -9   1  12        146.12        192.49        41.79 o                         
  -8   1  12        281.35        189.01       106.41 o                         
  -7   1  12       3226.44       3124.59       169.25 o                         
  -6   1  12         82.12         69.86        40.75 o                         
  -5   1  12       1534.21       1806.28       135.67 o                         
  -4   1  12        100.78         78.61        17.44 o                         
  -3   1  12       3471.27       3220.76       168.46 o                         
  -2   1  12          1.21          0.04        11.51 o                         
  -1   1  12        465.62        507.00        40.94 o                         
   0   1  12       4013.18       4216.82       112.86 o                         
   1   1  12       1143.67       1201.10        61.49 o                         
   2   1  12       2051.33       2234.27        89.84 o                         
   3   1  12        638.68        714.40        52.25 o                         
   4   1  12        985.88        996.94        58.58 o                         
   5   1  12       2423.32       2281.54       178.20 o                         
   6   1  12       1162.40       1080.11        81.84 o                         
   7   1  12        464.81        453.96        52.95 o                         
   8   1  12          5.10          0.00        57.77 o                         
   9   1  12        704.76        764.40       146.82 o                         
  10   1  12        375.04        344.23       207.41 o                         
  11   1  12        246.56        425.18       128.92 o                         
  12   1  12         86.96         10.98        72.15 o                         
  13   1  12        185.86        229.08       116.86 o                         
 -14   2  12        207.37        368.65       107.86 o                         
 -13   2  12        435.58        445.32        87.22 o                         
 -12   2  12        380.72        417.67        66.83 o                         
 -11   2  12          6.35         48.06        23.93 o                         
 -10   2  12       1036.90       1079.26        99.53 o                         
  -9   2  12        214.03        122.08        34.68 o                         
  -8   2  12       1782.93       2134.42       202.52 o                         
  -7   2  12          4.50         27.80        66.57 o                         
  -6   2  12         40.52          3.13        46.88 o                         
  -5   2  12       5425.47       4910.59       205.93 o                         
  -4   2  12       2282.22       2230.90       117.88 o                         
  -3   2  12       2211.42       2034.70       142.96 o                         
  -2   2  12       8964.94       8799.14       160.59 o                         
  -1   2  12        147.36        148.81        23.30 o                         
   0   2  12       3036.55       3124.07       105.46 o                         
   1   2  12        116.19        192.33        28.81 o                         
   2   2  12         30.39         22.39        15.13 o                         
   3   2  12       4369.70       4363.42       243.10 o                         
   4   2  12        197.01        347.84        48.37 o                         
   5   2  12         41.72         42.47        13.87 o                         
   6   2  12       3818.87       3745.99       153.19 o                         
   7   2  12        351.25        338.71        42.48 o                         
   8   2  12       1203.82       1218.21       123.28 o                         
   9   2  12        304.74        295.01        89.47 o                         
  10   2  12         92.80        143.73        82.78 o                         
  11   2  12        424.62        454.27       130.24 o                         
  12   2  12         96.41        148.34        88.30 o                         
  13   2  12          0.23         75.44       119.99 o                         
 -14   3  12          4.91        101.17       211.34 o                         
 -13   3  12         96.43        227.30        55.10 o                         
 -12   3  12        256.30        357.37        92.72 o                         
 -11   3  12        893.29        924.64        99.66 o                         
 -10   3  12        385.96        385.31        58.67 o                         
  -9   3  12       1775.00       1904.22       201.46 o                         
  -8   3  12       2656.59       2781.71       236.34 o                         
  -7   3  12          4.95         21.87        18.09 o                         
  -6   3  12          2.96         18.23        14.62 o                         
  -5   3  12        540.15        631.22        45.40 o                         
  -4   3  12        705.32        609.25        50.27 o                         
  -3   3  12          9.18          0.00        28.94 o                         
  -2   3  12       4759.70       4199.92       125.13 o                         
  -1   3  12       8194.80       8153.39       183.84 o                         
   0   3  12       1618.60       1696.29        95.00 o                         
   1   3  12         15.36          4.28        38.50 o                         
   2   3  12        907.67        895.92        75.57 o                         
   3   3  12       2080.24       2049.45       120.25 o                         
   4   3  12        439.02        367.04        52.58 o                         
   5   3  12        217.03        362.19        52.46 o                         
   6   3  12       1375.77       1290.04        94.36 o                         
   7   3  12       1349.98       1464.08       127.38 o                         
   8   3  12        796.45        772.64        94.33 o                         
   9   3  12        215.00        197.59       103.89 o                         
  10   3  12        140.17        119.76        71.60 o                         
  11   3  12         77.34         72.97        59.97 o                         
  12   3  12         26.50         48.51        34.64 o                         
  13   3  12         64.60         74.40        71.57 o                         
 -13   4  12        172.29        224.49       186.86 o                         
 -12   4  12        289.44        346.18        72.96 o                         
 -11   4  12        476.00        470.40        64.39 o                         
 -10   4  12        142.23        117.15        30.62 o                         
  -9   4  12        865.99        982.52       118.10 o                         
  -8   4  12        510.54        473.94        72.08 o                         
  -7   4  12        794.93        737.53       100.73 o                         
  -6   4  12        935.98        896.99        65.48 o                         
  -5   4  12       1231.35       1136.89        80.04 o                         
  -4   4  12       2402.36       2372.62       111.29 o                         
  -3   4  12       2134.66       1691.88       143.10 o                         
  -2   4  12        505.22        439.47        42.57 o                         
  -1   4  12       9013.18       9139.88       188.54 o                         
   0   4  12        275.69        294.16        42.28 o                         
   1   4  12       1181.98       1489.50       110.12 o                         
   2   4  12       3367.85       3161.29       146.57 o                         
   3   4  12        409.33        371.94        55.24 o                         
   4   4  12       1360.12       1663.73       114.39 o                         
   5   4  12       2082.14       1992.50       131.81 o                         
   6   4  12        514.91        623.32        70.01 o                         
   7   4  12       1825.68       2019.19       157.17 o                         
   8   4  12          1.33          0.00        52.23 o                         
   9   4  12        391.41        412.99       106.02 o                         
  10   4  12        326.02        328.24       104.56 o                         
  11   4  12         49.18        250.17       101.93 o                         
  12   4  12         45.11         92.36        49.18 o                         
 -13   5  12         17.48          0.00        35.99 o                         
 -12   5  12        242.72        372.54        78.17 o                         
 -11   5  12         93.64        118.75        53.20 o                         
 -10   5  12        483.49        447.56        75.50 o                         
  -9   5  12        139.05        140.58        53.45 o                         
  -8   5  12        159.61        103.40        29.80 o                         
  -7   5  12        906.92       1033.13        96.31 o                         
  -6   5  12       2719.35       2660.53       192.18 o                         
  -5   5  12        210.30        165.94        33.51 o                         
  -4   5  12       3064.01       2790.38       131.45 o                         
  -3   5  12         73.75         47.94        15.48 o                         
  -2   5  12       1241.20       1137.94        75.09 o                         
  -1   5  12        376.27        408.15        43.36 o                         
   0   5  12       2569.01       2614.75       112.66 o                         
   1   5  12       2807.40       2839.05       138.91 o                         
   2   5  12       1357.22       1589.11       106.50 o                         
   3   5  12       3229.78       3287.03       159.18 o                         
   4   5  12       1520.83       1753.15       122.98 o                         
   5   5  12          5.52         33.34        28.58 o                         
   6   5  12       1073.74       1052.30       100.79 o                         
   7   5  12         14.15         74.28        58.45 o                         
   8   5  12        574.20        679.23       102.26 o                         
   9   5  12         94.87        196.06        83.92 o                         
  10   5  12        245.83        182.01        80.24 o                         
  11   5  12        174.52        165.19        79.17 o                         
  12   5  12        204.54        237.01       111.20 o                         
 -12   6  12          7.51         26.37        33.51 o                         
 -11   6  12        604.86        685.65        93.35 o                         
 -10   6  12         15.74         25.28        38.91 o                         
  -9   6  12        315.85        309.37        52.65 o                         
  -8   6  12          2.72          0.00        17.60 o                         
  -7   6  12       1798.26       1898.12       119.76 o                         
  -6   6  12        158.33        210.18        29.69 o                         
  -5   6  12        892.32        778.47        67.45 o                         
  -4   6  12          0.79         20.05        46.95 o                         
  -3   6  12       2508.89       2399.74       125.01 o                         
  -2   6  12        257.98        267.35        41.42 o                         
  -1   6  12        375.85        382.85        42.92 o                         
   0   6  12        248.08        251.63        35.76 o                         
   1   6  12       6630.05       7058.31       228.13 o                         
   2   6  12       1084.61       1207.80        90.56 o                         
   3   6  12       1301.23       1286.60       104.15 o                         
   4   6  12         10.59         11.71        21.36 o                         
   5   6  12       1035.08        928.70        92.40 o                         
   6   6  12         14.48          0.00        23.21 o                         
   7   6  12        170.23        180.47        50.03 o                         
   8   6  12         33.56         94.71        55.57 o                         
   9   6  12        489.65        515.99        99.24 o                         
  10   6  12         27.72        123.18        87.08 o                         
  11   6  12        289.10        346.08       124.52 o                         
 -12   7  12        286.34        310.16       136.06 o                         
 -11   7  12          2.92         42.49        45.43 o                         
 -10   7  12        373.70        377.82        75.22 o                         
  -9   7  12         28.33         22.51        25.81 o                         
  -8   7  12        402.98        436.84        62.67 o                         
  -7   7  12          0.27         37.48        24.62 o                         
  -6   7  12       1535.03       1593.12        96.62 o                         
  -5   7  12         95.12         91.02        22.40 o                         
  -4   7  12        355.88        305.76        44.34 o                         
  -3   7  12        247.87        213.69        37.05 o                         
  -2   7  12        649.22        531.75        59.75 o                         
  -1   7  12        561.72        460.42        56.37 o                         
   0   7  12        485.54        527.00        63.11 o                         
   1   7  12         90.28        104.81        49.04 o                         
   2   7  12       1639.49       1702.51       122.08 o                         
   3   7  12        770.56        721.27        85.93 o                         
   4   7  12       1691.80       1720.05       119.24 o                         
   5   7  12        305.08        298.43        56.83 o                         
   6   7  12        304.11        187.83        48.28 o                         
   7   7  12         91.42        132.26        43.58 o                         
   8   7  12        428.64        426.09        90.86 o                         
   9   7  12          6.05         71.75        64.11 o                         
  10   7  12        158.84        287.60       109.42 o                         
 -11   8  12        166.06        100.33       138.30 o                         
 -10   8  12          2.11         31.66        43.99 o                         
  -9   8  12        586.63        528.17        73.10 o                         
  -8   8  12         17.45         46.01        41.48 o                         
  -7   8  12        495.47        473.10        62.50 o                         
  -6   8  12        311.05        320.06        79.00 o                         
  -5   8  12        838.64        867.47        76.89 o                         
  -4   8  12        194.93        207.09        37.66 o                         
  -3   8  12        927.32        768.47        68.31 o                         
  -2   8  12          0.77         10.24        19.25 o                         
  -1   8  12       1055.38       1066.56        97.13 o                         
   0   8  12         10.93          6.61        32.16 o                         
   1   8  12        371.20        367.74        54.12 o                         
   2   8  12        282.66        216.97        71.20 o                         
   3   8  12        456.33        480.79        70.21 o                         
   4   8  12         44.59         93.86        38.75 o                         
   5   8  12        885.96        937.64        94.16 o                         
   6   8  12         84.13         45.87        44.72 o                         
   7   8  12        640.59        711.94       119.68 o                         
   8   8  12          8.43          5.56        35.97 o                         
   9   8  12        149.56        140.55        84.48 o                         
  -9   9  12         86.42        177.60        56.30 o                         
  -8   9  12        475.85        510.75        81.87 o                         
  -7   9  12          3.48         42.41        32.06 o                         
  -6   9  12        197.69        142.26        45.62 o                         
  -5   9  12        160.94        143.07        36.32 o                         
  -4   9  12        328.99        384.89        61.39 o                         
  -3   9  12         65.09         15.18        26.49 o                         
  -2   9  12        762.37        807.31        89.34 o                         
  -1   9  12        259.94        243.47        63.69 o                         
   0   9  12        631.83        567.73        73.62 o                         
   1   9  12         13.53         22.06        53.88 o                         
   2   9  12        362.99        375.45        71.67 o                         
   3   9  12          3.37         75.17        49.43 o                         
   4   9  12        166.47        171.43        47.69 o                         
   5   9  12         27.81         21.86        36.86 o                         
   6   9  12        362.46        326.28        94.68 o                         
   7   9  12        147.41        186.42        61.05 o                         
   8   9  12         83.77         26.97        38.64 o                         
  -8  10  12        116.55         91.30        63.49 o                         
  -7  10  12         87.29         95.68        41.14 o                         
  -6  10  12         43.86         22.42        38.74 o                         
  -5  10  12        346.03        338.14        64.24 o                         
  -4  10  12         75.97        113.16        37.79 o                         
  -3  10  12        215.39        242.01        51.48 o                         
  -2  10  12        267.24        341.00        60.73 o                         
  -1  10  12        282.31        323.91        76.72 o                         
   0  10  12        113.14        149.46        54.37 o                         
   1  10  12         70.79         94.29        45.35 o                         
   2  10  12         60.43        106.77        49.55 o                         
   3  10  12        428.68        421.29        91.62 o                         
   4  10  12         31.71         31.07        35.16 o                         
   5  10  12         74.65         99.29        41.35 o                         
   6  10  12        223.79        270.97        71.23 o                         
   7  10  12         82.59        134.34        78.54 o                         
  -6  11  12        104.82         85.74        39.13 o                         
  -5  11  12         46.00        114.27        59.32 o                         
  -4  11  12        128.18        145.23        42.25 o                         
  -3  11  12        269.65        249.52        65.72 o                         
  -2  11  12         49.46         81.12        45.12 o                         
  -1  11  12         20.07         63.46        54.28 o                         
   0  11  12         26.62        145.67        58.91 o                         
   1  11  12        110.15        185.91        68.38 o                         
   2  11  12        126.90        203.68        71.97 o                         
   3  11  12         70.19         52.54        87.30 o                         
   4  11  12         92.05        135.07        71.85 o                         
 -13   0  13        487.47        518.26       153.71 o                         
 -11   0  13        182.37         79.98        61.38 o                         
  -9   0  13        677.93        738.87       171.53 o                         
  -7   0  13       7523.18       6640.45       570.24 o                         
  -5   0  13       6494.84       5002.39       971.38 o                         
  -3   0  13        881.06        737.04        98.62 o                         
  -1   0  13       1068.09       1160.57        77.00 o                         
   1   0  13       7971.05       8816.09       269.03 o                         
   3   0  13        941.36        855.81       102.81 o                         
   5   0  13       3131.47       2913.13       194.21 o                         
   7   0  13         70.47        148.52        48.75 o                         
   9   0  13       1266.88       1388.99       288.53 o                         
  11   0  13        487.33        636.63       232.55 o                         
  13   0  13        159.30        234.11       129.83 o                         
 -14   1  13        378.54        430.86       109.50 o                         
 -13   1  13         48.78         35.54        35.82 o                         
 -12   1  13        452.01        449.42        68.49 o                         
 -11   1  13         42.86         57.37        52.40 o                         
 -10   1  13       1127.67       1147.27       158.18 o                         
  -9   1  13        224.91        122.58       101.22 o                         
  -8   1  13       1642.43       1670.60       121.89 o                         
  -7   1  13          4.65          0.00       108.65 o                         
  -6   1  13       2240.95       2441.70       167.29 o                         
  -5   1  13       1342.49       1340.58       116.96 o                         
  -4   1  13       5282.22       4804.79       265.08 o                         
  -3   1  13        270.81        216.48        22.65 o                         
  -2   1  13       4510.13       4511.20       139.83 o                         
  -1   1  13         23.35         17.75        11.03 o                         
   0   1  13       1455.94       1483.78        69.90 o                         
   1   1  13       3208.97       3321.57       105.78 o                         
   2   1  13        382.42        325.54        35.67 o                         
   3   1  13        739.82        715.04        50.99 o                         
   4   1  13       1877.83       1692.30        79.52 o                         
   5   1  13        203.64        205.23        25.39 o                         
   6   1  13       1256.94       1257.11        90.98 o                         
   7   1  13         93.17        123.68        30.55 o                         
   8   1  13        834.77        897.44       151.78 o                         
   9   1  13        209.80        174.47        82.43 o                         
  10   1  13        222.38        129.25        79.63 o                         
  11   1  13        222.45        394.31       133.85 o                         
  12   1  13        281.62        372.38       131.04 o                         
  13   1  13         33.18         60.72       137.27 o                         
 -14   2  13          0.33         57.96        35.04 o                         
 -13   2  13        227.86        307.35        72.11 o                         
 -12   2  13        505.66        593.26        82.98 o                         
 -11   2  13        637.04        729.35       106.58 o                         
 -10   2  13         25.42        151.99        75.07 o                         
  -9   2  13       1137.16       1173.83       106.61 o                         
  -8   2  13       1277.17       1315.51       194.36 o                         
  -7   2  13       3844.35       4169.82       284.34 o                         
  -6   2  13         86.63         51.34        47.41 o                         
  -5   2  13        850.86        823.49        68.91 o                         
  -4   2  13       1513.31       1504.02        98.94 o                         
  -3   2  13       3940.77       3328.83       324.04 o                         
  -2   2  13       1514.56       1358.97        67.95 o                         
  -1   2  13       3647.21       3663.89       121.73 o                         
   0   2  13        258.38        251.17        33.50 o                         
   1   2  13        689.54        604.01        47.51 o                         
   2   2  13        170.03        130.76        22.27 o                         
   3   2  13       3435.59       3580.85       121.72 o                         
   4   2  13        757.55        849.83        74.24 o                         
   5   2  13       1231.12       1366.66        96.58 o                         
   6   2  13        273.27        349.16        50.56 o                         
   7   2  13       1214.39        953.74       103.11 o                         
   8   2  13        490.29        550.02       119.24 o                         
   9   2  13        261.28        344.09       107.83 o                         
  10   2  13        121.73        158.23       106.67 o                         
  11   2  13         83.13        110.51        78.84 o                         
  12   2  13         23.84        256.45       115.08 o                         
  13   2  13        238.42        331.61       125.27 o                         
 -14   3  13         98.83        271.43       205.52 o                         
 -13   3  13        134.97        209.04        63.29 o                         
 -12   3  13        120.09        193.63       123.61 o                         
 -11   3  13         33.78          0.00        18.48 o                         
 -10   3  13        609.92        560.11        75.37 o                         
  -9   3  13        822.30        850.68       140.87 o                         
  -8   3  13       1235.97       1469.71       176.96 o                         
  -7   3  13       1070.67        959.34        88.50 o                         
  -6   3  13       1221.48       1102.94        93.18 o                         
  -5   3  13       2140.70       2175.99       226.47 o                         
  -4   3  13       2337.54       2125.03       131.56 o                         
  -3   3  13        509.61        618.99        73.32 o                         
  -2   3  13        442.37        450.36        42.11 o                         
  -1   3  13       2813.21       2442.24       112.64 o                         
   0   3  13       3596.71       3603.02       144.93 o                         
   1   3  13        127.49        149.96        28.38 o                         
   2   3  13        674.32        629.21        66.14 o                         
   3   3  13       1349.24       1464.62       104.75 o                         
   4   3  13        265.67        191.13        53.80 o                         
   5   3  13        235.60        335.41        51.97 o                         
   6   3  13       1000.76        911.73        81.03 o                         
   7   3  13        836.12        865.59        97.81 o                         
   8   3  13        123.29         94.65        33.57 o                         
   9   3  13        119.62        313.83       102.68 o                         
  10   3  13        275.01        467.05       123.29 o                         
  11   3  13         62.20        131.53        67.00 o                         
  12   3  13         64.02          0.00        58.47 o                         
 -13   4  13        146.73        284.48       230.24 o                         
 -12   4  13        206.28        269.94        79.40 o                         
 -11   4  13        372.48        403.06        88.20 o                         
 -10   4  13        819.42        821.86       115.94 o                         
  -9   4  13        654.75        600.89        93.20 o                         
  -8   4  13        256.04        308.89        84.72 o                         
  -7   4  13        196.00        155.22        39.04 o                         
  -6   4  13        864.71        981.78        98.26 o                         
  -5   4  13       3827.36       3604.66       178.73 o                         
  -4   4  13       4290.70       4367.92       153.21 o                         
  -3   4  13        526.71        613.80        60.69 o                         
  -2   4  13       3671.27       3625.81       161.16 o                         
  -1   4  13        820.33        873.57        69.04 o                         
   0   4  13       1449.90       1396.45       103.22 o                         
   1   4  13        449.26        397.67        51.79 o                         
   2   4  13          5.89         50.74        40.70 o                         
   3   4  13       1294.36       1256.54        98.64 o                         
   4   4  13       1097.86       1124.64        97.87 o                         
   5   4  13         53.97        178.94        45.71 o                         
   6   4  13       2347.23       2345.47       126.16 o                         
   7   4  13        383.68        484.46        79.90 o                         
   8   4  13        396.07        328.79        75.69 o                         
   9   4  13         96.95         85.79        49.70 o                         
  10   4  13        139.10        173.65        76.71 o                         
  11   4  13        177.47        162.70        78.09 o                         
  12   4  13         70.56         51.82       108.26 o                         
 -13   5  13        226.13        216.28        77.16 o                         
 -12   5  13        149.99        192.76        63.34 o                         
 -11   5  13        518.43        543.89        86.96 o                         
 -10   5  13          2.70         42.80        62.09 o                         
  -9   5  13        288.15        304.32        90.68 o                         
  -8   5  13        278.82        229.26        46.74 o                         
  -7   5  13       1123.73       1154.55       116.48 o                         
  -6   5  13       1095.96       1084.26       112.23 o                         
  -5   5  13        768.40        792.75        70.21 o                         
  -4   5  13        675.73        798.82        72.99 o                         
  -3   5  13       3236.54       2821.96       128.85 o                         
  -2   5  13          2.90         15.67        13.74 o                         
  -1   5  13        360.59        395.05        47.56 o                         
   0   5  13        116.22        123.01        27.40 o                         
   1   5  13       3437.40       3750.82       135.36 o                         
   2   5  13       2163.32       2097.17       147.28 o                         
   3   5  13        329.15        354.06        55.85 o                         
   4   5  13         12.86         97.59        34.23 o                         
   5   5  13       2158.46       2296.36       147.02 o                         
   6   5  13         49.78         59.98        28.29 o                         
   7   5  13        690.04        662.37        85.34 o                         
   8   5  13        104.46        176.30        53.60 o                         
   9   5  13        311.09        379.64       172.13 o                         
  10   5  13        151.16        157.72       127.94 o                         
  11   5  13        104.62        109.61        61.40 o                         
 -12   6  13        364.97        458.48       112.25 o                         
 -11   6  13        174.17        208.44        54.59 o                         
 -10   6  13        318.83        328.10        70.64 o                         
  -9   6  13         17.27         74.96        34.42 o                         
  -8   6  13        560.39        624.38        72.19 o                         
  -7   6  13         52.67         79.50        28.07 o                         
  -6   6  13       2633.72       2870.29       164.49 o                         
  -5   6  13          5.08         31.87        35.05 o                         
  -4   6  13        638.60        690.53        68.59 o                         
  -3   6  13        487.79        602.43        66.00 o                         
  -2   6  13       1174.63       1115.19        72.78 o                         
  -1   6  13        581.78        507.62        44.86 o                         
   0   6  13       1625.23       1447.06        75.65 o                         
   1   6  13         41.22         48.73        28.76 o                         
   2   6  13       4169.11       4363.24       173.42 o                         
   3   6  13          4.51          0.00        38.80 o                         
   4   6  13       1225.78       1269.88       108.53 o                         
   5   6  13         94.34        145.77        41.85 o                         
   6   6  13         31.08         59.41        32.15 o                         
   7   6  13         18.23         85.47        36.30 o                         
   8   6  13        619.32        605.47        85.70 o                         
   9   6  13         30.10        113.29        56.82 o                         
  10   6  13        259.51        260.75        91.37 o                         
  11   6  13          0.61          0.00        47.80 o                         
 -11   7  13        509.90        549.38       115.95 o                         
 -10   7  13        143.31        151.05        51.32 o                         
  -9   7  13        577.86        560.95        84.44 o                         
  -8   7  13         13.65         55.46        25.64 o                         
  -7   7  13        604.15        585.80        70.88 o                         
  -6   7  13          0.78         30.87        50.77 o                         
  -5   7  13        764.35        807.17        71.81 o                         
  -4   7  13         13.61         61.66        26.69 o                         
  -3   7  13        536.91        536.92        64.56 o                         
  -2   7  13        188.97        187.89        36.65 o                         
  -1   7  13       1070.56       1026.66        86.33 o                         
   0   7  13         46.16         79.88        27.47 o                         
   1   7  13       1785.93       1719.89       108.14 o                         
   2   7  13         88.43         96.45        27.87 o                         
   3   7  13        770.56        847.60        90.58 o                         
   4   7  13          3.29         20.07        28.72 o                         
   5   7  13        604.77        616.36        79.82 o                         
   6   7  13        214.25        172.03        61.13 o                         
   7   7  13        137.05        187.81        49.63 o                         
   8   7  13         85.82        163.44        60.06 o                         
   9   7  13        422.67        433.42       128.16 o                         
  10   7  13         11.37          0.00        38.31 o                         
 -10   8  13        344.61        284.67        81.65 o                         
  -9   8  13          9.97        116.48        63.42 o                         
  -8   8  13        544.30        609.53        77.80 o                         
  -7   8  13        150.23        101.80        28.59 o                         
  -6   8  13        670.21        594.67        72.57 o                         
  -5   8  13        118.05         80.30        20.60 o                         
  -4   8  13        721.32        810.22        72.75 o                         
  -3   8  13          6.00          0.00        28.19 o                         
  -2   8  13       1062.04       1158.55       100.61 o                         
  -1   8  13         83.46        187.75        56.98 o                         
   0   8  13        798.76        841.59       104.50 o                         
   1   8  13         34.69         30.11        23.66 o                         
   2   8  13        494.20        456.48        67.58 o                         
   3   8  13        107.84        150.89        43.95 o                         
   4   8  13        429.87        469.57        72.51 o                         
   5   8  13          0.44         24.84        46.19 o                         
   6   8  13        758.30        929.89       109.14 o                         
   7   8  13          6.92         59.00        51.66 o                         
   8   8  13        186.97        216.69        84.83 o                         
   9   8  13         16.98        124.41        78.48 o                         
  -9   9  13        308.00        257.23        58.74 o                         
  -8   9  13         16.86          1.69        31.85 o                         
  -7   9  13        144.39        138.28        62.90 o                         
  -6   9  13         23.79         13.67        22.56 o                         
  -5   9  13        269.57        229.34        57.55 o                         
  -4   9  13         38.27         62.52        31.18 o                         
  -3   9  13        598.21        534.83        72.14 o                         
  -2   9  13         58.06        155.01        50.44 o                         
  -1   9  13        795.67        743.16        86.75 o                         
   0   9  13          2.82          0.00        59.33 o                         
   1   9  13        107.88        108.12        45.44 o                         
   2   9  13         76.63         43.05        23.89 o                         
   3   9  13        365.26        320.62        60.66 o                         
   4   9  13         50.03         59.58        44.24 o                         
   5   9  13        187.33        237.59        71.31 o                         
   6   9  13        153.67        250.66        77.04 o                         
   7   9  13        331.91        382.43        95.50 o                         
   8   9  13          4.10         53.75        61.22 o                         
  -7  10  13         50.39         73.86        38.06 o                         
  -6  10  13         99.05         46.57        37.62 o                         
  -5  10  13          1.39         31.70        31.92 o                         
  -4  10  13        169.24        178.59        44.33 o                         
  -3  10  13        229.00        200.82        46.71 o                         
  -2  10  13        233.86        224.47        52.53 o                         
  -1  10  13        105.78         84.82        39.34 o                         
   0  10  13        150.91        197.93        57.80 o                         
   1  10  13         35.18          7.22        30.01 o                         
   2  10  13        169.65        256.87        73.76 o                         
   3  10  13         62.01         93.08        39.75 o                         
   4  10  13        198.00        214.85        59.40 o                         
   5  10  13        118.53        104.03        55.29 o                         
   6  10  13         83.31        144.14        72.03 o                         
  -5  11  13        130.52        132.41        54.36 o                         
  -4  11  13         17.28         35.06        25.54 o                         
  -3  11  13         10.93         34.94        44.38 o                         
  -2  11  13        110.81        111.38        46.11 o                         
  -1  11  13         26.10         37.16        42.25 o                         
   0  11  13         74.74        127.32        61.05 o                         
   1  11  13         86.87        185.43        62.66 o                         
   2  11  13         80.60        173.25        71.22 o                         
   3  11  13         86.57         62.10        50.63 o                         
   4  11  13         81.19          8.71        60.87 o                         
 -14   0  14        869.92        960.49       230.51 o                         
 -12   0  14        384.07        300.58        76.93 o                         
 -10   0  14        396.78        246.59        89.04 o                         
  -8   0  14       3081.21       2930.14       332.98 o                         
  -6   0  14        984.98        776.67        68.66 o                         
  -4   0  14       5712.59       4514.96      1066.90 o                         
  -2   0  14       5837.00       6374.58       431.80 o                         
   0   0  14      12327.22      12785.77       327.19 o                         
   2   0  14       2215.77       2464.22       150.45 o                         
   4   0  14         48.61         78.82        51.16 o                         
   6   0  14        828.25        657.63        96.73 o                         
   8   0  14       2252.08       2081.06       337.96 o                         
  10   0  14        615.29        406.48       146.75 o                         
  12   0  14        176.21        345.10       172.61 o                         
 -14   1  14         44.17         37.79        44.14 o                         
 -13   1  14        254.39        155.49        57.21 o                         
 -12   1  14         75.22         79.39        25.70 o                         
 -11   1  14        298.50        291.53        88.90 o                         
 -10   1  14        109.46         12.24        84.93 o                         
  -9   1  14        880.86        857.58       130.05 o                         
  -8   1  14       1378.71       1468.06       169.17 o                         
  -7   1  14       7108.41       6995.51       360.26 o                         
  -6   1  14        239.05        126.87        51.81 o                         
  -5   1  14        884.43       1001.05       156.76 o                         
  -4   1  14         24.58         11.18         7.68 o                         
  -3   1  14       1753.53       1542.28       153.95 o                         
  -2   1  14        143.53        135.91        21.66 o                         
  -1   1  14       3811.01       4042.57       121.99 o                         
   0   1  14       1678.98       1586.19        74.41 o                         
   1   1  14       4363.09       4833.08       131.34 o                         
   2   1  14        379.12        382.32        38.10 o                         
   3   1  14       1044.99        920.60        59.92 o                         
   4   1  14        240.55        216.46        39.79 o                         
   5   1  14       1282.48       1156.91        93.18 o                         
   6   1  14          0.91         40.52        24.14 o                         
   7   1  14        564.55        529.45        61.26 o                         
   8   1  14        341.17        447.81       111.43 o                         
   9   1  14        720.59        798.37       154.06 o                         
  10   1  14         49.28         71.10        85.53 o                         
  11   1  14        132.15        245.23       114.77 o                         
  12   1  14          1.17        112.69        83.41 o                         
 -13   2  14          7.14          0.00        30.09 o                         
 -12   2  14        503.62        525.06        94.85 o                         
 -11   2  14          2.49          0.00        43.55 o                         
 -10   2  14       1194.84       1345.81       179.16 o                         
  -9   2  14        838.56       1010.54       125.12 o                         
  -8   2  14         88.67         76.91        81.72 o                         
  -7   2  14       1681.80       1931.22       198.18 o                         
  -6   2  14       4315.71       4282.00       284.87 o                         
  -5   2  14        416.08        329.97        73.06 o                         
  -4   2  14       3672.52       3544.81       154.42 o                         
  -3   2  14       1700.71       1568.78       108.94 o                         
  -2   2  14       2283.23       2346.35        93.63 o                         
  -1   2  14       1134.63       1098.39        68.83 o                         
   0   2  14        674.62        838.59        56.54 o                         
   1   2  14        711.32        758.68        56.84 o                         
   2   2  14        736.68        836.32        63.00 o                         
   3   2  14       3778.74       3614.79       126.30 o                         
   4   2  14       5038.91       4378.98       154.08 o                         
   5   2  14          0.82         26.04        15.24 o                         
   6   2  14       1787.47       1576.10       108.48 o                         
   7   2  14        258.36        197.48        49.32 o                         
   8   2  14        100.17        130.11        70.89 o                         
   9   2  14        128.22        415.82       118.93 o                         
  10   2  14        182.52        131.24        96.59 o                         
  11   2  14         69.25        184.80       100.01 o                         
  12   2  14        292.80        345.09       139.61 o                         
 -13   3  14        430.81        540.52        99.85 o                         
 -12   3  14        676.46        805.86       120.76 o                         
 -11   3  14        572.51        676.49        93.75 o                         
 -10   3  14        135.74         86.75        83.73 o                         
  -9   3  14        304.56        186.33        76.67 o                         
  -8   3  14         33.66        140.60        62.96 o                         
  -7   3  14         85.97         52.03        72.42 o                         
  -6   3  14        348.14        330.96        52.69 o                         
  -5   3  14       4838.48       4472.56       218.95 o                         
  -4   3  14       4882.95       4760.14       200.88 o                         
  -3   3  14       7310.39       7085.12       254.29 o                         
  -2   3  14       2157.57       2251.19       172.79 o                         
  -1   3  14        499.93        573.46        61.01 o                         
   0   3  14         29.11         22.24        19.77 o                         
   1   3  14          9.30          5.86        13.21 o                         
   2   3  14        153.68        135.96        49.14 o                         
   3   3  14       1579.67       1599.62       100.50 o                         
   4   3  14       2366.30       2605.74       129.50 o                         
   5   3  14        957.73        933.98        78.05 o                         
   6   3  14        888.77       1063.38        87.70 o                         
   7   3  14        637.46        673.44        92.09 o                         
   8   3  14         32.70         84.51        42.65 o                         
   9   3  14         56.03          0.00        64.05 o                         
  10   3  14         52.57          0.00        57.75 o                         
  11   3  14        309.68        452.55       141.79 o                         
  12   3  14         70.62        188.23        91.15 o                         
 -13   4  14        213.44        366.76       152.69 o                         
 -12   4  14         90.05        240.04       115.73 o                         
 -11   4  14        403.20        589.17       155.76 o                         
 -10   4  14        211.53        136.86        42.67 o                         
  -9   4  14        467.70        478.93       106.16 o                         
  -8   4  14       1677.58       1694.09       201.23 o                         
  -7   4  14         64.99         29.67        21.15 o                         
  -6   4  14        191.81        195.89        47.38 o                         
  -5   4  14       1437.31       1513.51       124.84 o                         
  -4   4  14       2086.18       2148.72       146.73 o                         
  -3   4  14       6567.18       6756.25       357.08 o                         
  -2   4  14        423.21        402.21        45.58 o                         
  -1   4  14        261.16        292.24        42.55 o                         
   0   4  14       1854.27       2145.65       133.19 o                         
   1   4  14        433.14        282.76        44.87 o                         
   2   4  14       1801.28       1762.45       116.71 o                         
   3   4  14        309.49        223.99        40.53 o                         
   4   4  14          2.13          0.00        50.24 o                         
   5   4  14       3204.27       3404.31       154.55 o                         
   6   4  14         34.89         54.20        31.38 o                         
   7   4  14        436.09        485.88        81.80 o                         
   8   4  14        208.99        237.46        67.57 o                         
   9   4  14         66.53        105.82        70.62 o                         
  10   4  14        234.22        258.28        96.53 o                         
  11   4  14        132.98        199.79        87.55 o                         
  12   4  14         29.75          9.84       106.73 o                         
 -12   5  14        106.52        127.16       127.17 o                         
 -11   5  14        171.34        217.44        63.74 o                         
 -10   5  14        758.40        882.30       110.60 o                         
  -9   5  14         39.95         13.60        69.99 o                         
  -8   5  14        918.72       1006.86       158.02 o                         
  -7   5  14        125.01        113.41        30.12 o                         
  -6   5  14       1211.10       1291.69       156.97 o                         
  -5   5  14        269.74        300.33        59.32 o                         
  -4   5  14        109.87        176.73        33.56 o                         
  -3   5  14        167.41        151.33        47.82 o                         
  -2   5  14        657.95        619.17        56.24 o                         
  -1   5  14       2602.67       2593.49       112.14 o                         
   0   5  14        688.22        572.65        64.92 o                         
   1   5  14         68.03         74.19        53.40 o                         
   2   5  14       4215.97       3959.34       208.12 o                         
   3   5  14        375.88        367.81        56.05 o                         
   4   5  14       1230.56       1297.39       110.85 o                         
   5   5  14        237.94        233.40        52.39 o                         
   6   5  14        392.08        499.80        73.43 o                         
   7   5  14        217.62        160.37        52.26 o                         
   8   5  14        405.99        399.37        70.75 o                         
   9   5  14        279.42        372.32       120.46 o                         
  10   5  14        156.30        121.05        63.65 o                         
  11   5  14         32.97        152.45        93.90 o                         
 -12   6  14          0.30         61.67        43.42 o                         
 -11   6  14        423.10        461.75        83.19 o                         
 -10   6  14         84.91         84.22        56.03 o                         
  -9   6  14        335.17        401.16        70.07 o                         
  -8   6  14          0.20         63.60        62.58 o                         
  -7   6  14       1534.21       1575.34       114.36 o                         
  -6   6  14        135.08        208.60        47.07 o                         
  -5   6  14        687.68        858.31        91.38 o                         
  -4   6  14         72.95        112.83        37.52 o                         
  -3   6  14        370.97        445.45        67.27 o                         
  -2   6  14        174.97        177.94        31.38 o                         
  -1   6  14       2882.53       2682.94       120.38 o                         
   0   6  14        124.70        153.67        28.47 o                         
   1   6  14       4091.69       4064.76       162.24 o                         
   2   6  14         46.34        112.11        41.76 o                         
   3   6  14        479.02        506.47        80.06 o                         
   4   6  14          0.52          6.31        17.17 o                         
   5   6  14        143.67        202.49        45.61 o                         
   6   6  14         51.08         58.79        27.14 o                         
   7   6  14        364.19        348.93        66.07 o                         
   8   6  14          4.10        130.48        50.35 o                         
   9   6  14        889.00        855.47       132.28 o                         
  10   6  14         56.38          0.00        31.09 o                         
 -11   7  14          0.37         37.73        31.64 o                         
 -10   7  14        240.89        227.20        52.93 o                         
  -9   7  14          0.01         55.95        31.48 o                         
  -8   7  14        622.55        797.40       100.80 o                         
  -7   7  14        128.02        179.06        51.67 o                         
  -6   7  14       1101.16       1006.67        92.55 o                         
  -5   7  14          0.34          9.08        27.52 o                         
  -4   7  14        383.10        411.82        56.24 o                         
  -3   7  14        132.89        224.18        45.64 o                         
  -2   7  14        676.23        618.13        67.64 o                         
  -1   7  14        279.26        259.40        39.93 o                         
   0   7  14       2666.17       2543.60       128.29 o                         
   1   7  14         17.01         35.76        18.41 o                         
   2   7  14       1164.74       1217.59       108.89 o                         
   3   7  14          8.37         46.61        35.44 o                         
   4   7  14        175.50        277.80        56.80 o                         
   5   7  14        216.29        263.91        54.75 o                         
   6   7  14        311.99        365.65        65.12 o                         
   7   7  14         28.44          7.55        32.72 o                         
   8   7  14        426.58        439.03        77.77 o                         
   9   7  14         47.32         19.99        86.91 o                         
  10   7  14        195.31        373.26       125.31 o                         
 -10   8  14          1.07          5.38        39.00 o                         
  -9   8  14        225.00        271.46        61.62 o                         
  -8   8  14         75.78        149.36        41.94 o                         
  -7   8  14        139.37        127.09        41.65 o                         
  -6   8  14          9.95         59.82        28.57 o                         
  -5   8  14        738.27        575.71        74.08 o                         
  -4   8  14          2.29         15.12        16.71 o                         
  -3   8  14       1639.14       1734.35       126.51 o                         
  -2   8  14         78.60        153.46        52.67 o                         
  -1   8  14        690.73        673.82        91.68 o                         
   0   8  14         58.16         84.92        32.06 o                         
   1   8  14        306.88        267.26        46.71 o                         
   2   8  14         63.00         78.43        30.36 o                         
   3   8  14        454.65        463.83        72.15 o                         
   4   8  14          1.22         62.12        96.14 o                         
   5   8  14        693.92        688.17        95.65 o                         
   6   8  14          2.45         79.83        53.13 o                         
   7   8  14        366.27        391.69        87.63 o                         
   8   8  14         25.51         10.07        54.81 o                         
   9   8  14         55.65        147.93        90.93 o                         
  -8   9  14         83.78         46.01        50.23 o                         
  -7   9  14          4.39          0.00        23.58 o                         
  -6   9  14         84.57        116.42        48.49 o                         
  -5   9  14         55.67         94.48        35.43 o                         
  -4   9  14        388.18        452.08        70.42 o                         
  -3   9  14         70.61         95.39        34.04 o                         
  -2   9  14        901.14        868.04        94.57 o                         
  -1   9  14          1.78         45.53        26.79 o                         
   0   9  14         56.05         39.44        47.00 o                         
   1   9  14          0.43          0.00        40.74 o                         
   2   9  14         88.99         57.80        21.47 o                         
   3   9  14        189.02        219.82        52.28 o                         
   4   9  14        497.59        516.91        84.28 o                         
   5   9  14         92.40        156.21        60.86 o                         
   6   9  14        286.52        480.68       102.49 o                         
   7   9  14         36.37          0.00        32.17 o                         
  -7  10  14         59.61         61.44        53.98 o                         
  -6  10  14         86.38         78.97        44.25 o                         
  -5  10  14        143.77        187.80        72.93 o                         
  -4  10  14        113.93        133.85        46.22 o                         
  -3  10  14         25.30         61.72        26.95 o                         
  -2  10  14        232.81        165.95        49.62 o                         
  -1  10  14        307.23        316.62        77.52 o                         
   0  10  14          5.04         15.09        40.59 o                         
   1  10  14         93.43        114.69        57.28 o                         
   2  10  14         86.57         75.64        31.76 o                         
   3  10  14        330.54        370.74        70.00 o                         
   4  10  14        116.86        190.46        53.65 o                         
   5  10  14         98.38        177.98        59.63 o                         
  -4  11  14         21.16          0.00        39.03 o                         
  -3  11  14         93.52         59.84        40.02 o                         
  -2  11  14         11.06         41.67        28.60 o                         
  -1  11  14         84.97         80.74        38.90 o                         
   0  11  14        124.37        115.82        45.84 o                         
   1  11  14        170.51        249.63        92.82 o                         
   2  11  14        153.29        164.17        51.19 o                         
   3  11  14         11.37         24.17        30.98 o                         
 -13   0  15        342.84        248.89        80.04 o                         
 -11   0  15        632.78        664.29       159.29 o                         
  -9   0  15       1403.90       1246.86       225.95 o                         
  -7   0  15       3464.90       3187.65       352.18 o                         
  -5   0  15       1163.30        990.19       189.65 o                         
  -3   0  15       1595.78       1797.40       239.81 o                         
  -1   0  15       6838.58       6919.23       279.05 o                         
   1   0  15       4343.85       4456.70       205.30 o                         
   3   0  15         18.83         48.05        25.33 o                         
   5   0  15        945.52       1007.70       126.58 o                         
   7   0  15       2604.09       2347.31       189.29 o                         
   9   0  15        877.00       1023.07       254.09 o                         
  11   0  15         49.03          0.00        41.40 o                         
 -13   1  15          2.87          0.00        31.75 o                         
 -12   1  15        391.89        410.53        81.02 o                         
 -11   1  15         12.81         30.57        29.55 o                         
 -10   1  15        668.42        705.87       133.24 o                         
  -9   1  15        556.02        501.54        95.12 o                         
  -8   1  15        444.65        447.73        89.15 o                         
  -7   1  15        138.90        157.83       120.95 o                         
  -6   1  15       1581.17       1787.60       147.20 o                         
  -5   1  15         61.95         20.58        59.73 o                         
  -4   1  15        228.22        188.72        34.13 o                         
  -3   1  15        155.84        122.58        34.51 o                         
  -2   1  15        412.64        337.32        41.42 o                         
  -1   1  15        760.54        918.70        62.78 o                         
   0   1  15       2352.83       2520.66        96.88 o                         
   1   1  15         63.11         96.91        30.03 o                         
   2   1  15       1116.01       1239.98        68.88 o                         
   3   1  15        149.72        115.33        33.75 o                         
   4   1  15        880.24        914.88        61.98 o                         
   5   1  15         82.60        159.82        36.65 o                         
   6   1  15        744.04        700.55        75.72 o                         
   7   1  15        510.79        670.23       103.33 o                         
   8   1  15        562.22        590.02       131.52 o                         
   9   1  15          7.72         22.45       114.89 o                         
  10   1  15        331.23        422.40       142.64 o                         
  11   1  15          2.62        129.27        85.54 o                         
  12   1  15        220.97        380.18       129.07 o                         
 -13   2  15        316.16        294.86        75.15 o                         
 -12   2  15        279.80        338.53        82.15 o                         
 -11   2  15        712.97        800.07       159.32 o                         
 -10   2  15          3.86         40.10        20.74 o                         
  -9   2  15        695.98        808.39       145.09 o                         
  -8   2  15        722.60        751.94       111.74 o                         
  -7   2  15        563.63        669.08       121.30 o                         
  -6   2  15        157.37        178.83        62.77 o                         
  -5   2  15       1248.27       1156.42       133.22 o                         
  -4   2  15       1196.97       1155.85        91.14 o                         
  -3   2  15        973.59        918.18        84.24 o                         
  -2   2  15         41.12         58.55        35.91 o                         
  -1   2  15          8.54          0.00        13.88 o                         
   0   2  15       1828.86       1997.62        88.76 o                         
   1   2  15        837.16        873.92        60.04 o                         
   2   2  15        917.14        965.96        65.29 o                         
   3   2  15       1719.59       1897.80        94.42 o                         
   4   2  15       1302.99       1343.70        78.11 o                         
   5   2  15       2396.23       2507.06       140.88 o                         
   6   2  15        135.44        215.20        43.33 o                         
   7   2  15        147.94        177.48        50.65 o                         
   8   2  15         55.88          0.00        54.30 o                         
   9   2  15        357.83        535.85       138.76 o                         
  10   2  15         50.79          0.00       156.29 o                         
  11   2  15        360.26        474.97       135.79 o                         
  12   2  15         30.95         82.61        62.35 o                         
 -13   3  15         44.68         51.46        76.40 o                         
 -12   3  15        461.36        611.87       110.83 o                         
 -11   3  15        366.73        412.08        90.45 o                         
 -10   3  15        372.15        496.31        93.82 o                         
  -9   3  15        762.81        897.38       148.94 o                         
  -8   3  15        439.94        568.11       116.51 o                         
  -7   3  15        238.82        276.30        81.26 o                         
  -6   3  15         91.58         85.38        50.97 o                         
  -5   3  15        994.62        823.89       111.39 o                         
  -4   3  15       2335.16       2299.81       143.69 o                         
  -3   3  15        818.75        863.73        91.41 o                         
  -2   3  15        389.16        359.10        46.51 o                         
  -1   3  15       1431.76       1592.02        99.39 o                         
   0   3  15         52.21         78.56        29.85 o                         
   1   3  15       1097.65       1275.97        79.65 o                         
   2   3  15        366.10        573.76        54.91 o                         
   3   3  15       1441.11       1473.72       100.89 o                         
   4   3  15       1497.94       1578.66       103.76 o                         
   5   3  15        843.83        889.97        78.84 o                         
   6   3  15        745.68        700.89        68.84 o                         
   7   3  15         10.30         17.68        32.33 o                         
   8   3  15        252.57        503.95       123.35 o                         
   9   3  15         96.24         85.69        91.26 o                         
  10   3  15        289.74        333.65       115.95 o                         
  11   3  15        185.92        270.87       118.35 o                         
  12   3  15        140.87          0.00        58.08 o                         
 -13   4  15        170.83        347.29        93.67 o                         
 -12   4  15        409.71        557.49       110.15 o                         
 -11   4  15        192.92        202.98        69.08 o                         
 -10   4  15        201.06        203.55        61.26 o                         
  -9   4  15        173.17        219.68        74.43 o                         
  -8   4  15        650.61        707.32       128.68 o                         
  -7   4  15         29.83         11.17        23.95 o                         
  -6   4  15       1421.91       1161.11       113.05 o                         
  -5   4  15        759.87        666.26        82.38 o                         
  -4   4  15       1855.97       1670.80       131.15 o                         
  -3   4  15        496.72        541.54        75.25 o                         
  -2   4  15       1084.90       1087.62        74.26 o                         
  -1   4  15        854.11        904.60        69.25 o                         
   0   4  15        412.96        464.75        65.27 o                         
   1   4  15          2.90          0.00        29.46 o                         
   2   4  15       3078.63       3153.71       161.46 o                         
   3   4  15       2375.90       2458.13       147.98 o                         
   4   4  15       1468.19       1278.66       110.20 o                         
   5   4  15          9.84         64.33        44.74 o                         
   6   4  15        343.95        291.38        51.08 o                         
   7   4  15        554.05        543.59        76.69 o                         
   8   4  15        162.59        139.69        42.81 o                         
   9   4  15         93.34         55.43        43.78 o                         
  10   4  15        216.96        189.95        86.31 o                         
  11   4  15        151.95        285.65       108.34 o                         
 -12   5  15         20.56         40.05        52.75 o                         
 -11   5  15        333.06        444.13        97.95 o                         
 -10   5  15        484.03        604.95        94.80 o                         
  -9   5  15        385.13        410.48        75.48 o                         
  -8   5  15         55.05         83.75        74.25 o                         
  -7   5  15       1737.21       1729.02       211.10 o                         
  -6   5  15         61.10         20.13        33.85 o                         
  -5   5  15        717.74        616.07        87.46 o                         
  -4   5  15         20.72         46.23        37.03 o                         
  -3   5  15        833.01        881.23        79.77 o                         
  -2   5  15        342.19        362.60       115.12 o                         
  -1   5  15        955.80        976.04        79.08 o                         
   0   5  15       1188.75       1223.05        94.38 o                         
   1   5  15       2857.44       2993.16       175.58 o                         
   2   5  15         31.29         18.14        25.97 o                         
   3   5  15        681.30        686.16        79.78 o                         
   4   5  15          1.84         15.44        21.38 o                         
   5   5  15        646.09        671.04        85.22 o                         
   6   5  15        165.26        103.43        30.52 o                         
   7   5  15        384.52        431.79        73.87 o                         
   8   5  15        252.49        219.02        54.34 o                         
   9   5  15        366.70        405.49        94.04 o                         
  10   5  15        117.03        106.06       120.77 o                         
  11   5  15         36.63        147.67        98.97 o                         
 -11   6  15         25.85         71.90        61.91 o                         
 -10   6  15        814.32       1026.19       125.22 o                         
  -9   6  15         27.00         46.30        46.85 o                         
  -8   6  15        554.53        599.57        91.87 o                         
  -7   6  15         36.06         86.79        79.17 o                         
  -6   6  15       1159.25       1223.35       194.55 o                         
  -5   6  15         11.29          0.00        42.04 o                         
  -4   6  15        690.86        652.55        83.62 o                         
  -3   6  15          3.44         89.02        38.69 o                         
  -2   6  15       2405.54       2379.34       156.09 o                         
  -1   6  15          0.13         27.16        21.41 o                         
   0   6  15       2783.31       2577.59       126.75 o                         
   1   6  15        135.02        189.76        42.66 o                         
   2   6  15        460.23        437.81        77.21 o                         
   3   6  15          0.37          0.65        27.03 o                         
   4   6  15        105.41         92.69        49.18 o                         
   5   6  15          2.83         45.39        32.56 o                         
   6   6  15        812.90        881.60       102.67 o                         
   7   6  15         46.25         79.27        49.29 o                         
   8   6  15        668.44        574.38        84.51 o                         
   9   6  15         46.86         56.57        58.89 o                         
  10   6  15        115.86        106.45        52.90 o                         
 -10   7  15          2.69         56.18        30.25 o                         
  -9   7  15        271.91        348.02        68.19 o                         
  -8   7  15         10.22         80.39        67.31 o                         
  -7   7  15        431.11        476.04        80.98 o                         
  -6   7  15         65.55         90.22        35.96 o                         
  -5   7  15        865.23        934.84       103.46 o                         
  -4   7  15         15.17         36.15        31.17 o                         
  -3   7  15       1175.15       1073.31        93.51 o                         
  -2   7  15          0.46         29.06        32.28 o                         
  -1   7  15       1111.75       1015.72        92.34 o                         
   0   7  15        153.12        217.75        40.17 o                         
   1   7  15       1172.54       1062.87        89.22 o                         
   2   7  15         48.89         97.54        37.48 o                         
   3   7  15        339.18        467.45        86.01 o                         
   4   7  15          3.28         74.19        61.30 o                         
   5   7  15        589.96        632.55        84.50 o                         
   6   7  15          0.30          4.03        22.20 o                         
   7   7  15        389.49        362.24        69.14 o                         
   8   7  15         17.79         72.04        37.74 o                         
   9   7  15        188.71        301.06       110.01 o                         
  -9   8  15         42.50         66.43        45.52 o                         
  -8   8  15        235.48        152.91        86.90 o                         
  -7   8  15          0.24         14.87        41.28 o                         
  -6   8  15        365.05        363.35        61.81 o                         
  -5   8  15        127.66        170.68        37.57 o                         
  -4   8  15        718.98        659.12        97.30 o                         
  -3   8  15          2.85         78.07        46.71 o                         
  -2   8  15       1127.15       1031.20       115.95 o                         
  -1   8  15          6.12          0.00        39.05 o                         
   0   8  15        256.10        298.73        66.15 o                         
   1   8  15         16.09         45.80        21.79 o                         
   2   8  15        593.26        548.27        70.00 o                         
   3   8  15         87.37        157.85        58.74 o                         
   4   8  15        748.98        734.14       113.05 o                         
   5   8  15          5.16         59.58        40.51 o                         
   6   8  15        271.16        349.50        73.29 o                         
   7   8  15         23.02         34.79        68.19 o                         
   8   8  15        120.13         86.12        79.14 o                         
  -8   9  15         37.82         81.23        41.56 o                         
  -7   9  15        129.01        174.06        62.93 o                         
  -6   9  15         27.75         60.04        44.07 o                         
  -5   9  15        515.64        470.46        87.35 o                         
  -4   9  15        169.30        201.95        60.53 o                         
  -3   9  15        194.84        159.33        36.59 o                         
  -2   9  15         54.10         57.64        44.62 o                         
  -1   9  15        243.77        317.87        57.33 o                         
   0   9  15          2.01         28.42        38.03 o                         
   1   9  15         39.53          4.18        28.35 o                         
   2   9  15        232.27        215.10        50.61 o                         
   3   9  15        616.21        706.25        94.07 o                         
   4   9  15         79.78        115.15        45.08 o                         
   5   9  15        250.79        212.58        69.83 o                         
   6   9  15          4.63         77.33        50.20 o                         
   7   9  15         77.04         34.06        26.54 o                         
  -6  10  15         90.12         97.26        42.26 o                         
  -5  10  15        234.25        244.06        96.45 o                         
  -4  10  15        193.09        203.14        61.92 o                         
  -3  10  15        200.97        259.32        67.02 o                         
  -2  10  15        117.09         69.38        33.76 o                         
  -1  10  15         56.58        115.17        52.67 o                         
   0  10  15        239.04        279.43        74.52 o                         
   1  10  15         80.93         52.01        54.18 o                         
   2  10  15        184.17        170.82        57.47 o                         
   3  10  15        119.48         87.15        40.96 o                         
   4  10  15        140.44        155.28        49.79 o                         
   5  10  15        109.94         78.21        48.92 o                         
  -2  11  15        230.70        250.87        69.95 o                         
  -1  11  15        192.32        209.43        63.66 o                         
   0  11  15        112.59        161.58        58.07 o                         
   1  11  15        142.98        215.03        78.59 o                         
 -12   0  16        121.95          6.90        70.08 o                         
 -10   0  16        849.53        805.82       178.79 o                         
  -8   0  16       1824.67       1756.12       270.47 o                         
  -6   0  16       2099.77       2191.28       291.83 o                         
  -4   0  16        294.48        415.36       132.35 o                         
  -2   0  16       1832.79       1941.09       250.55 o                         
   0   0  16       3110.95       2982.90       166.38 o                         
   2   0  16       1838.36       2074.32       148.22 o                         
   4   0  16       1277.36       1587.49       160.93 o                         
   6   0  16       2808.57       2365.22       402.25 o                         
   8   0  16        627.15        845.66       232.55 o                         
  10   0  16        235.82        217.91       118.37 o                         
  12   0  16        158.00        170.99       150.35 o                         
 -13   1  16        404.54        375.13        75.08 o                         
 -12   1  16         24.89         11.20        60.27 o                         
 -11   1  16        940.51       1005.83       160.32 o                         
 -10   1  16          0.87         44.79        41.52 o                         
  -9   1  16        926.49       1070.62       149.90 o                         
  -8   1  16        654.20        665.64       120.93 o                         
  -7   1  16        951.61       1055.95       233.03 o                         
  -6   1  16         67.52         10.37        65.16 o                         
  -5   1  16         46.38          7.15        64.16 o                         
  -4   1  16          1.56          0.00        34.33 o                         
  -3   1  16       1283.36       1249.45        86.17 o                         
  -2   1  16       1566.65       1412.11        87.59 o                         
  -1   1  16       2789.00       2521.91       103.70 o                         
   0   1  16        318.83        434.27        42.91 o                         
   1   1  16       2435.65       2564.12       101.46 o                         
   2   1  16        265.82        194.95        29.49 o                         
   3   1  16         50.45         74.32        17.38 o                         
   4   1  16         63.56         58.01        26.47 o                         
   5   1  16       1351.53       1460.14       112.21 o                         
   6   1  16        356.61        361.06        56.77 o                         
   7   1  16        766.61        834.77       105.15 o                         
   8   1  16         52.88        128.38        75.80 o                         
   9   1  16        564.07        778.15       169.14 o                         
  10   1  16          0.34          0.00        72.03 o                         
  11   1  16        152.78        212.58       112.19 o                         
  12   1  16          0.20          6.85        69.04 o                         
 -13   2  16         56.25          4.81        27.05 o                         
 -12   2  16        311.51        340.41        82.45 o                         
 -11   2  16        557.25        615.40       127.78 o                         
 -10   2  16        423.48        563.50       127.70 o                         
  -9   2  16        625.51        672.07       127.82 o                         
  -8   2  16        661.38        779.77       134.63 o                         
  -7   2  16         28.24         43.23        38.98 o                         
  -6   2  16       2133.76       2259.77       182.70 o                         
  -5   2  16          6.55          1.26        90.21 o                         
  -4   2  16       1922.91       2097.49       217.05 o                         
  -3   2  16       1053.59       1087.45       105.87 o                         
  -2   2  16          5.71         34.54        44.55 o                         
  -1   2  16       6200.34       6165.25       180.99 o                         
   0   2  16        846.65        787.46        62.55 o                         
   1   2  16        284.24        352.44        40.34 o                         
   2   2  16       2111.53       2206.52        99.08 o                         
   3   2  16         54.25         38.14        28.16 o                         
   4   2  16       2076.19       2082.32       126.46 o                         
   5   2  16         19.24          2.35        17.62 o                         
   6   2  16        305.17        368.92        55.18 o                         
   7   2  16        274.89        279.70        62.53 o                         
   8   2  16        377.50        390.44       119.86 o                         
   9   2  16         81.90         74.27        50.64 o                         
  10   2  16        479.50        606.81       158.99 o                         
  11   2  16         73.78        202.69       134.60 o                         
 -13   3  16        206.69        251.98        86.10 o                         
 -12   3  16        234.43        252.00        76.54 o                         
 -11   3  16        144.07        209.49        63.80 o                         
 -10   3  16          1.29         15.53        56.22 o                         
  -9   3  16        247.40        252.37        72.14 o                         
  -8   3  16       1317.52       1209.74       168.81 o                         
  -7   3  16        836.12        806.15       141.17 o                         
  -6   3  16       1105.42       1180.92       159.82 o                         
  -5   3  16       2375.61       2208.77       245.90 o                         
  -4   3  16       2118.26       1922.97       133.67 o                         
  -3   3  16        855.82        867.08       109.71 o                         
  -2   3  16        381.39        338.34        64.67 o                         
  -1   3  16        261.90        236.04        39.14 o                         
   0   3  16        868.33        979.74        76.78 o                         
   1   3  16        189.76        180.12        28.42 o                         
   2   3  16       2020.43       2215.93       101.71 o                         
   3   3  16       4507.22       4897.86       164.34 o                         
   4   3  16        938.68        910.03        71.17 o                         
   5   3  16        481.99        584.32        64.75 o                         
   6   3  16         16.32          0.00        24.02 o                         
   7   3  16        395.03        365.03        72.13 o                         
   8   3  16         61.59         90.55        87.93 o                         
   9   3  16        223.36        176.62        87.46 o                         
  10   3  16        187.77        284.51       111.80 o                         
  11   3  16        275.40        418.82       128.48 o                         
 -12   4  16        361.32        333.54        97.19 o                         
 -11   4  16        398.42        385.82        79.80 o                         
 -10   4  16        830.48        999.66       196.46 o                         
  -9   4  16        158.67        157.68        62.21 o                         
  -8   4  16        321.83        503.27       131.72 o                         
  -7   4  16       1582.48       1561.01       198.08 o                         
  -6   4  16        102.09         91.49        88.53 o                         
  -5   4  16       1810.00       1512.76       127.20 o                         
  -4   4  16        360.64        385.04        67.74 o                         
  -3   4  16       1221.86       1120.42       108.34 o                         
  -2   4  16        929.04        859.69        94.90 o                         
  -1   4  16          9.20         43.56        37.44 o                         
   0   4  16       1102.97       1008.35        86.49 o                         
   1   4  16       1976.82       2041.90       129.59 o                         
   2   4  16         96.56         82.81        39.91 o                         
   3   4  16       1756.37       1863.55       131.93 o                         
   4   4  16        399.74        471.10        62.51 o                         
   5   4  16        377.29        356.01        55.53 o                         
   6   4  16        252.77        272.83        51.53 o                         
   7   4  16         63.31         75.94        37.49 o                         
   8   4  16        400.07        498.69       104.87 o                         
   9   4  16        256.48        215.48       126.29 o                         
  10   4  16        131.72         47.37        53.18 o                         
  11   4  16        123.01         23.23       155.60 o                         
 -12   5  16        204.12        288.85        94.32 o                         
 -11   5  16         45.22         50.95        73.63 o                         
 -10   5  16        900.59        984.50       170.53 o                         
  -9   5  16        645.29        796.14       155.97 o                         
  -8   5  16        262.70        190.21        58.70 o                         
  -7   5  16         46.04          8.81        52.72 o                         
  -6   5  16       1117.48       1020.57       160.23 o                         
  -5   5  16         52.84         40.91        22.52 o                         
  -4   5  16        582.62        468.17        78.54 o                         
  -3   5  16          1.20         66.59        45.41 o                         
  -2   5  16       3234.59       3182.01       287.77 o                         
  -1   5  16        888.18        882.65       101.24 o                         
   0   5  16        788.43        761.07        75.66 o                         
   1   5  16         62.51         77.04        32.59 o                         
   2   5  16        596.87        598.38        83.63 o                         
   3   5  16        116.16         62.23        29.58 o                         
   4   5  16        207.07        192.76        43.54 o                         
   5   5  16         87.13         59.46        30.21 o                         
   6   5  16        333.42        413.70        67.53 o                         
   7   5  16        478.11        431.82        74.20 o                         
   8   5  16        294.05        320.37        63.46 o                         
   9   5  16         27.28        121.71        93.68 o                         
  10   5  16        133.92        283.28        87.58 o                         
 -11   6  16        230.79        174.80        84.97 o                         
 -10   6  16         83.32         69.96        78.67 o                         
  -9   6  16        662.64        761.88       107.19 o                         
  -8   6  16         84.03         44.82        95.97 o                         
  -7   6  16        712.57        818.68       121.97 o                         
  -6   6  16        139.07        159.64        46.52 o                         
  -5   6  16        883.32        903.11       115.15 o                         
  -4   6  16         24.95         10.90        37.11 o                         
  -3   6  16       1556.07       1379.36       110.07 o                         
  -2   6  16         37.62         61.68        30.12 o                         
  -1   6  16       1510.27       1465.24       132.82 o                         
   0   6  16          1.44         81.97        96.84 o                         
   1   6  16        467.78        539.69        70.22 o                         
   2   6  16         13.00         34.13        28.96 o                         
   3   6  16          3.26         15.45        33.38 o                         
   4   6  16         11.84         48.02        59.32 o                         
   5   6  16        996.75        960.80       105.14 o                         
   6   6  16        167.23        180.35        53.97 o                         
   7   6  16        512.10        397.57        68.71 o                         
   8   6  16         19.47          6.85        46.95 o                         
   9   6  16        183.98        210.90        73.01 o                         
 -10   7  16        380.55        345.27        78.97 o                         
  -9   7  16         51.25         84.77        62.78 o                         
  -8   7  16        443.22        516.84        86.05 o                         
  -7   7  16        115.06        157.96        49.66 o                         
  -6   7  16        321.65        355.63        65.63 o                         
  -5   7  16          2.47         78.15        73.30 o                         
  -4   7  16        579.59        551.69        81.66 o                         
  -3   7  16          0.87         11.80        38.92 o                         
  -2   7  16        993.20        950.76       107.65 o                         
  -1   7  16         90.06        132.63        37.42 o                         
   0   7  16        426.77        453.39        65.90 o                         
   1   7  16          3.60         45.25        27.19 o                         
   2   7  16        349.80        325.23        62.81 o                         
   3   7  16          1.44         22.94        38.95 o                         
   4   7  16        363.10        325.92        60.74 o                         
   5   7  16          5.14          0.00        39.79 o                         
   6   7  16        675.89        632.63        89.25 o                         
   7   7  16          8.33         37.93        31.72 o                         
   8   7  16        168.54         91.37        47.28 o                         
   9   7  16          7.27          0.00       170.42 o                         
  -9   8  16        177.16        189.65        60.71 o                         
  -8   8  16         97.75         24.23        24.75 o                         
  -7   8  16        461.08        439.42        76.42 o                         
  -6   8  16         31.63         53.95        36.15 o                         
  -5   8  16        815.03        816.17       103.10 o                         
  -4   8  16         91.63         83.49        44.73 o                         
  -3   8  16        257.41        169.17        67.11 o                         
  -2   8  16        147.85        154.04        49.93 o                         
  -1   8  16        261.88        219.74        59.29 o                         
   0   8  16        113.32        220.03        58.60 o                         
   1   8  16        352.57        456.36        86.04 o                         
   2   8  16         51.11         88.38        36.53 o                         
   3   8  16       1087.68        985.33       125.67 o                         
   4   8  16         11.16         50.62        61.00 o                         
   5   8  16        188.30        157.22        55.38 o                         
   6   8  16         14.17        128.92        47.24 o                         
   7   8  16         65.00         78.85        50.10 o                         
  -7   9  16         70.05        116.43        60.73 o                         
  -6   9  16        430.37        431.93        77.69 o                         
  -5   9  16        197.92        299.54        78.25 o                         
  -4   9  16        432.52        475.17        92.44 o                         
  -3   9  16         57.24         34.72        38.77 o                         
  -2   9  16         39.45         73.20        33.38 o                         
  -1   9  16        109.65        151.80        63.66 o                         
   0   9  16        162.91        113.34        44.57 o                         
   1   9  16         66.02         93.29        43.30 o                         
   2   9  16        319.28        346.60        78.07 o                         
   3   9  16        205.20        234.53        72.60 o                         
   4   9  16        348.41        376.54        86.41 o                         
   5   9  16          8.02         22.84        41.98 o                         
   6   9  16         22.97        119.53        93.71 o                         
  -5  10  16        192.56        163.66        55.56 o                         
  -4  10  16        184.08        149.45        53.12 o                         
  -3  10  16        188.86        123.37        49.17 o                         
  -2  10  16         74.95        139.37        47.87 o                         
  -1  10  16        380.29        387.13        84.25 o                         
   0  10  16         44.57        101.11        45.72 o                         
   1  10  16         98.67        112.43        48.04 o                         
   2  10  16        156.78         97.66        54.70 o                         
   3  10  16         86.47        129.34        68.27 o                         
   4  10  16        195.50        166.39        57.61 o                         
 -13   0  17        565.63        511.57       120.66 o                         
 -11   0  17        923.53        743.49       187.85 o                         
  -9   0  17         51.93          0.00        56.70 o                         
  -7   0  17       2245.05       2094.74       297.65 o                         
  -5   0  17       1619.27       2055.98       274.61 o                         
  -3   0  17       6449.61       6900.52       506.62 o                         
  -1   0  17       2560.15       2665.55       181.38 o                         
   1   0  17       2531.02       2390.39       158.78 o                         
   3   0  17       1940.96       1948.59       152.88 o                         
   5   0  17       4278.48       4391.02       412.66 o                         
   7   0  17        721.20        822.26       208.37 o                         
   9   0  17        314.46        445.18       170.69 o                         
  11   0  17        106.79        189.11       116.51 o                         
 -13   1  17         47.81         53.43        67.64 o                         
 -12   1  17        112.36         59.96        53.28 o                         
 -11   1  17        292.41        220.87        81.02 o                         
 -10   1  17        732.56        758.62       139.83 o                         
  -9   1  17         15.88          0.00        59.85 o                         
  -8   1  17        736.56        817.94       130.15 o                         
  -7   1  17         98.90         55.16        68.68 o                         
  -6   1  17       2748.11       2831.54       240.41 o                         
  -5   1  17        150.93         70.45        69.96 o                         
  -4   1  17       1365.65       1250.52       119.69 o                         
  -3   1  17       1022.00       1003.37        77.30 o                         
  -2   1  17       4325.88       4431.89       162.15 o                         
  -1   1  17        559.95        520.89        53.32 o                         
   0   1  17       3653.27       3791.52       125.19 o                         
   1   1  17        621.42        769.76        56.94 o                         
   2   1  17       1763.97       1769.75        87.18 o                         
   3   1  17         30.40         44.71        14.07 o                         
   4   1  17        986.61        945.98        82.55 o                         
   5   1  17         85.52        174.35        40.27 o                         
   6   1  17       1246.45       1133.91       100.84 o                         
   7   1  17         38.44         67.29       100.17 o                         
   8   1  17        452.33        461.35       131.89 o                         
   9   1  17          3.35         63.25        37.60 o                         
  10   1  17        413.20        622.75       185.03 o                         
  11   1  17          6.17         59.94        84.09 o                         
 -12   2  17        111.19         72.23        46.41 o                         
 -11   2  17        119.69        128.06        68.46 o                         
 -10   2  17         72.31         95.85        68.10 o                         
  -9   2  17        787.70       1083.65       171.90 o                         
  -8   2  17        497.79        432.50        93.80 o                         
  -7   2  17       1448.59       1435.40       151.12 o                         
  -6   2  17         18.66         24.53        34.55 o                         
  -5   2  17       2144.10       2256.72       179.15 o                         
  -4   2  17        662.84        789.46       111.46 o                         
  -3   2  17       2511.91       2624.37       163.77 o                         
  -2   2  17        484.20        505.62        82.27 o                         
  -1   2  17       2092.06       2223.36       112.58 o                         
   0   2  17       1456.93       1339.56        80.71 o                         
   1   2  17       5359.03       5392.49       156.13 o                         
   2   2  17         20.74         14.49        15.38 o                         
   3   2  17       1743.86       1746.08        91.03 o                         
   4   2  17          2.70          0.00        22.68 o                         
   5   2  17        429.47        312.93        48.18 o                         
   6   2  17        233.17        195.10        42.03 o                         
   7   2  17        691.87        712.12       140.44 o                         
   8   2  17        108.06        147.60        81.38 o                         
   9   2  17        564.60        670.54       156.92 o                         
  10   2  17         71.96         73.66        61.17 o                         
  11   2  17        217.64        400.21       142.01 o                         
 -12   3  17        319.74        392.08        90.44 o                         
 -11   3  17        249.49        259.28        94.95 o                         
 -10   3  17        134.84        111.99        72.19 o                         
  -9   3  17        107.89         66.20        79.90 o                         
  -8   3  17        829.50       1095.78       147.30 o                         
  -7   3  17        504.47        506.94       106.93 o                         
  -6   3  17        964.00        853.87       140.34 o                         
  -5   3  17        435.69        544.69       112.42 o                         
  -4   3  17       1478.61       1546.97       120.94 o                         
  -3   3  17        139.23         95.70        26.01 o                         
  -2   3  17        734.71        805.16        93.77 o                         
  -1   3  17          4.33         14.41        31.11 o                         
   0   3  17       2254.96       2402.23       112.82 o                         
   1   3  17        450.08        516.74        50.12 o                         
   2   3  17       1748.92       1786.72        94.02 o                         
   3   3  17        330.36        365.13        46.87 o                         
   4   3  17       1426.04       1428.01       106.31 o                         
   5   3  17          6.75          0.00        36.37 o                         
   6   3  17        175.53        184.31        40.59 o                         
   7   3  17        168.13        153.78        43.41 o                         
   8   3  17        617.21        745.39       161.07 o                         
   9   3  17        130.98        191.45       100.89 o                         
  10   3  17        113.75        413.23       132.75 o                         
  11   3  17         92.59        214.11        97.40 o                         
 -12   4  17        160.32        191.50       120.04 o                         
 -11   4  17        113.16        207.24        64.92 o                         
 -10   4  17        167.40        175.93        76.05 o                         
  -9   4  17        732.13        720.28       145.76 o                         
  -8   4  17        735.39        700.57       143.04 o                         
  -7   4  17        315.87        252.64        79.34 o                         
  -6   4  17       1177.40       1273.29       178.30 o                         
  -5   4  17        767.94        813.91       219.11 o                         
  -4   4  17        103.37        130.57        43.46 o                         
  -3   4  17        470.13        447.45        71.08 o                         
  -2   4  17        345.17        304.63        61.52 o                         
  -1   4  17       1023.15       1144.92       101.13 o                         
   0   4  17        376.37        399.41        56.37 o                         
   1   4  17         76.71         51.63        22.77 o                         
   2   4  17       1035.44        984.75        78.97 o                         
   3   4  17       1067.19        974.75        89.58 o                         
   4   4  17        273.36        272.90        48.52 o                         
   5   4  17        357.11        393.47        59.84 o                         
   6   4  17         64.44        156.45        50.86 o                         
   7   4  17        370.52        382.50        67.93 o                         
   8   4  17        292.10        430.31        98.44 o                         
   9   4  17         42.20          4.72        27.99 o                         
  10   4  17        128.93        135.17        76.04 o                         
 -11   5  17        257.30        251.07        80.48 o                         
 -10   5  17        161.53        153.28        57.41 o                         
  -9   5  17        308.03        269.61        85.73 o                         
  -8   5  17         23.16          0.00        39.76 o                         
  -7   5  17        469.40        554.96       165.26 o                         
  -6   5  17         39.01         73.25        52.51 o                         
  -5   5  17        847.11        842.92       143.64 o                         
  -4   5  17       1493.20       1505.95       141.57 o                         
  -3   5  17        744.09        792.08       101.84 o                         
  -2   5  17        346.94        283.42        62.53 o                         
  -1   5  17        638.28        649.43        78.52 o                         
   0   5  17         62.60         49.94        20.73 o                         
   1   5  17        551.84        545.36        78.58 o                         
   2   5  17         66.12         50.18        17.79 o                         
   3   5  17        104.40         45.49        22.23 o                         
   4   5  17        465.10        449.17        67.04 o                         
   5   5  17        695.06        834.90        86.80 o                         
   6   5  17        441.27        477.07        78.67 o                         
   7   5  17         81.96         69.13        35.23 o                         
   8   5  17          0.67         46.77        55.33 o                         
   9   5  17        197.47        237.07        78.22 o                         
  10   5  17         15.11         47.73        58.72 o                         
 -10   6  17        631.07        761.39       109.89 o                         
  -9   6  17         31.89          4.61        42.72 o                         
  -8   6  17         68.63        157.20       114.30 o                         
  -7   6  17         93.73        172.41        65.16 o                         
  -6   6  17        208.82        260.78        93.54 o                         
  -5   6  17         41.23         56.52        40.10 o                         
  -4   6  17       1192.52       1273.82       147.06 o                         
  -3   6  17        169.44        218.42        62.09 o                         
  -2   6  17       1355.42       1407.06       141.74 o                         
  -1   6  17         70.05         15.13        26.09 o                         
   0   6  17         59.34         67.15        35.12 o
[truncated: 92,665 more chars]
